# Supplementary material for: Inheritance of esters and other volatile compounds responsible for the fruity aroma in strawberry
Source: Front Plant Sci. 2022 Aug 12;13:959155. doi: 10.3389/fpls.2022.959155 (PMC9412188; doi:10.3389/fpls.2022.959155)
Supplement: Supplementary file 7 [file Table_2.XLSX]

## Sheet: Hoja1
Table 2. vocQTLs detected in ‘FC50xFD54’ and ‘21AF’ population. List of stable (more than 2 harvests) and major (LOD>4) vocQTLs ordered by compounds. Maximum values of LOD score, % of explanation, Kruskal-Wallis test, QTL size determined by 1-LOD confidence interval, QTL position in F x ananassa genome and number of genes in each region.
Population	QTL ID	KVC	Harv.	LOD	R2	KW test	Genetic map					F. x ananassa genome
							LG	QTL interval (cM)		QTL size (cM)		CHR	QTL interval (pb)		QTL size (pb)	nº genes
FC50xFD54	BA_6A	X	5	5.19	35.2	20.049	6A	68.031	77.919	9.888		Fvb6-1	12278924	17819932	5541008	753
FC50xFD54	OA_6A		6	14.41	69.4	31.48	6A	73.39	92.943	19.553		Fvb6-1	6732393	17819932	11087539	1652
FC50xFD54	MB_2B	X	4	4.07	28.5	13.388	2B	58.732	76.172	17.44		Fvb2-4	17897006	23918678	6021672	1021
FC50xFD54	IPB_4B		3	5.53	37.6	10.012	4B	1.855	12.144	10.289		Fvb4-4	26113700	26266631	152931	13
FC50xFD54	M3MB_3B		4	6.52	41.5	20.607	3B	64.92	69.993	5.073		Fvb3-2	20985006	26768589	5783583	653
FC50xFD54	PB_5A		4	4.13	29.2	14.942	5A	53.099	84.112	31.013		Fvb5-1	13455988	29624690	16168702	2154
FC50xFD54	PB_5D		3	4.91	33.2	18.621	5D	5.91	15.937	10.027		Fvb5-2	1136082	8091321	6955239	1108
FC50xFD54	HB_1A		4	5.06	35.1	16.116	1A	28.151	56.671	28.52		Fvb1-4	3737049	9864602	6127553	1037
FC50xFD54	HB_6A		4	4.64	32.7	18.232	6A	3.646	31.499	27.853		Fvb6-1	25985516	32354801	6369285	1096
FC50xFD54	OB_1A		3	5.72	38.6	11.102	1A	43.144	50.984	7.84		Fvb1-4	7646768	9864602	2217834	339
FC50xFD54	OB_6A		6	11.26	61.7	17.699	6A	77.919	90.129	12.21		Fvb6-1	11796362	17819932	6023570	830
FC50xFD54	O3MB_2D		4	4.51	31.9	11.819	2D	3.705	13.372	9.667		Fvb2-3	15761148	22097247	6336099	653
FC50xFD54	O3MB_6A		6	14.4	70.7	20.006	6A	73.39	85.129	11.739		Fvb6-1	11796362	17819932	6023570	830
FC50xFD54	MH_4A	X	4	6.91	44.5	25.431	4A	57.484	62.9	5.416		Fvb4-3	4032763	11434813	7402050	1233
FC50xFD54	MH_7B	X	3	5.49	36.3	19.673	7B	27.134	49.803	22.669		Fvb7-3	927546	11272705	10345159	1754
FC50xFD54	IPH_4A		4	4.51	31.9	16.692	4A	57.484	61.9	4.416		Fvb4-3	4032763	11434813	7402050	1233
FC50xFD54	IPH_7B		6	9.08	53.9	29.927	7B	27.134	44.57	17.436		Fvb7-3	6319658	11272705	4953047	765
FC50xFD54	IAH_4A		4	5.25	36.1	18.859	4A	54.488	60.082	5.594		Fvb4-3	4032763	11434813	7402050	1233
FC50xFD54	HH_4A		3	4.48	31.8	17.026	4A	54.488	62.9	8.412		Fvb4-3	4032763	11434813	7402050	1233
FC50xFD54	OH_6A		6	12.59	65.2	21.408	6A	73.39	90.129	16.739		Fvb6-1	11796362	17819932	6023570	830
FC50xFD54	M2H_4A		3	4.32	30.8	16.6	4A	56.488	61.9	5.412		Fvb4-3	4032763	11434813	7402050	1233
FC50xFD54	MO_4A		4	7.22	46	25.73	4A	58.484	61.9	3.416		Fvb4-3	4032763	11434813	7402050	1233
FC50xFD54	MO_7D		5	4.03	28.6	16.451	7D	6.364	20.696	14.332		Fvb7-4	11334719	18394187	7059468	849
FC50xFD54	MD_4A		6	9.98	57.3	31.52	4A	57.484	62.9	5.416		Fvb4-3	4032763	11434813	7402050	1233
FC50xFD54	MBA_1A		3	4.37	31.1	14.419	1A	1.818	8.849	7.031		Fvb1-4	258081	2140039	1881958	382
FC50xFD54	MBA_3C		6	4.45	31.1	12.102	3C	53.249	86.536	33.287		Fvb3-3	14538899	29430243	14891344	1682
FC50xFD54	MN_3C		6	14.93	72	35.521	3C	18.55	35.35	16.8		Fvb3-3	5280472	7799558	2519086	358
FC50xFD54	MS_3C		6	13.63	68	27.947	3C	18.55	21.35	2.8		Fvb3-3	5280472	7799558	2519086	358
FC50xFD54	MA_1A	X	3	5.07	34.6	16.36	1A	31.865	38.923	7.058		Fvb1-4	3737049	6576705	2839656	526
FC50xFD54	MA_5D	X	3	4.16	29	7.819	5D	4.849	10.092	5.243		Fvb5-2	1136082	6216063	5079981	809
FC50xFD54	MA_7A	X	6	7.3	46.4	23.438	7A	24.262	46.524	22.262		Fvb7-2	13707587	30080597	16373010	2767
FC50xFD54	Dode_6B		3	4.15	28.9	10.334	6B	92.162	126.816	34.654		Fvb6-3	96647	6088328	5991681	1078
FC50xFD54	Dode_7B		4	6.85	44.2	25.838	7B	19.562	40.221	20.659		Fvb7-3	8401319	11272705	2871386	395
FC50xFD54	Oac_1C		3	4.85	33.9	15.942	1C	0	21.933	21.933		Fvb1-3	384740	3939728	3554988	667
FC50xFD54	Oac_7D		5	6.25	41.3	22.426	7D	0	14.053	14.053		Fvb7-4	11334719	23072006	11737287	1243
FC50xFD54	Ool_6D		3	4.54	31.6	8.111	6D	50.903	61.337	10.434		Fvb6-4	18263601	22737430	4473829	502
FC50xFD54	GDo_6D		4	4.06	28.8	12.229	6D	53.812	66.629	12.817		Fvb6-4	16212039	25317092	9105053	1010
FC50xFD54	F_1C	X	3	4.74	33.2	8.97	1C	0	5.524	5.524		Fvb1-3	384740	1890336	1505596	283
FC50xFD54	BP_3C		6	7.15	45.6	26.307	3C	1.818	7.433	5.615		Fvb3-3	1003939	1958161	954222	171
FC50xFD54	DL_3C		5	7.32	45.2	27.413	3C	1.818	7.433	5.615		Fvb3-3	1003939	1958161	954222	171
FC50xFD54	AT_3C		5	6.2	39.9	12.43	3C	1.818	5.524	3.706		Fvb3-3	1003939	1958161	954222	171
FC50xFD54	L_3C	X	5	7.06	44	25.171	3C	1.818	7.433	5.615		Fvb3-3	1003939	1958161	954222	171
FC50xFD54	G_3C		6	7.01	43.8	25.835	3C	1.818	7.433	5.615		Fvb3-3	1003939	1958161	954222	171
FC50xFD54	BF_3C		4	7.23	44.8	23.846	3C	1.818	35.35	33.532		Fvb3-3	1003939	7799558	6795619	1077
FC50xFD54	BF_4A		3	5	34.7	15.49	4A	57.484	73.959	16.475		Fvb4-3	103787	11434813	11331026	1980
FC50xFD54	AC_3C		5	7.25	44.9	23.61	3C	1.818	34.35	32.532		Fvb3-3	1003939	7799558	6795619	1077
FC50xFD54	AC_4A		4	4.94	34.4	15.764	4A	57.484	73.959	16.475		Fvb4-3	103787	11434813	11331026	1980
FC50xFD54	AF_3C		5	7.31	45.2	23.846	3C	1.818	35.35	33.532		Fvb3-3	1003939	7799558	6795619	1077
FC50xFD54	N_3C	X	5	7.17	44.6	23.687	3C	1.818	35.35	33.532		Fvb3-3	1003939	7799558	6795619	1077
FC50xFD54	N_4A	X	3	4.76	33.4	15.901	4A	57.484	73.959	16.475		Fvb4-3	103787	11434813	11331026	1980
21AF	BA_6A	X	3	5.08	21.5	42.109	6A	59.39	66.61	7.22		Fvb6-1	13552808	17175832	3623024	481
21AF	HA_6A	X	3	5.7	22.1	37.402	6A	60.994	70.179	9.185		Fvb6-1	14866830	16606205	1739375	237
21AF	MB_1A	X	3	4.58	17.3	18.298	1A	24.324	31.788	7.464		Fvb1-4	5480538	8482745	3002207	481
21AF	MB_7B	X	3	9.13	32.1	66.087	7B	21.18	26.397	5.217		Fvb7-3	8386863	8981806	594943	93
21AF	MH_1A	X	3	4.37	17.4	13.775	1A	21.249	37.882	16.633		Fvb1-4	5480538	9319444	3838906	635
21AF	MH_7B	X	3	10.57	37.1	56.376	7B	21.18	26.397	5.217		Fvb7-3	8386863	8981806	594943	93
21AF	GD_3B	X	3	7.61	30	58.672	3B	72.758	79.29	6.532		Fvb3-2	28716822	31158030	2441208	368
21AF	L_3C	X	3	7.61	27.3	47.709	3C	0	14.017	14.017		Fvb3-3	48389	79762	31373	9
21AF	N_3C	X	3	9.61	34.4	49.825	3C	0	0.861	0.861		Fvb3-3	48389	79762	31373	9
