# Supplementary material for: Inheritance of esters and other volatile compounds responsible for the fruity aroma in strawberry
Source: Front Plant Sci. 2022 Aug 12;13:959155. doi: 10.3389/fpls.2022.959155 (PMC9412188; doi:10.3389/fpls.2022.959155)
Supplement: Supplementary file 8 [file Table_3.XLSX]

## Sheet: Hoja1
Supplementary table 1: VOCs retention time, Qualified ion and van der Dool and Kratz index, including the abundance of each detected Ion.
Compound	R.T.	QIon	van der Dool and Kratz
Methyl 3-methylbutanoate	4.452	74	767	Ion	30.1	31.1	32.1	33.1	34.1	36.1	37.1	38.1	39.1	40	41.1	42.1	43.1	44.1	45.1	45.9	47	47.9	49	50.1	51.1	52.2	53.1	54	55.1	56.1	57.1	58.2	59.1	60	61	62.2	62.9	64.1	65.2	66.2	67	68.2	69.1	70.1	71.1	72.2	73.1	74.1	75.1
				Abundance	5217	10834	235840	2139	1293	449	3176	7766	84392	29592	189312	44600	146944	20744	18608	778	759	168	1196	5930	6890	1294	12047	4441	43256	62728	285696	15065	197120	7890	6295	1549	1063	336	1325	496	1537	1582	50880	4318	3634	1186	25368	453696	22176
Hexanal	4.955	44	793	Ion	44.1	47.8	49.1	50.1	51.1	52.1	53.1	54.1	55.1	56.1	57.1	58.1	63.1	64	65.05	66.05	67.1	68.1	72.1	77.05	77.9	79.1	80.1	81.1	82.1	83.1	84.1	85.05	92	93.2	93.8	96.05	97	99	100.1	103.95	111.3	118.9	120	127.7	133	134	137.05	143.05	149.05
				Abundance	692096	411	2592	21323	27532	9277	48336	26296	24768	831360	584768	91776	5160	1172	12530	4106	172920	112	53248	2905	354	10710	7636	28592	244184	16680	999	3723	108	213	206	273	138	3045	8808	38	170	208	225	174	1280	170	178	160	435
Isopropyl butanoate	6.22	71	839	Ion	30.2	31.1	32.1	33.3	34.1	34.9	36.2	37.1	38.1	39.1	40.1	41.1	42.1	43.1	44.1	45.1	46.1	47.1	47.9	48.9	50.1	51.1	52.2	53.1	54.1	55.1	56.2	57.1	58.2	59.1	60.1	61.1	62.2	63.1	63.9	65.1	66	67	68.1	69.1	70.2	71.1	72.1	73.1	74.1
				Abundance	6377	71672	63072	952	659	544	2056	30040	82984	863040	152640	2088960	939584	6952960	262976	265664	6242	14336	457	541	2220	2187	782	13452	5391	151040	33112	35048	24056	1140224	1245184	64712	5562	713	408	783	1761	3151	9197	42832	104696	7677952	329984	859904	34024
Isopentyl acetate	7.214	43	873	Ion	30.1	31.1	32	33.1	34	36	37.1	38.1	39.1	40.1	41.1	42.1	43.1	44.1	45.1	46.1	47	48.9	49.2	50.1	51.2	52.1	53.1	54.1	55.1	56.1	57.1	58.1	59	60.1	61.1	62.1	63	63.9	65	65.9	67.1	68.1	69.1	70.1	71.1	72.2	73.1	74.1	75.1
				Abundance	2665	11120	53064	233	229	252	2382	9083	116080	25424	215616	194752	1274880	41296	30256	1663	629	291	402	4148	9171	3392	25776	19840	642240	50640	38920	33800	5488	8425	222400	5563	2434	238	1488	680	9706	6539	117992	950208	71792	5654	144256	23488	3219
Heptanone	7.621	58	887	Ion	30.2	31.1	32.1	33.2	33.8	34.3	35.1	35.9	37.1	38.2	39.1	40.1	41.1	42.1	43.1	44.1	45.1	46.1	47	48.1	49.1	50	51.1	52.1	53.1	54.1	55.1	56.1	57.1	58.1	59.1	60.1	61.1	62	63.1	64.1	65.1	65.8	67	68.2	69.1	70.2	71.1	72.1	73.1
				Abundance	2498	4973	51144	601	637	192	177	272	3706	11323	121152	23696	171072	84144	1333248	37824	15588	2011	3690	1649	1490	9448	15785	6290	20848	6473	84224	19344	37968	1022400	170816	18576	4623	3015	4549	589	4108	1098	6025	3124	9837	12946	322112	65648	12527
Methyl 4-methylpentanoate	7.651	74	888	Ion	30.1	31.1	32.1	33.1	34	37.1	38.1	39.1	40.1	41.1	42.1	43.1	44.1	45.1	46	47	48	49.2	50.1	51.1	52	53.1	54.1	55.1	56.1	57.1	58.1	59.1	60	61.1	62.1	63	63.9	65.1	66.1	67.1	68.1	69.1	70.1	71.1	72.2	73.1	74.1	75.1	76
				Abundance	2741	11071	27704	1654	664	2363	7306	72592	15357	132608	39272	266368	14427	20736	993	1096	624	1359	7054	12028	4124	22648	6737	182464	50160	178176	43560	101344	9894	3071	1912	3378	255	4153	1376	5215	3095	28200	30016	45576	5767	113584	465216	27016	5033
Propyl butanoate	7.896	89	896	Ion	30.1	31.1	32.1	33.1	34.1	36.9	38.1	39.1	40.1	41.1	42.1	43.1	44.1	45.1	46	47	49.2	50.1	51.1	52.1	53.1	54.1	55.1	56	57.1	58.1	59.1	60.1	61.1	62	63.1	64.2	65.1	66.2	67.1	68.1	69.1	71.1	72.1	73.1	74	75.1	75.9	76.3	77.1
				Abundance	2083	7039	48968	310	177	1132	3306	38896	9343	98064	56224	234560	11818	7945	320	1262	667	1602	2877	1768	2943	1200	14556	4453	12197	19768	19128	54936	34144	1745	974	279	756	419	1682	2379	5409	377920	19192	45440	8185	1691	655	385	4711
Heptanal	7.949	70	898	Ion	30	30.9	32.1	37.1	38.2	39.1	40	41.1	42.1	43.1	44.1	45.1	45.95	46.8	49.2	50.05	51.9	52.95	54	55.1	56.1	57.1	58.05	61.2	62.1	63	65.1	66	67.05	68.1	69.2	70.1	72.05	74	77.05	77.8	78.25	79.05	80	81.15	82.15	83.1	85	86.1	86.9
				Abundance	469	1135	1842	537	336	10742	943	18350	8919	15960	18417	19799	847	205	223	278	458	1123	521	14451	2351	15437	1922	805	686	12	567	371	3370	3209	1580	22899	2025	83	348	389	168	337	48	9232	766	4490	2271	4697	121
Z-2-Heptenal	9.694	41	952	Ion	30.1	32.1	33.1	36.2	37.1	38.1	39.05	40.05	41.1	42.1	43.1	44	45.95	48.95	50.05	51.1	52	53.1	54.1	55.1	56.05	57.1	58.05	60.1	62.1	63	64.15	65.05	66.1	67.1	68.1	69.1	70.1	71.1	72.05	73	74.1	77	78	79.05	79.95	81.15	82.05	83.1	84.05
				Abundance	1290	8	752	361	3186	10144	86844	13988	155301	34017	62356	2778	523	783	9763	14134	4793	28110	11286	138865	101352	102359	1033	905	2441	1747	839	6166	3790	18186	75816	79082	85972	57883	2588	2291	847	4471	1381	17723	984	14293	3677	182913	46001
Benzaldehyde	9.823	77	956	Ion	30.2	31.1	32.1	32.9	36	37.1	38.1	39.1	40	41.2	42.1	43.1	44	45.1	45.9	46.9	48.1	49.1	50.1	51.1	52.1	53.1	53.9	55.1	56.1	57.1	58.1	59.1	60.1	61.1	62.1	63.1	64	64.9	65.6	66.2	67.2	68	69	70.1	71.1	72.1	73.1	74.1	75.1
				Abundance	249	2045	18648	185	1767	13649	17760	30280	3074	10074	4527	7651	4499	1812	744	496	2049	18208	126072	211584	57296	9053	887	7836	4470	6963	1510	1203	3581	9990	13278	17736	1400	1050	449	919	1566	2760	3250	4083	3835	2135	17784	62064	28320
Methyl E-2-hexenoate	10.007	55	962	Ion	30.1	31.1	33.15	34.1	36.2	37.05	38.1	39.1	40.1	41.1	42.1	43.1	44.1	45.05	46.05	47.3	48.05	49	50.1	51.1	52.1	53.05	54.1	55.1	56.1	57.1	58.05	59.05	60.05	61.1	62.05	63.05	65.05	66	67.1	68.1	69.1	70.1	71.1	72.1	73.1	74.1	75.1	76.05	77.1
				Abundance	2102	5534	538	284	285	4904	12145	88680	25387	125088	45248	21169	1317	6323	137	280	341	1994	10440	19000	7221	41061	11324	255856	9690	9835	3045	54411	1881	1955	3030	3927	9512	4280	36210	162560	84648	5686	29091	7388	22827	103064	2989	1359	21088
B-Pinene	10.822	93	987	Ion	30.1	31.1	33	33.85	36.1	37	38.1	39.1	40.1	41.1	42.1	43.1	46.05	47	47.9	49.1	50.1	51.05	52.05	53.1	54.1	55.1	56.1	57.1	58.05	60.1	61.1	62.1	63.05	64	65.05	66.05	67.1	68.1	69.1	70.1	71.1	77.1	78.05	79.05	80.05	81.05	82.05	83.1	86.1
				Abundance	878	6	660	280	676	4443	17271	254296	44260	832776	37904	36008	1307	191	1080	1747	27234	67458	41517	156286	19717	43480	9776	4744	6438	43776	2520	8460	23943	5208	78220	28812	171866	60048	919704	50632	2112	242314	35010	248838	129054	75317	30251	4186	2340
D-Limonene	11.968	68	1023	Ion	31.1	34.5	34.85	36.3	37.1	38.1	39.1	40.1	41.1	44.15	47.1	49.05	50.1	51.1	52.1	53.1	54.15	55.1	58.1	63.1	64.1	65.1	66.05	67.1	68.1	69.1	77.1	78.1	79.1	80.1	81.1	82.1	83.1	84.05	89	91.1	92.1	93.1	94.1	95.1	96.1	97.2	98.1	99.1	101
				Abundance	2016	210	197	567	2056	792	52736	29936	22528	1784	138	1047	8944	27392	14976	92768	6456	16064	592	7328	1744	23720	14213	381936	498672	16960	29416	14088	157520	46056	59712	10409	4656	2713	370	20480	123688	152512	133560	48512	2624	920	1207	2520	218
Isopropyl hexanoate	12.309	43	1034	Ion	30.1	31.1	32	33.1	36	37.1	38.1	39.1	40.1	41.1	42.1	43.1	44.1	45.1	46.1	47.1	48.1	48.8	50.1	51.1	52.1	53.1	54.1	55.1	56.1	57.1	58.2	59.1	60	61.1	62.1	63	64.1	65.1	66.1	67.1	68.1	69.1	70.1	71.1	72.1	73.1	74.1	75.1	76
				Abundance	5057	19848	6632	316	489	5200	15489	254848	49760	658432	380416	1626112	63768	73056	1601	1531	1712	931	8925	15377	6147	36344	13799	249472	139712	71024	9701	353344	880000	184960	11690	5194	1016	10622	3123	18000	17832	123984	130784	500864	29072	401728	86896	38384	1916
Ethyl 2-hexenoate	12.506	55	1041	Ion	30.1	31.1	32.1	34.3	37.1	38.1	39.1	40.1	41.1	42.1	43	44.1	45	46	47.2	49.1	50	51.1	52.1	53.1	54.1	55.1	56.1	57.1	58.2	59.1	60	61.1	62.1	63	64	65.1	66.1	67.1	68.1	69.1	70.1	71.1	72.1	73.1	74	75	75.9	77.1	78.2
				Abundance	2857	2248	9194	156	2047	7155	74128	21432	99960	37152	44768	4322	16123	884	554	724	3832	8631	3342	25728	9610	241408	16752	20232	2697	16520	24672	7524	1625	2319	868	7008	3993	24392	90480	67304	17192	28720	4503	129288	13921	1454	392	2303	226
Octanol	13.332	56	1068	Ion	31.1	32.1	33	37.2	38.1	39.1	40.05	41.1	42.1	43.1	44.05	45.1	45.9	48	50.2	51	52	53.1	54.05	55.1	56.1	57.1	58.1	60	61	62	62.9	64.2	65.05	66	67.1	68.1	69.1	70.1	71.1	72.1	73	74	75.9	77	78.1	79.1	80.1	82.1	83.1
				Abundance	38062	3002	213	413	1704	36760	6756	119200	59560	104264	8433	6278	199	231	932	2933	1900	8605	6792	123240	146112	49712	2523	891	308	44	850	291	581	829	8006	26064	115440	108096	60784	887	4631	311	267	1518	482	2219	256	16739	73096
Nonanal	14.352	57	1101	Ion	30.1	31.05	33.1	33.7	37.1	38.1	39.1	40.1	41.1	42.1	43.1	44.1	45.1	46.05	47.3	48.2	49	50.1	51.1	52.1	53.1	54.1	55.1	56.1	57.1	58.1	59.1	62	63.05	64.1	65.05	66.05	67.1	68.1	69.1	70.1	71.1	72.1	74	75.1	77.1	78.1	79.1	80.1	81.1
				Abundance	6143	7084	191	160	2241	7763	194528	35334	571712	143688	329152	300616	53400	1870	608	405	190	5006	16160	6555	55744	94528	386408	440112	745224	52671	5222	985	2752	1060	15301	31823	205512	263888	285200	323320	25024	52264	413	1287	8334	2064	27614	11410	248952
Methyl octanoate	14.975	74	1122	Ion	30.1	31.1	32.1	33.1	34	35.8	37.1	38.1	39.1	40.1	41.1	42.1	43.1	44.1	45.1	46	47	48.2	49.2	50.1	51.1	52.1	53.1	54.1	55.1	56.1	57.1	58.1	59.1	60.1	61.1	62	63.1	64	65.1	66.2	67.1	68.1	69.1	70.1	71.1	72.1	73.1	74.1	75.1
				Abundance	17416	42752	12429	8594	654	167	3668	14175	391936	77840	990400	376512	1102336	50792	95664	2753	2071	1693	575	11761	28472	13301	104464	62016	1080832	184704	771712	39248	789440	33520	16095	3014	6129	1590	20232	9398	102096	35048	396672	103880	40240	8138	150592	5670912	433728
Methyl nicotinate	15.373	106	1135	Ion	30.1	30.95	32	35.7	37.1	38.1	39.1	40.1	45.1	45.9	47	48	49.05	50.1	51.1	52.1	53.1	59	60.9	62.1	63.9	65.1	66.1	69.1	72	74	75.05	76.1	77	78.1	79.05	81.15	86.1	89.8	92.1	93.1	94.05	95.9	97.9	99.05	100.1	103.85	105.1	106.1	107.1
				Abundance	3006	1010	258	337	2662	2577	7190	536	1152	191	304	583	9739	46368	82200	14310	5993	2681	2632	181	331	278	2486	382	233	696	6705	11779	12076	204104	11478	732	48	272	1208	6006	885	1447	123	259	191	1255	16365	261552	20092
Methyl benzeneacetate	16.14	91	1161	Ion	30.1	31.1	32	34.1	36.1	37.1	38.1	39.1	40.1	41.1	42.1	43.1	44.1	45.3	47.1	48	49.1	50.1	51.1	52.1	53.1	54.1	55	56.1	57	58	58.7	59.1	60	61.1	62	63.1	64.1	65.1	66	67	68.1	69.1	70	71	72	73.1	74.1	75.1	76.1
				Abundance	1827	2138	6071	189	698	9231	28528	144384	11912	29176	27448	550272	21176	13189	721	1398	9594	124704	277504	62008	25648	2646	5294	1587	2027	524	473	1076	3655	13023	48256	143808	43288	306240	21168	2702	1162	2261	2177	7361	1755	10909	42696	28016	31856
Octanoic acid	16.364	60	1168	Ion	31.1	32.1	34.1	36.2	37.1	38.1	39.1	40.1	41.1	42.1	43.1	44.1	45.1	46	47.1	47.9	49.1	50	51.1	52.2	53.1	54.1	55.1	56.1	57.1	58.2	59.2	60.1	61.1	62.1	63	64.1	65.1	66.2	67.1	68.1	69.1	70.1	71.1	73.1	74.1	75.1	76.2	77.1	78.2
				Abundance	7654	6145	195	263	1879	4870	92056	17144	209920	74792	205056	12260	92000	2612	2440	224	363	5502	10576	3680	20928	11932	212864	59080	67040	5345	26536	628544	90648	4690	3079	421	6226	2128	22472	8665	96024	14808	14343	532416	52512	5249	1085	10880	3685
A-Terpineol	16.902	59	1186	Ion	30.3	31.1	32	37	38.1	39.1	40.1	41.1	42.1	43.1	44.1	45.1	46.1	46.5	48.3	50.2	51.1	52.2	53.1	54.1	55.1	56.1	57.1	58.1	59.1	60.1	61	62	63	64	65.1	66.2	67.1	68.1	69.1	70.1	71.1	72.1	73.1	74.2	75	76	77.1	78.1	79.1
				Abundance	612	35000	7305	635	3127	65376	16736	95888	13592	179072	7370	9575	272	284	324	5936	21688	11626	61712	20584	73320	13459	15535	6116	472704	20048	4332	3427	7290	2595	34240	12827	129672	68760	27424	4647	60144	3509	8401	3343	2322	1416	89920	14916	120744
Hexyl butanoate	16.961	71	1188	Ion	30.1	31.1	32.1	33.2	34.1	35.2	36	37.1	38.1	39.1	40.1	41.1	42.1	43.1	44.1	45.1	46.2	47.1	48.1	49.1	50.1	51.1	52.1	53.1	54.1	55.1	56.1	57.1	58.1	59.2	60.1	61.1	62.1	63.1	64.1	65.1	66.1	67.1	68.2	69.1	70.2	71.1	72.1	73.1	74.1
				Abundance	28616	82032	5912	823	700	380	1522	16373	51608	1027968	217408	3251712	1588224	6294016	269696	154624	4973	13510	613	1964	20384	42592	22416	183552	191552	2115072	4005376	628672	68224	29096	609856	404224	22960	37592	32744	71584	17776	133696	78040	2289664	320256	8226816	389248	644608	31720
Methyl salicylate	17.012	120	1190	Ion	30.1	31.1	32.05	33.1	34.2	36	37.1	38.1	39.1	40.1	41.1	42.1	43.1	44.1	45.1	46	47.1	47.9	49.15	50.1	51.1	52.1	53.1	54.1	55.1	58.1	59.1	61.1	62.05	63.1	64.1	65.1	66.1	67.1	68.15	69.1	70.1	71.1	72.1	74.1	75.1	76	77	78.05	79.1
				Abundance	8320	14495	3616	568	433	626	26925	71751	259736	16136	83968	78744	337984	10728	12384	5577	3826	954	6814	41092	30457	17426	119200	16303	87872	4528	8123	25456	88203	275504	274406	411056	52154	14756	7591	163856	584	614272	17104	17944	8584	29583	27014	5435	9815
E-2-hexenyl butanoate	17.058	71	1191	Ion	30.1	31.1	32	36	37.1	38.1	39.1	40.1	41.1	42.1	43.1	44.1	45.1	46.2	47	48.6	49.1	50.1	51.1	52.1	53.1	54.1	55.1	56.1	57.1	58.1	59.1	60	61.1	62.1	63.1	64.1	65.1	66.1	67.1	68.1	69.1	70.1	71.1	72.1	73.1	74	75	76.2	77.1
				Abundance	5735	15582	7550	281	5361	23928	489792	67424	1071616	183616	1585152	65248	32712	1397	1621	282	748	18120	42712	28928	184960	356224	1132544	136320	221312	15931	4101	32416	3474	2911	9956	3584	57784	26360	1216512	79680	45696	58664	4049408	187072	52264	3269	2010	854	19720
Ethyl octanoate	17.118	88	1193	Ion	30.1	31.1	32	33	34.2	37	38.1	39.1	40.1	41.1	42.1	43.1	44.1	45.1	46.1	47.1	48	48.9	50.1	51	52.1	53.1	54.1	55.1	56.1	57.1	58.1	59.1	60.1	61.1	62.1	63	64	65.1	66	67.1	68.1	69.1	70.1	71.1	72.1	73.1	74	75	76
				Abundance	16298	20976	9976	658	208	1170	6120	208448	47608	660864	278080	493760	28176	216000	6198	5959	1180	843	4591	13276	8075	64792	39360	696512	132672	824512	43408	53288	633600	465728	14916	5644	1099	14463	5609	78368	27504	219840	672256	65360	7693	716096	112432	20912	1205
Dodecane	17.177	71	1195	Ion	30.8	32	37.3	38.2	39.1	40.1	41.1	42.1	43.1	44	45.2	48	48.6	49.1	50	51	52	53.1	54.2	55.1	56.1	57.1	58.1	59	60.1	61	62.2	62.9	64	65.1	66.1	67	68	69.1	70.1	71.1	72.2	73.1	74.1	75.2	76	77.2	78.1	79.1	80
				Abundance	236	7537	258	701	19464	6401	83904	24384	144576	6683	1144	151	276	189	682	1973	977	5582	5236	36992	34544	204032	8940	1537	1173	1658	453	461	491	2940	1328	5379	3324	18528	31488	136512	8602	2185	3917	493	264	1801	439	2172	675
Decanal	17.337	43	1200	Ion	30	31.05	32	34.1	38.1	39.1	41.1	42	43.1	44	45	49.9	51.05	53	54.05	55.1	56.05	57.1	58	60	61.1	63	66.05	67.05	68.1	69	70.05	71.1	72	75.1	77.1	78.05	79.1	81.05	82.1	83.1	84.1	85.1	86.2	88.05	92.1	94	95.1	96.15	97.15
				Abundance	272	271	2744	159	329	2066	10746	2374	10573	5672	1393	5	296	511	344	9810	8303	12406	425	363	172	548	822	5482	6328	5052	6689	2341	1532	125	753	259	119	6406	6217	4920	4314	1055	156	281	407	569	3187	2867	538
Octyl acetate	17.524	43	1207	Ion	30.1	31	32	36.2	36.9	37.85	39.1	40.05	41.1	42.1	43.1	44.05	49	52	53.1	54.1	55.1	56.1	58.1	59.1	61.1	62	63.85	67.1	68.1	69.1	70.1	73.1	74	80	82.1	83.1	84.05	85.05	87.05	93.1	97.1	101.1	102.1	102.95	103.8	105	105.9	107.1	107.9
				Abundance	328	1080	953	233	48	1147	4512	2577	18152	22072	134912	2535	193	567	2562	6120	47848	46816	2342	2088	57560	1357	147	2292	14825	50848	62264	11283	2001	642	15656	54972	61620	6219	2247	10	7453	4449	1418	580	282	37	484	318	272
Isoamyl hexanoate	18.602	70	1247	Ion	30.1	31.2	32	34.1	36.1	37.05	38.15	39.1	40.2	41.1	42.1	43.05	44.1	45.1	45.9	46.9	48.2	49.1	50.05	51.1	52.2	53.1	54.2	55.1	56.1	57.15	58.05	59.1	60.1	61.05	62	63.1	63.9	65.05	65.95	67.05	68.1	69.1	70.05	71.1	72.1	73.1	74.1	75.1	75.9
				Abundance	2910	6867	1013	430	189	542	4336	92648	19448	278065	139048	545054	20764	17037	495	56	496	927	6160	12279	3405	31498	16955	350771	40056	24205	4507	6359	50814	14217	1025	1624	5	4686	1348	24597	30234	194122	1355727	526118	31413	24432	4596	5072	345
Geraniol	18.714	69	1251	Ion	30.15	31	32	36.85	38.1	39.1	40	41.1	42.1	43.1	44.1	45.1	46.1	47.1	48	50	51.1	52.1	53.1	54.2	55.1	56.1	57.05	58.15	59.05	60.1	61.9	63.05	64.05	65.1	66.1	67.1	68.05	69.1	70.05	71.1	72	76.1	77.1	79.1	80.1	81.05	82.1	83	84.1
				Abundance	729	3509	916	494	1324	26149	4491	103999	6277	312	735	302	261	178	253	566	3792	1791	18521	1322	12898	2546	5905	252	3338	1256	893	720	112	4463	2250	27100	31973	188135	13631	9345	1324	24	7130	8566	10435	9864	2423	7437	15095
G-octalactone	18.815	85	1254	Ion	30.2	31.05	37	37.85	39.1	40.1	41.15	42.1	43.1	44.1	45.05	47.8	48.9	50	51.1	52.1	53.15	54.1	55.1	56.1	57.1	58.1	60	62.1	63	64	65	67.1	68.1	69.1	70.1	72	73.1	76.15	77.1	78.1	79	81.1	82.1	83	85.1	86.1	87.1	87.85	89.05
				Abundance	462	532	576	1376	13212	1476	21167	12910	15762	4511	1498	209	279	815	1760	1025	3447	2401	20577	26318	28456	3223	798	389	676	165	4113	2398	1246	10202	10771	6162	1848	124	1198	3498	590	478	1564	3515	369536	18608	7359	193	982
Methyl decanoate	20.626	74	1321	Ion	30.1	31	33	37.1	37.85	39.1	40	41.1	42.05	43.1	44.1	45.1	46.15	48.1	50	51.1	52.2	53.1	53.95	55.1	56.1	57.1	57.95	59.1	60.1	60.95	61.9	65	66.2	67.1	68.05	69.1	70.1	71.1	72	73.15	74.05	75.1	76.1	77.1	79	80	81.1	82.1	83
				Abundance	1113	1095	646	342	433	14448	3221	46245	11490	52821	1417	4118	140	213	1063	1177	1342	4610	4532	52890	9479	17992	1978	29902	767	52	406	856	455	7320	2840	29278	3118	8651	948	4573	306466	26951	2495	587	2445	1128	5562	2484	11666
Hexyl hexanoate	22.17	117	1379	Ion	30.1	31.1	32	38.1	39.1	40.05	41.1	42.1	43.1	44.05	45.05	46.1	47	50.1	51	52.05	53.05	54.05	55.1	56.05	57.05	58.15	59.1	60.05	61.1	62.1	63.1	63.9	65.05	66.15	67.1	68.1	69.1	70.05	71.1	72.1	73.1	74.1	75.05	77.1	78	79.05	80.05	81.1	82.1
				Abundance	1508	2895	1825	962	43892	9950	168975	84730	331190	12872	7775	426	348	208	1963	1420	13280	9976	139180	208714	38513	3092	4285	52368	71769	1943	1855	573	1812	1453	5494	7439	135033	21238	111804	6696	63088	9092	12405	698	340	4055	2242	7081	1880
Octyl butanoate	22.331	71	1385	Ion	30.1	31.1	33.2	36.1	37.15	38.15	39.1	40.15	41.1	42.1	43.1	44.1	45.1	46.05	47.1	48.05	49.1	50.1	51.05	52.15	53.1	54.1	55.1	56.1	57.1	58.1	59.05	60.1	61.05	62.05	62.95	64	65.1	66.05	67.1	68.1	69.1	70.1	71.1	72.1	73.1	74.05	75.05	76.1	77.1
				Abundance	17273	38626	397	722	5142	20176	552584	124156	2303664	904128	3465792	142385	76293	3134	6792	385	420	6101	22507	12124	153440	264372	1649480	1673576	1286704	83245	12902	302693	181059	5470	4012	1352	29760	18956	267339	440832	1555512	2471136	5647552	264956	276208	10668	2411	435	17536
Methyloctyl butanoate	22.762	71	1401	Ion	31.1	37	37.85	39.1	40.1	41.1	42.1	43.1	44.1	45.1	45.95	47.2	48.2	49.1	50.2	51.05	51.95	53	54.1	55.1	56.1	57.1	58.05	59.1	60	61.1	63	65.1	66.1	67.1	68.1	69.1	70.1	71.1	72.1	73.1	73.9	76.15	77.1	78.15	79.15	80.15	81.1	82.1	83.1
				Abundance	208	337	970	15896	3934	78536	27838	127488	6336	8059	421	262	167	202	1038	1161	791	6310	6253	67024	50247	48758	6915	1314	10377	960	633	1120	1432	8121	10010	48984	52152	344896	11604	2825	789	261	2279	1073	2334	269	1866	14984	38295
Octyl 3-methylbutanoate	23.575	103	1434	Ion	30.1	31.05	35.7	37.05	38.1	39.1	40.15	41.1	42.1	43.1	44.1	45.1	46.05	47	48	49	50	51.1	52.15	53.1	54.1	55.1	56.1	57.1	58.1	59.05	60.05	61.1	62.1	63	64	65.15	66.1	67.1	68.1	69.1	70.1	71.1	72.1	73.1	74.05	75.2	76.05	77.05	78.1
				Abundance	5588	11051	221	1928	5678	161886	35647	716744	242302	629472	30446	33963	462	993	263	91	1981	6999	3009	39189	64129	436736	463088	1212536	62730	56659	131977	235143	6506	2293	843	7443	3606	64693	108096	391776	581616	623912	52841	20425	2822	727	726	3854	613
B-Farnesene	24.041	41	1453	Ion	30.2	31.1	37.1	38.15	39.1	40.1	41.1	42.1	43.1	44.1	45.1	46.8	49.3	50	51.05	52.05	53.05	54.05	55.1	56.1	57.1	58.2	61.05	61.95	63.1	64.1	65.05	66.1	67.1	68.1	69.1	70.05	71.1	72	74.15	75.15	76.05	77.05	78.1	79.1	80.1	81.1	82.1	83.1	84.1
				Abundance	1899	103	1820	7659	285564	71188	1215120	62528	79428	1700	282	196	640	15640	66571	39920	316199	29916	313772	23701	58435	2331	614	2944	19075	4752	176750	56874	561567	194436	2001696	115774	55871	3239	1536	2456	3045	340455	68663	581461	90718	469562	143415	24693	7783
A-Curcumene	24.703	119	1480	Ion	30.1	31.05	37.35	38.05	39.1	40.05	41.1	42.05	43.1	44	45	47.05	49	50.05	51.05	52.2	53.1	54.1	55.1	56.1	57.1	58.4	59.1	60.1	62	63.1	64.2	65.05	66.1	67.1	68.1	69.1	70.05	71.1	72	73.1	74	75	76	77.1	78.05	79.1	80.05	81.1	82.1
				Abundance	312	390	518	1995	44861	8568	169825	7594	11215	1039	414	86	76	5489	18281	5741	27737	5006	121274	8137	4795	958	431	707	3604	15910	3417	52789	5897	33084	11765	84181	6266	17222	1604	887	1918	4414	3029	84162	24263	38252	2406	12055	5759
A-Farnesene	25.308	41	1505	Ion	32.1	37	38.1	39.1	40.1	41.1	42.1	43.1	44.1	45	46	46.8	49.2	50	51.1	52.1	53.1	54.1	55.1	56.1	57.1	58.1	59	60	60.9	62.2	63	64.1	65.1	66.1	67.1	68.1	69.1	70.1	71.2	72.3	73.1	74.2	75	76.2	77.1	78.1	79.1	80.1	81.1
				Abundance	6852	385	3812	127248	23616	454464	22648	82224	4953	966	209	191	182	7615	34392	18976	129032	12507	282944	23840	22312	1720	1175	1811	1092	2374	13823	3544	67096	21472	114384	20480	382656	30680	3346	744	3706	2150	2196	2495	257216	52400	371584	172288	175104
Octyl hexanoate	27.036	117	1581	Ion	30.1	31.05	35.95	37	38.2	39.1	40.15	41.1	42.1	43.1	44.1	45.1	46.05	47.2	47.8	48.95	49.9	51	52.05	53.1	54.1	55.1	56.1	57.1	58.05	59.1	60.1	61.05	62.1	62.9	64	65.05	66.05	67.05	68.1	69.1	70.1	71.1	72.1	73.1	74.1	75.1	76.2	77.1	78
				Abundance	4540	5696	343	630	3167	84763	20253	437760	191963	655296	29167	18859	1087	924	253	466	1085	3987	2152	31592	37982	401505	361542	342930	20207	11694	110393	170576	5616	639	528	5761	4132	48301	93269	350543	533965	521476	33950	135696	14028	21518	1152	2959	31
G-Dodecalactone	29.214	85	1676	Ion	30.2	31.1	32.1	35.9	37	38.1	39.1	40.1	41.1	42.1	43.1	44.1	45.1	46	47	47.8	48.3	49	50	51.1	52.1	53.1	54.1	55.1	56.1	57.1	58.1	59.1	60.1	61.1	62.1	63.1	64	65.1	66.2	67.1	68.1	69.1	70.1	71.1	72.1	73.1	74	75	76
				Abundance	7464	5732	10751	301	1422	3682	111384	24864	369280	108976	250880	29064	8856	380	722	221	368	210	2550	8062	5242	44368	59408	395776	311168	287424	30632	12000	29720	4814	539	2288	1156	13018	6808	89304	97280	241600	155840	103960	62496	70016	5512	2141	500
[truncated: 206 more columns]
