# Supplementary material for: Inheritance of esters and other volatile compounds responsible for the fruity aroma in strawberry
Source: Front Plant Sci. 2022 Aug 12;13:959155. doi: 10.3389/fpls.2022.959155 (PMC9412188; doi:10.3389/fpls.2022.959155)
Supplement: Supplementary file 9 [file Table_4.XLSX]

## Sheet: Hoja1
Supplementary table 2. VOCs relative content in parental and grandparental lines and 'FC50xFD54' population for six harvests
Variety	Harvest	Butyl_acetate	Isopentyl_acetate	Hexyl_acetate	Octyl_acetate	Methyl_butanoate	Ethyl_butanoate	Isopropyl_butanoate	Methyl_3_methyl_butanoate	Propyl_butanoate	Butyl_butanoate	Hexyl_butanoate	Octyl_butanoate	Methyloctyl_butanoate	Octyl_3_methylbutanoate	Methyl_4_methylpentanoate	Methyl_hexanoate	Ethyl_hexanoate	Isopropyl_hexanoate	Isoamyl_hexanoate	Hexyl_hexanoate	Octyl_hexanoate	Methyl_E_2_hexenoate	Ethyl_2_hexenoate	Methyl_octanoate	Ethyl_octanoate	Methyl_decanoate	Methyl_benzeneacetate	Methyl_nicotinate	Methyl_salicylate	Methyl_anthranilate	Benzaldehyde	Z_3_hexenyl_acetate	E_2_hexenyl_acetate	E_2_hexenyl_butanoate	Hexanal	Heptanal	Nonanal	Decanal	E_2_hexenal	Z_2_heptenal	Dodecane	Octanoic_acid	Octanol	Heptanone	G_octalactone	G_decalactone	G_dodecalactone	Mesifurane
FC50	2016_1	--	--	--	--	--	--	--	--	--	--	--	--	--	--	--	--	--	--	--	--	--	--	--	--	--	--	--	--	--	--	--	--	--	--	--	--	--	--	--	--	--	--	--	--	--	--	--	--
FD54	2016_1	0.0557008	0.0583533	0.194491	0.0495429	1.78317	0.829576	0.215088	0.15084	0.0229834	0.052001	0.0223545	0.0391927	0.00481917	0.0566423	0.01	2.7533	0.8044	0.0491	0.00656195	0.00370275	0.0234108	0.0308631	0.0024	0.206001	0.0162332	0.0268343	0.0984234	0.000856053	0.0101254	0.00509347	0.0726682	0.0427795	0.159799	0.0116436	0.480346	0.0508886	0.0796177	0.0105385	0.600049	0.0761925	0.00520991	0.0200135	0.0331504	0.120121	0.0158579	2.8243	0.0471593	0.116338
01	2016_1	0.0895363	0.05216	0.10129	0.00486504	2.32328	1.70769	0.174134	0.137525	0.0416842	0.13054	0.0236608	0.0156214	0.00169577	0.011728	0.0055	0.8839	0.5752	0.0168	0.00312322	0.00334479	0.00197256	0.0108685	0.0021	0.0175024	0.00536701	0.0014718	0.0382602	0.000856053	0.0222583	0.0011134	0.0490174	0.0172296	0.126071	0.0279052	0.175659	0.0300187	0.0508798	0.00661582	0.156472	0.0267273	0.00520353	0.00307851	0.00957625	0.0477653	0.00274792	0.254388	0.00319592	0.332717
02	2016_1	0.0982399	0.0650055	0.198002	0.0182513	3.65892	5.66519	0.250107	0.0918926	0.0702877	0.307404	0.0565501	0.0637126	0.00558372	0.0167948	0.0095	2.4315	2.6825	0.0362	0.0142927	0.00642482	0.0108853	0.0235503	0.0104	0.0478445	0.0270157	0.0042106	0.0411205	0.00594064	0.0236753	0.00564095	0.0734759	0.015595	0.162621	0.034311	0.0977399	0.0487138	0.0780168	0.0107354	0.136496	0.0308507	0.00129094	0.0116664	0.0172058	0.0801888	0.00419537	0.726739	0.0186948	0.117898
03	2016_1	0.0169363	0.10442	0.142002	0.00462673	4.99261	0.704836	0.216492	0.438125	0.0140928	0.0396284	0.017397	0.0115678	0.0110902	0.00352711	0.0196	8.5181	1.6306	0.1117	0.0411291	0.00897187	0.00197256	0.109988	0.006	0.382309	0.0172608	0.0237971	0.0451284	0.000856053	0.00900504	0.0015504	0.0586963	0.0183046	0.189259	0.0308958	0.369236	0.0502646	0.073845	0.0117846	0.494558	0.0505481	0.0055158	0.0103836	0.0211418	0.189193	0.0151241	1.64906	0.0176075	0.206438
04	2016_1	0.0642799	0.0435995	0.136647	0.00189348	3.10284	1.55793	0.405782	0.0734076	0.0350746	0.339119	0.106259	0.0311084	0.0121804	0.00588088	0.0149	2.576	1.4698	0.0544	0.0143319	0.0127677	0.00197256	0.0374009	0.0023	0.114615	0.0262595	0.00696403	0.049173	0.0216111	0.0372235	0.00150529	0.108211	0.013479	0.123982	0.0824871	0.16915	0.0488894	0.122359	0.0026118	0.475148	0.0477864	0.00129094	0.0330756	0.0255304	0.127296	0.0170796	2.55873	0.0869973	0.688371
06	2016_1	0.0566317	0.0375442	0.080479	0.00189348	0.808659	0.187104	0.232483	0.0638294	0.00751922	0.0347992	0.0167374	0.00407308	0.00269865	0.00191911	0.0017	0.2252	0.0507	0.013	0.000835839	0.00334479	0.00197256	0.00415831	0.0016	0.00430467	0.00290509	0.00063972	0.0446105	0.000856053	0.0149576	0.000962538	0.0680988	0.0287936	0.418204	0.0753621	0.362444	0.025544	0.0305183	0.00688834	0.486382	0.0397688	0.00129094	0.00544458	0.00922275	0.0926383	0.00381479	0.148591	0.00306051	0.132712
07	2016_1	0.0569516	0.0515099	0.235537	0.0360309	4.6519	2.98185	0.307438	0.0996821	0.0537947	0.247009	0.0899826	0.145197	0.0181506	0.0325221	0.0129	4.9988	3.4191	0.0771	0.0285989	0.00334479	0.05745	0.0715313	0.0136	0.171	0.0573589	0.0111815	0.0520942	0.00962072	0.0554445	0.0180822	0.263243	0.0124019	0.173984	0.0544064	0.188643	0.0521481	0.113109	0.0101717	0.325252	0.0631779	0.0225959	0.0478441	0.0314486	0.177666	0.0180585	2.97497	0.0883091	0.7886
08	2016_1	0.0360349	0.064421	0.146422	0.0068446	3.98238	3.3594	0.239131	0.049804	0.0502969	0.137181	0.0434347	0.0310796	0.0198497	0.00319501	0.0519	7.0568	5.5603	0.1548	0.0454857	0.00334479	0.0204506	0.100199	0.0262	0.361866	0.0890352	0.0207627	0.0660767	0.00926429	0.0644628	0.0322249	0.154819	0.0163341	0.156832	0.0412046	0.101468	0.0305186	0.0747597	0.0101234	0.255605	0.0441109	0.0279813	0.0780561	0.0253335	0.208354	0.0285585	3.83979	0.0895416	0.838126
09	2016_1	0.0919954	0.0531104	0.137363	0.019213	4.39676	1.9685	0.305419	0.1067	0.0345635	0.278267	0.0524239	0.075065	0.0085832	0.0248843	0.0254	4.2279	1.697	0.0643	0.0135629	0.00334479	0.0180053	0.0267996	0.0026	0.0936491	0.0228473	0.003601	0.0471332	0.000856053	0.00727329	0.00106715	0.148115	0.0126247	0.144184	0.0483035	0.401808	0.0467575	0.0838578	0.00680995	0.385866	0.0631014	0.0235978	0.0265134	0.0300915	0.138159	0.0122954	2.76905	0.084735	0.353281
10	2016_1	0.0378522	0.0448245	0.11432	0.00220269	5.83269	2.32516	0.353564	0.0646509	0.0358268	0.246509	0.170865	0.0268729	0.0323914	0.0029686	0.0193	7.1229	2.8114	0.142	0.0309479	0.0434481	0.0213664	0.0656577	0.0067	0.149558	0.0275182	0.00829368	0.0700979	0.0456208	0.0682631	0.017093	0.202223	0.0155445	0.0668785	0.107175	0.174531	0.0566153	0.119978	0.0101973	0.565589	0.0489277	0.0264352	0.0768248	0.0390446	0.179025	0.0192204	3.01166	0.0705906	1.03534
11	2016_1	0.0951353	0.0518289	0.0681258	0.00189348	1.90945	1.26362	0.175217	0.11371	0.0541581	0.0438221	0.00796855	0.00265302	0.00164013	0.00191911	0.0144	0.6237	0.2515	0.0149	0.001611	0.00334479	0.00197256	0.0115684	0.0016	0.0123924	0.00290509	0.00159749	0.0511421	0.000856053	0.00465177	0.000962538	0.0978783	0.019438	0.119533	0.0126631	0.455252	0.0336005	0.0465367	0.00612838	0.335955	0.0596321	0.00460454	0.00411718	0.0121703	0.0353101	0.00460177	0.302702	0.00258206	0.314754
12	2016_1	0.0840286	0.0433755	0.302852	0.0172888	3.62031	1.79224	0.399255	0.198522	0.0569731	0.557778	0.15142	0.226	0.021136	0.135219	0.0101	4.4562	1.6039	0.1277	0.0368479	0.0257376	0.0693286	0.0171098	0.0016	0.104464	0.0153558	0.00743935	0.045749	0.000856053	0.0156261	0.00166234	0.326847	0.0228761	0.299081	0.165041	0.439823	0.0499327	0.0606519	0.0199999	0.649265	0.0505603	0.0438779	0.139116	0.0287631	0.392554	0.0174461	2.68194	0.0618962	0.56517
13	2016_1	0.0562916	0.0304504	0.167257	0.00189348	5.46372	1.59279	0.530372	0.171973	0.0346563	0.406484	0.0661854	0.00998852	0.0092483	0.00191911	0.0127	4.1432	0.6935	0.1028	0.0130597	0.00334479	0.00197256	0.0453207	0.0025	0.0606772	0.00382117	0.00343316	0.0384919	0.000856053	0.00374279	0.00155864	0.161571	0.0193123	0.190531	0.0749965	0.383357	0.0411002	0.0582084	0.00554739	0.59472	0.0485902	0.0325799	0.0410616	0.0186969	0.14986	0.0111981	1.7229	0.0367555	0.231575
14	2016_1	0.0441371	0.0225232	0.11405	0.00332109	2.31638	1.38438	0.261275	0.0433294	0.035939	0.130391	0.0593721	0.0144501	0.0132028	0.00244073	0.0163	3.4627	1.6998	0.1187	0.0181332	0.0111341	0.00522311	0.00648009	0.0147	0.109144	0.028562	0.00697684	0.0364298	0.000856053	0.017941	0.000962538	0.119302	0.0210938	0.151168	0.0396872	0.30838	0.03085	0.054374	0.0045067	0.396513	0.0370554	0.0155463	0.0473895	0.0188705	0.167141	0.0131817	3.14261	0.110924	1.18607
15	2016_1	0.103867	0.0666754	0.342549	0.00615722	4.95592	4.49413	0.307592	0.0994979	0.0847116	0.207493	0.0565942	0.132291	0.0079866	0.03785	0.0232	6.0113	6.4658	0.091	0.0404007	0.0166829	0.0704746	0.0602002	0.0191	0.289414	0.115578	0.0231936	0.0643242	0.00751714	0.0666855	0.000962538	0.186865	0.0286655	0.637549	0.0524618	0.17864	0.066473	0.0548723	0.0102773	0.59979	0.0360535	0.0107394	0.0188896	0.0177505	0.0680047	0.0133203	1.27767	0.0216614	0.553594
16	2016_1	0.132041	0.0262619	0.120494	0.0181493	2.4882	2.44176	0.166358	0.117943	0.0492884	0.374459	0.0418885	0.107324	0.00427122	0.0335307	0.0017	0.8075	0.6146	0.0145	0.00535801	0.00334479	0.0118873	0.00881335	0.0019	0.0223534	0.0075289	0.00217266	0.030581	0.000856053	0.00493823	0.000962538	0.0960655	0.0203664	0.0901404	0.0454775	0.435341	0.0394023	0.0470899	0.00560186	0.671931	0.0406497	0.00549865	0.036545	0.0236138	0.0987808	0.00707233	0.982747	0.0204695	0.748068
17	2016_1	0.143355	0.0543058	0.338349	0.223478	4.53898	4.06602	0.658119	0.131148	0.0511616	0.63492	0.200064	0.981229	0.0197037	0.284145	0.0136	6.1802	5.372	0.2994	0.0500874	0.0457109	0.551934	0.132287	0.015	0.266915	0.0749978	0.0147214	0.0555195	0.0223628	0.0747149	0.00374346	0.22622	0.0235494	0.19715	0.0266932	0.0974366	0.0404457	0.170995	0.0144056	0.228728	0.0214601	0.0253917	0.0801723	0.0914644	0.165364	0.0200888	3.76078	0.115073	1.92205
18	2016_1	0.0558733	0.0475171	0.173912	0.082074	3.98921	0.816734	0.152931	0.15081	0.0135305	0.0412281	0.00986788	0.076339	0.00913439	0.0503911	0.0278	4.5133	0.8665	0.0379	0.00657	0.00646003	0.063655	0.0598833	0.0046	0.251717	0.0208463	0.0187978	0.0680044	0.000856053	0.0538092	0.000962538	0.132266	0.0322875	0.221042	0.00699681	0.367813	0.0375076	0.054193	0.00437335	0.645613	0.0453578	0.00404873	0.031109	0.0433561	0.148229	0.0133949	1.63693	0.0351093	0.457606
19	2016_1	0.0338368	0.0282214	0.0821879	0.00190503	2.44194	0.857149	0.240669	0.0289604	0.0264979	0.0548823	0.0299764	0.00608822	0.00552116	0.00191911	0.0094	3.0741	0.685	0.0657	0.00421448	0.00419406	0.00288825	0.013561	0.0021	0.0528678	0.00530781	0.00196588	0.0582895	0.000856053	0.0203678	0.000962538	0.100569	0.0577748	0.0397129	0.00589009	0.189207	0.027393	0.0371389	0.00436376	0.304784	0.0284042	0.0106761	0.0401297	0.0175893	0.13886	0.00662411	1.68557	0.0646514	0.435817
20	2016_1	0.0550048	0.163065	0.12414	0.00222086	5.44559	0.991771	0.38808	0.20217	0.019827	0.0718352	0.0267573	0.0101663	0.0147839	0.00264821	0.0633	6.3455	0.9863	0.1721	0.0199547	0.0115851	0.00197256	0.0524108	0.0016	0.15892	0.00811839	0.0147514	0.0690682	0.00237054	0.0499537	0.000962538	0.166162	0.0226686	0.0957546	0.0282574	0.365328	0.0305142	0.0498961	0.00597928	0.603691	0.0424288	0.0172225	0.0316225	0.0183462	0.0965363	0.0259958	2.95719	0.0603485	0.86589
21	2016_1	0.06311	0.0199582	0.258513	0.0213072	4.10107	3.9699	0.389346	0.0439587	0.0496167	1.80538	0.439292	0.921056	0.0409043	0.0862357	0.0038	2.2505	3.517	0.0531	0.0262464	0.0403448	0.124924	0.0357569	0.0016	0.0636448	0.0348483	0.00513354	0.0194641	0.000856053	0.0554893	0.00615335	0.339587	0.0150271	0.144577	0.172125	0.298024	0.0484511	0.208217	0.0192191	0.592069	0.0537812	0.0158045	0.45789	0.0431789	0.237982	0.0140709	3.29196	0.0924676	4.67871
22	2016_1	0.0218913	0.0625766	0.3143	0.00510607	4.58898	5.6614	0.347693	0.0657623	0.0779819	0.132889	0.0785029	0.0204133	0.0126553	0.00191911	0.0434	7.2121	5.7896	0.1344	0.0251326	0.011182	0.00487139	0.0241723	0.0151	0.226731	0.0690056	0.0109795	0.0711118	0.00831679	0.084428	0.000962538	0.10001	0.0584543	0.32565	0.0938412	0.263706	0.0636057	0.144697	0.0187527	0.685502	0.0723817	0.0160109	0.141161	0.0261171	0.0643761	0.0208021	3.39994	0.065289	0.079609
24	2016_1	0.0936492	0.0413587	0.325493	0.164323	2.44656	6.83328	0.768154	0.0417498	0.0411859	0.72104	0.264051	1.70456	0.0520458	0.158384	0.0238	4.1072	7.9295	0.1437	0.0220441	0.0480558	0.656134	0.0341887	0.0147	0.283879	0.143289	0.0232663	0.0435004	0.0858073	0.0672176	0.140241	0.226578	0.0490963	0.196707	0.0932345	0.155004	0.0640327	0.321166	0.0388568	0.18049	0.0466103	0.0272566	0.736218	0.0592793	0.205904	0.0309536	6.63609	0.323541	5.26213
25	2016_1	0.0497933	0.0150779	0.266685	0.0520343	2.44079	7.56053	0.245919	0.0517505	0.0448585	0.401404	0.21137	0.19089	0.0394763	0.0313791	0.0056	2.2405	9.7255	0.0517	0.0149397	0.00334479	0.0426158	0.0738914	0.0603	0.0407027	0.101654	0.00336679	0.0425478	0.000856053	0.0224466	0.00828009	0.204211	0.033161	0.519493	0.331845	0.30687	0.0775327	0.140513	0.0169731	0.305519	0.0572993	0.0108347	0.0503419	0.031024	0.396784	0.0135251	1.40996	0.0489865	2.44651
26	2016_1	0.182558	0.0302602	0.396351	0.0286551	4.12255	12.9575	0.957042	0.032154	0.221497	1.58709	0.881315	1.31036	0.0739484	0.0938914	0.0139	4.9955	9.4022	0.3403	0.0352523	0.138127	0.303512	0.0414526	0.0686	0.142432	0.123294	0.0138447	0.0720514	0.235572	0.0928135	0.0134012	0.494152	0.0727176	0.33778	0.405735	0.274955	0.138671	0.440342	0.0478294	0.709965	0.0763696	0.0535907	0.165936	0.0738598	0.22854	0.0545514	6.52265	0.208571	1.76644
27	2016_1	0.0742308	0.0498002	0.124232	0.0159456	2.12036	1.14698	0.144236	0.108462	0.0170446	0.140228	0.0374313	0.0804257	0.00154512	0.0255454	0.0208	3.6298	0.9203	0.0451	0.00765845	0.00334479	0.0300214	0.0130966	0.003	0.0615765	0.00682059	0.00566735	0.0427289	0.000856053	0.0050359	0.00109904	0.091136	0.0415946	0.105205	0.0140688	0.31053	0.0422916	0.056256	0.00705238	0.426696	0.0476916	0.00925592	0.0158217	0.0163875	0.025327	0.0168353	1.79984	0.044757	1.37924
28	2016_1	0.0160118	0.0158968	0.071663	0.0120913	2.03966	0.774136	0.244372	0.0597676	0.0181811	0.110718	0.0476648	0.014226	0.00816676	0.00191911	0.0059	1.7912	0.5026	0.0338	0.00913322	0.00866959	0.00197256	0.00415831	0.0039	0.0269663	0.00424375	0.00187742	0.0286243	0.000856053	0.00832374	0.00164068	0.239049	0.0145791	0.129675	0.0850975	0.603005	0.0482804	0.0706485	0.0102733	0.503067	0.0838729	0.0244688	0.0410326	0.0169489	0.13948	0.00839271	0.837362	0.0413845	0.431913
29	2016_1	0.0708301	0.075159	0.459767	0.0074982	8.53666	12.5908	0.486634	0.16068	0.261818	0.202346	0.0667645	0.0151709	0.0138802	0.00274171	0.0396	6.6479	8.6067	0.0769	0.0155268	0.00712685	0.00197256	0.103692	0.0565	0.269816	0.102571	0.0210773	0.0911056	0.000856053	0.0272632	0.000962538	0.163333	0.0658312	0.674646	0.0624495	0.164023	0.0652124	0.0940991	0.012517	0.39106	0.0606843	0.0147615	0.0313944	0.0295517	0.108774	0.0114779	4.16166	0.126134	0.227703
30	2016_1	0.0391805	0.0123889	0.016129	0.00189348	0.161909	0.0910492	0.0239445	0.0127353	0.00319778	0.0047841	0.00709209	0.00265302	0.00154512	0.00191911	0.0017	0.0845	0.0233	0.0022	0.000835839	0.00334479	0.00197256	0.00567058	0.0016	0.00109384	0.00290509	0.00063972	0.0115225	0.000856053	0.00229293	0.000962538	0.0196272	0.0102958	0.0249848	0.00223792	0.251234	0.0260632	0.0351964	0.0026118	0.315299	0.0191349	0.00129094	0.00307851	0.0102476	0.0220641	0.00252549	0.000767825	0.00222205	0.433841
31	2016_1	0.046404	0.0156405	0.258346	0.0127781	2.7502	2.55294	0.415249	0.0519215	0.0644556	1.89807	0.541876	0.729088	0.0665609	0.0899942	0.0044	2.2201	1.914	0.1197	0.0513922	0.0759402	0.18406	0.0349317	0.005	0.0558593	0.0187896	0.00374894	0.0132115	0.0110097	0.0547433	0.00403707	0.400528	0.0122357	0.125704	0.216654	0.611002	0.0609762	0.191449	0.0107579	0.517212	0.0506204	0.0487695	0.0576121	0.0398675	0.518809	0.015396	3.97438	0.169115	3.42914
32	2016_1	0.0787345	0.0293372	0.107156	0.00737924	3.24796	2.20683	0.374559	0.115518	0.0211673	0.899593	0.154947	0.220201	0.0131929	0.041361	0.0073	1.4398	1.1298	0.0508	0.0102523	0.00334479	0.0237274	0.0178856	0.0023	0.0296934	0.00799154	0.00183576	0.0385415	0.000856053	0.0332133	0.00638495	0.18361	0.0154746	0.111817	0.123775	0.477132	0.0343255	0.0862925	0.00564554	0.480583	0.0449289	0.0244553	0.0277705	0.0232945	0.136296	0.00936671	2.6075	0.136578	2.71136
33	2016_1	0.0236356	0.0323419	0.0779014	0.00204162	5.2171	0.755053	0.507026	0.252995	0.0111175	0.149953	0.0550084	0.00970051	0.0105734	0.00197481	0.027	3.3184	0.434	0.085	0.0107071	0.00511758	0.00197256	0.0198761	0.0016	0.0795481	0.00486174	0.00515562	0.0352895	0.000856053	0.00972752	0.000962538	0.337849	0.0118472	0.0751723	0.0567673	0.502238	0.0464453	0.104578	0.00743365	0.50247	0.0549734	0.0253947	0.0202606	0.0270274	0.0944357	0.0110546	1.82745	0.0339156	1.03159
34	2016_1	0.0600415	0.0121888	0.0673636	0.0186534	2.83432	2.31947	0.131338	0.0220961	0.0134722	0.330066	0.164488	0.308104	0.0110339	0.0274753	0.0061	1.2857	0.7658	0.038	0.00873922	0.0209144	0.0416541	0.0416215	0.0041	0.0332104	0.0119184	0.00284806	0.0799854	0.0110649	0.0842952	0.0056838	0.306667	0.0120813	0.135876	0.223397	0.527356	0.0385957	0.139989	0.0114379	0.612615	0.0543694	0.0388025	0.0241057	0.0243812	0.0809696	0.0156871	3.13272	0.124256	2.6413
35	2016_1	0.0978235	0.0630831	0.102974	0.00763261	4.71123	1.98987	0.206913	0.0823863	0.0433721	0.132763	0.051631	0.0133055	0.0108102	0.00281982	0.0133	2.0933	0.7766	0.0325	0.0110986	0.00571033	0.00392493	0.0226958	0.0044	0.0620584	0.00969986	0.00479498	0.0693862	0.000856053	0.0468451	0.00523714	0.220266	0.014363	0.0805073	0.0210375	0.158754	0.0419926	0.0697419	0.0121189	0.445344	0.0428614	0.0132717	0.0285062	0.0222756	0.378442	0.0124585	1.79291	0.0363316	0.754141
36	2016_1	0.0187809	0.00527694	0.0393976	0.00189348	2.10566	0.685117	0.115369	0.0190581	0.00832331	0.175731	0.0511717	0.0118899	0.00619754	0.00191911	0.0017	0.2452	0.3962	0.0159	0.00303126	0.00334479	0.00197256	0.0201563	0.0074	0.0105159	0.00677143	0.00116127	0.0244411	0.000856053	0.0173329	0.0014314	0.407301	0.00717378	0.0629215	0.087095	0.361547	0.0347682	0.105439	0.00490175	0.443781	0.0406007	0.00652908	0.0270534	0.0255044	0.173554	0.00863315	2.13647	0.0544471	0.580048
37	2016_1	0.0322738	0.0179093	0.125419	0.00189348	3.55298	1.44021	0.801009	0.05301	0.0284696	0.401162	0.103745	0.0220981	0.0147172	0.00191911	0.0091	3.7342	0.8787	0.1531	0.0176691	0.00334479	0.00197256	0.0440635	0.0035	0.0819547	0.00985086	0.00561794	0.0434477	0.000856053	0.0212064	0.000962538	0.217228	0.0206769	0.0900633	0.125267	0.197835	0.0320365	0.0767234	0.00899138	0.504228	0.0419658	0.0197339	0.0654833	0.0226795	0.191853	0.0159798	3.36281	0.058072	0.672773
38	2016_1	0.0210097	0.0187612	0.0655347	0.00189348	5.34728	0.614587	0.091087	0.115368	0.00633304	0.0320831	0.0206838	0.00646308	0.00858477	0.00191911	0.0073	2.9098	0.5047	0.0314	0.00812021	0.00334479	0.00197256	0.0369683	0.0016	0.0747617	0.00599013	0.00958664	0.0438376	0.000856053	0.0515693	0.0035471	0.0780075	0.0135997	0.0442898	0.0113098	0.215259	0.0439741	0.0693243	0.0137585	0.465392	0.0351705	0.00129094	0.0199073	0.030986	0.175271	0.0110213	2.28904	0.0201357	0.200508
39	2016_1	0.0455852	0.0483698	0.108645	0.00595136	4.29929	2.91981	0.17611	0.129585	0.0274325	0.100743	0.0843664	0.0392625	0.0495039	0.0134046	0.0049	2.0011	1.6682	0.0387	0.0158729	0.00334479	0.011306	0.0223971	0.0197	0.134729	0.0360351	0.0188925	0.0903361	0.00826542	0.0560919	0.0026771	0.3057	0.0348172	0.135486	0.0553967	0.205961	0.055718	0.0907611	0.00933399	0.621711	0.0680228	0.0177648	0.173175	0.0307875	0.350234	0.025635	2.98234	0.0353929	2.7073
40	2016_1	0.018802	0.0113612	0.0635168	0.00402014	5.22725	1.49038	0.326738	0.0352418	0.00984235	0.117569	0.0526822	0.0172648	0.0137873	0.00191911	0.0201	2.59	0.544	0.0941	0.00704393	0.00334479	0.00197256	0.0355869	0.0029	0.1096	0.00859306	0.00872019	0.0538909	0.00497485	0.077341	0.000962538	0.123905	0.0142781	0.121933	0.0570366	0.163751	0.0578336	0.0122393	0.016776	1.15178	0.0387467	0.030558	0.0488644	0.0201957	0.0643066	0.0202026	4.47036	0.101118	2.10868
41	2016_1	0.0234478	0.0203688	0.106357	0.0348222	3.22035	0.55902	0.115058	0.0489974	0.00977339	0.037226	0.0420707	0.105514	0.00514975	0.0273654	0.0017	2.7366	0.646	0.0508	0.0120319	0.018072	0.0886207	0.0237602	0.0016	0.162149	0.0151614	0.0317685	0.0868721	0.000856053	0.0417197	0.00283648	0.420199	0.0314753	0.0870585	0.0143569	0.592607	0.0595958	0.120886	0.0182625	0.802509	0.0590978	0.0110187	0.0261621	0.0338439	0.0354991	0.0121952	2.40738	0.039235	1.45907
42	2016_1	0.040839	0.0091494	0.0457599	0.00234395	2.66619	1.30741	0.0707843	0.0168361	0.0141337	0.0627644	0.0252813	0.0141181	0.00508708	0.00249469	0.0017	0.5489	0.4361	0.0121	0.00387255	0.00334479	0.00454342	0.00506482	0.0016	0.023375	0.0107981	0.00391051	0.0789835	0.0131581	0.0430228	0.000962538	0.190555	0.0152476	0.0827984	0.0403792	0.141075	0.0356083	0.0527792	0.00776145	0.698242	0.0205779	0.00987207	0.0287257	0.0137514	0.0998398	0.0110414	2.69895	0.0621876	0.888888
43	2016_1	0.0118426	0.0115072	0.0247877	0.00621219	5.14191	0.8001	0.130681	0.0523393	0.00660369	0.0530415	0.0390801	0.00265302	2.38176	0.00322002	0.0067	1.6869	0.2865	0.045	0.0174415	0.00688522	0.00726976	0.0314855	0.0016	0.0435898	0.0050991	0.00318013	0.0453401	0.000856053	0.0263933	0.029414	0.132657	0.0113662	0.0320429	0.0532468	0.428374	0.0315771	0.0801664	0.00794741	0.664942	0.0537477	0.0447422	0.035177	0.0279351	0.223585	0.0133367	3.3848	0.144579	0.765126
44	2016_1	0.0946384	0.0460446	0.197012	0.0117605	6.80726	3.22426	0.347677	0.0770898	0.0667067	0.848887	0.162797	0.239055	0.00997861	0.0186251	0.0126	3.7182	1.6984	0.0469	0.012703	0.00334479	0.0235539	0.0519758	0.012	0.0777107	0.0144697	0.00489224	0.0630234	0.000856053	0.0875214	0.00318146	0.198317	0.0193007	0.139439	0.07802	0.165281	0.0369392	0.125258	0.0245911	0.276677	0.0504601	0.0192873	0.0408314	0.0215607	0.129524	0.010013	1.81503	0.0563398	2.46475
45	2016_1	0.0359787	0.0240292	0.124136	0.00189348	3.64615	1.13701	0.208781	0.0421125	0.0124853	0.278937	0.255423	0.0912841	0.0414233	0.00612022	0.0017	6.5496	2.1195	0.1675	0.0309923	0.0752484	0.0438304	0.0406002	0.0176	0.335566	0.0385051	0.0211166	0.063035	0.0188122	0.114275	0.00561978	0.132982	0.0160126	0.0456065	0.0843127	0.256286	0.0469398	0.376507	0.0175774	0.40418	0.0292031	0.0249899	0.256472	0.0380798	0.289603	0.029749	5.36712	0.0923221	2.12991
46	2016_1	0.026814	0.0486356	0.12131	0.00265583	4.25006	1.41822	0.249439	0.180653	0.0276337	0.170255	0.045596	0.0201004	0.00401967	0.00626803	0.0079	4.0092	1.13	0.0348	0.0141235	0.00535563	0.00526734	0.0317351	0.0035	0.147597	0.0142415	0.00810245	0.0316618	0.0141131	0.0597756	0.00274376	0.270538	0.0381899	0.0839657	0.0284276	0.210222	0.0346739	0.159694	0.0175405	0.221799	0.029531	0.00629492	0.127779	0.0214395	0.0559985	0.0106075	3.66787	0.105648	0.622616
47	2016_1	0.0242997	0.0342149	0.0869415	0.00242323	1.62136	0.603486	0.0574877	0.0670005	0.00863739	0.0115925	0.00709209	0.00265302	0.00269427	0.00231065	0.0061	4.6403	1.1623	0.0434	0.00501202	0.00334479	0.00287456	0.0113748	0.0033	0.201262	0.0194628	0.012171	0.0486244	0.000856053	0.0423837	0.000962538	0.0599615	0.0479998	0.207358	0.013137	0.325381	0.0263939	0.0604358	0.0103845	0.390229	0.0258529	0.00700796	0.0349605	0.0139481	0.0600991	0.0110151	1.58478	0.0212117	0.276685
48	2016_1	0.0420702	0.0311967	0.10846	0.00282985	3.29325	2.21482	0.232713	0.0461643	0.0203381	0.122611	0.0670299	0.00265302	0.0144342	0.00191911	0.0102	3.8093	2.0899	0.0845	0.0121671	0.0130305	0.00542761	0.0181614	0.0069	0.0748129	0.0196856	0.00503501	0.048704	0.00975698	0.0334803	0.0175997	0.145315	0.0291893	0.189456	0.0612407	0.231269	0.0454016	0.00723015	0.0187795	0.369046	0.0679368	0.0356631	0.0344023	0.0236728	0.10334	0.00981334	2.89163	0.146852	0.617712
49	2016_1	0.0370467	0.0178501	0.0666377	0.00948782	2.78613	0.460237	0.215558	0.0167344	0.00319778	0.240535	0.162173	0.45128	0.011745	0.0239225	0.0017	1.0033	0.3632	0.0333	0.00902651	0.00334479	0.0661179	0.00892214	0.0016	0.041438	0.00586094	0.00685287	0.0667204	0.000856053	0.00844136	0.000962538	0.402569	0.0157855	0.0602593	0.160452	0.372121	0.0377207	0.264837	0.0151289	0.501397	0.033195	0.0125297	0.118352	0.0454425	0.193027	0.01452	3.53961	0.0592594	2.12596
50	2016_1	0.0928489	0.0265946	0.115233	0.0677103	2.84769	1.06208	0.104496	0.033281	0.0361951	0.112666	0.0241968	0.142582	0.0109879	0.0319305	0.0119	2.2156	0.6777	0.0204	0.00393469	0.00334479	0.0480304	0.0180473	0.0016	0.130489	0.014797	0.0102973	0.04242	0.00402438	0.033484	0.00518628	0.0979511	0.0349309	0.0776566	0.00792758	0.461356	0.0586075	0.126479	0.0165323	0.420256	0.0592749	0.00865663	0.0342577	0.0414715	0.0545243	0.0116811	2.2805	0.0598188	1.18561
51	2016_1	0.0878943	0.0442444	0.191693	0.0545127	6.38158	1.7114	0.290119	0.0530668	0.00983756	0.355966	0.258424	0.861458	0.0202947	0.120697	0.0095	5.8485	2.1538	0.1678	0.0341254	0.0857083	0.518057	0.0433135	0.0194	0.183983	0.030871	0.0167193	0.0703721	0.0139252	0.0930783	0.0339082	0.325144	0.0262082	0.111488	0.0610078	0.130715	0.0392076	0.175743	0.0159452	0.453059	0.0392673	0.0538353	0.104004	0.0622959	0.182995	0.0302871	4.24205	0.104055	7.67549
52	2016_1	0.0218542	0.0579957	0.238725	0.166094	3.13948	0.703871	0.0826984	0.146968	0.021573	0.0459157	0.0249375	0.136936	0.00503473	0.10259	0.0094	6.842	1.9564	0.103	0.0442436	0.00334479	0.132111	0.0580411	0.0064	0.874936	0.0642988	0.0678299	0.098601	0.00454741	0.0818497	0.00147571	0.242972	0.0411286	0.549971	0.0283204	0.410396	0.0436385	0.104683	0.0129649	0.819844	0.0420315	0.00929079	0.0229937	0.0527158	0.0482101	0.0150232	4.05074	0.0736396	1.25093
53	2016_1	0.0344673	0.0224979	0.0904309	0.00572639	2.61197	0.611188	0.142779	0.0391797	0.0094121	0.0821629	0.0610626	0.017485	0.0190107	0.00404868	0.0084	2.8619	0.8647	0.06	0.00886291	0.00334479	0.00647368	0.0186115	0.0016	0.130551	0.0174999	0.00799224	0.11314	0.000856053	0.00884936	0.000962538	0.190027	0.017491	0.0509202	0.031888	0.331109	0.04771	0.0716377	0.0101504	0.677262	0.0573981	0.0141674	0.0981649	0.0254488	0.189313	0.0186382	4.09736	0.0550204	0.711179
54	2016_1	0.0304117	0.0384285	0.250407	0.00517259	2.26782	1.67981	0.119729	0.0729167	0.0379583	0.183224	0.093833	0.0142638	0.0128552	0.00191911	0.014	4.2452	4.4414	0.0596	0.0282244	0.00334479	0.00783388	0.0262348	0.0075	0.135052	0.0429988	0.0112708	0.0592506	0.00154561	0.0274297	0.0087789	0.090172	0.0528721	0.303612	0.0351067	0.232741	0.0566444	0.174311	0.0317552	0.361643	0.0632981	0.0111013	0.0349552	0.0332455	0.209934	0.0106442	1.57382	0.0477515	0.692558
55	2016_1	0.0447066	0.0411691	0.199197	0.00189348	5.63312	2.26752	0.682903	0.108222	0.0279271	0.462642	0.121687	0.0183248	0.0117384	0.00255201	0.0103	2.6497	1.1054	0.0597	0.0101657	0.0075029	0.00197256	0.0229727	0.0016	0.0417335	0.0101544	0.0029135	0.0968518	0.000856053	0.0221206	0.00691676	0.168764	0.0257366	0.134988	0.116858	0.159118	0.0434996	0.0987479	0.00848601	0.435006	0.0534162	0.021689	0.0590673	0.0305477	0.121874	0.01425	3.57937	0.0901687	0.479634
56	2016_1	0.024697	0.0281223	0.0570611	0.0176778	1.48441	0.385245	0.0819114	0.0464632	0.0126737	0.0135546	0.00717529	0.026422	0.00777431	0.0134722	0.0113	2.2563	0.6031	0.0482	0.00495494	0.00334479	0.0163152	0.0143835	0.0016	0.152455	0.0140554	0.0111628	0.0873052	0.00280429	0.0342571	0.00176117	0.133131	0.0217171	0.0773185	0.00710366	0.411975	0.0364909	0.0788477	0.0118276	0.391591	0.0443812	0.0091671	0.0122201	0.0206505	0.0564061	0.00958152	2.12262	0.0354751	0.380954
57	2016_1	0.0072638	0.023991	0.171231	0.00189348	3.1071	0.464073	0.0949641	0.0414339	0.00690754	0.0107318	0.0221141	0.00265302	0.00322033	0.00191911	0.0143	3.9773	0.6395	0.0474	0.00508862	0.00334479	0.00197256	0.0343431	0.0027	0.133871	0.012505	0.0105139	0.103942	0.000856053	0.0094466	0.000962538	0.104456	0.0304519	0.0800644	0.00909246	0.443678	0.0566512	0.0932656	0.0140907	0.678852	0.0485357	0.0084991	0.00976841	0.0219067	0.0742272	0.00897473	0.871706	0.00460323	0.0876333
58	2016_1	0.0132302	0.0152796	0.0393707	0.00189348	2.60812	0.554772	0.128873	0.0359891	0.00983604	0.0253762	0.0249596	1.52822	0.0438614	0.00191911	0.0046	1.3774	0.4551	0.0331	0.00514012	0.00334479	0.00197256	0.00415831	0.0019	0.0231091	0.00685898	0.000963712	0.0455658	0.000856053	0.0114689	0.000962538	0.12471	0.0293829	0.0701107	0.0369221	0.257819	0.0373701	0.105655	0.00914859	0.602577	0.0225668	0.0161615	0.0084552	0.0190006	0.0373786	0.00451227	1.63136	0.0375276	0.273764
59	2016_1	0.0561517	0.02477	0.127182	0.0467366	5.07253	1.23805	0.151133	0.0418762	0.0163625	0.0414963	0.0228905	0.124492	0.0129538	0.0222021	0.024	5.4133	1.0901	0.0825	0.00439937	0.0106124	0.0739397	0.0206332	0.0016	0.170839	0.0144731	0.0149803	0.0958513	0.0138354	0.0578463	0.000962538	0.146054	0.0351592	0.152465	0.0310628	0.526545	0.0487944	0.00770249	0.0134553	0.624149	0.0911725	0.0341666	0.0209614	0.0295281	0.0593927	0.0140877	2.04417	0.0536339	0.30421
60	2016_1	0.0179277	0.0412931	0.03375	0.00220441	3.49005	0.593065	0.120677	0.109492	0.00445037	0.00863376	0.00709209	0.00265302	0.00154512	0.00191911	0.0125	1.454	0.206	0.0221	0.00190335	0.00334479	0.00197256	0.00462409	0.0016	0.0372363	0.00318041	0.000858205	0.0578309	0.000856053	0.0140145	0.000962538	0.0620468	0.0316806	0.0501483	0.0036032	0.214181	0.03264	0.0618869	0.00700243	0.431429	0.028009	0.0091393	0.00307851	0.0195575	0.0150246	0.00457198	0.934567	0.0399317	0.187338
61	2016_1	0.0182491	0.0251887	0.0615805	0.00189348	3.59296	0.761124	0.128778	0.0618085	0.0105879	0.0265308	0.0215233	0.0077572	0.00507967	0.00191911	0.0181	2.2958	0.751	0.0288	0.000835839	0.00334479	0.00197256	0.0315623	0.0016	0.0782975	0.0129136	0.00735434	0.100818	0.000856053	0.00578043	0.000962538	0.177207	0.018049	0.0623001	0.0241638	0.349375	0.0398818	0.0653618	0.00824589	0.669813	0.0585842	0.00491814	0.0763085	0.0282631	0.13302	0.0179653	2.00495	0.0136098	0.806467
62	2016_1	0.0111754	0.0186232	0.0803423	0.00642735	3.46564	0.899297	0.109907	0.0775896	0.0129957	0.0170811	0.0264787	0.00622238	0.00916989	0.00191911	0.0182	6.7639	1.3944	0.0934	0.0180826	0.00334479	0.00525621	0.030174	0.0076	0.373893	0.0281032	0.0281881	0.058354	0.000856053	0.0358438	0.000962538	0.180967	0.0200083	0.0682854	0.00223792	0.307255	0.0381539	0.070705	0.0157535	0.623221	0.0413392	0.00949552	0.0337567	0.0286281	0.0929027	0.0134994	2.75297	0.0516813	0.270612
64	2016_1	0.0360148	0.0230589	0.0759947	0.0168774	4.16918	0.612628	0.196131	0.113573	0.00544674	0.0568638	0.0326395	0.0570383	0.00415257	0.0222187	0.0128	1.9499	0.4158	0.0407	0.00418347	0.00334479	0.0122502	0.00885335	0.0016	0.0502439	0.00560974	0.00369333	0.0677903	0.000856053	0.00682318	0.000962538	0.164388	0.0232877	0.119911	0.0307791	0.580031	0.0507962	0.0659262	0.00733288	0.710269	0.0708464	0.0146086	0.0103317	0.0224637	0.139599	0.00783615	1.64383	0.033245	1.33382
65	2016_1	0.0144911	0.0130613	0.0560449	0.0150888	3.3	0.277901	0.115984	0.0736847	0.00611067	0.0211099	0.0167645	0.0235858	0.00242427	0.0168595	0.0083	2.1383	0.3193	0.0512	0.00470879	0.00334479	0.0067557	0.0114533	0.0016	0.0457046	0.00388815	0.0028112	0.0797876	0.000856053	0.010651	0.000962538	0.141007	0.0208999	0.0808653	0.0392778	0.575662	0.0409147	0.0472991	0.00579922	0.790766	0.0773061	0.0192475	0.00921236	0.0256893	0.0704756	0.00720242	1.10692	0.0196706	0.175725
66	2016_1	0.0139605	0.0170326	0.085499	0.00189348	2.56238	0.565254	0.0761864	0.0372008	0.00766964	0.0450161	0.045031	0.0214603	0.00763085	0.00349332	0.0047	1.6363	0.451	0.0267	0.0165548	0.0115227	0.00197256	0.0140516	0.0074	0.0641443	0.00875738	0.00861348	0.0781912	0.000856053	0.0191471	0.000962538	0.445984	0.0248902	0.0970612	0.0587716	0.463121	0.0507207	0.0979572	0.0143234	0.775707	0.0615711	0.0113701	0.0519917	0.0223792	0.155521	0.0231732	1.72913	0.027393	0.852145
67	2016_1	0.0199316	0.0180536	0.0348484	0.00189348	0.874584	0.253232	0.0271836	0.0800271	0.00319778	0.00278261	0.00709209	0.0031879	0.00154512	0.00536956	0.0017	0.5763	0.259	0.0203	0.00111894	0.00334479	0.00197256	0.00415831	0.0016	0.0183903	0.00431196	0.00286657	0.0810443	0.000856053	0.0205542	0.000962538	0.0498582	0.0258411	0.0557305	0.00223792	0.338502	0.0205025	0.0371026	0.00630484	0.568089	0.0378188	0.00612487	0.00307851	0.0139778	0.0187958	0.00363167	0.392871	0.00234621	0.129686
68	2016_1	0.015367	0.0119861	0.032268	0.00189348	1.32031	0.336131	0.0429315	0.0492324	0.00371553	0.0298433	0.0211002	0.0134248	0.00160518	0.00780376	0.0066	1.3636	0.4297	0.0241	0.00528127	0.00334479	0.0041073	0.00495509	0.0016	0.0259508	0.00540645	0.00148111	0.0600611	0.000856053	0.012692	0.00307234	0.318656	0.0139147	0.0404591	0.0151339	0.540084	0.0375658	0.0835966	0.00945456	0.683984	0.0513434	0.00798136	0.0058162	0.0232342	0.0539475	0.00252549	0.0169929	0.00222205	0.678736
69	2016_1	--	--	--	--	--	--	--	--	--	--	--	--	--	--	--	--	--	--	--	--	--	--	--	--	--	--	--	--	--	--	--	--	--	--	--	--	--	--	--	--	--	--	--	--	--	--	--	--
70	2016_1	0.0138588	0.0124986	0.0666757	0.0026331	3.77103	0.305413	0.0535885	0.0537125	0.00712657	0.0209272	0.0424044	0.0107283	0.00826412	0.00243237	0.0055	3.3299	0.5447	0.0287	0.00951749	0.00334479	0.00197256	0.0238943	0.0016	0.101779	0.00792967	0.0145101	0.0699453	0.00302191	0.0415692	0.00322508	0.236879	0.0190918	0.0343277	0.0170784	0.479347	0.045897	0.0651459	0.00896753	0.735786	0.0638374	0.00702947	0.0222361	0.027401	0.227213	0.0164204	1.63202	0.0255593	0.314647
71	2016_1	0.0133482	0.0143963	0.0300979	0.00445069	1.95588	0.104014	0.0247545	0.0538423	0.00319778	0.00437096	0.00709209	0.00265302	0.00154512	0.00191911	0.0154	1.1184	0.058	0.0103	0.000835839	0.00334479	0.00197256	0.00561197	0.0016	0.0284485	0.00290509	0.00101066	0.0508745	0.000856053	0.00306611	0.000962538	0.0380311	0.0137378	0.0455215	0.00223792	0.487417	0.027191	0.0245997	0.00535807	0.836516	0.0546548	0.00239704	0.00307851	0.0145652	0.0132802	0.00470165	0.0941092	0.00222205	0.0438478
FC50	2016_2	--	--	--	--	--	--	--	--	--	--	--	--	--	--	--	--	--	--	--	--	--	--	--	--	--	--	--	--	--	--	--	--	--	--	--	--	--	--	--	--	--	--	--	--	--	--	--	--
FD54	2016_2	0.0688547	0.0160805	0.0526728	0.023683	1.4074	0.95319	0.0664127	0.0610205	0.0126927	0.0907694	0.0775797	0.188505	0.040624	0.136535	0.0025	0.3518	0.2339	0.0159	0.0110021	0.0027516	0.0470513	0.0086693	0.002	0.0277696	0.00908438	0.00793314	0.115743	0.00136138	0.0333359	0.00775408	0.143897	0.0152815	0.0498599	0.0151817	0.210191	0.0332527	0.0848319	0.0115105	0.604598	0.0196606	0.0172564	0.0656908	0.0404231	0.471737	0.0231963	3.79805	0.087049	0.767418
01	2016_2	0.0684585	0.0221656	0.0413545	0.00770735	2.0775	0.827981	0.0470483	0.0676936	0.0133029	0.166759	0.0619982	0.0974833	0.00919218	0.0675213	0.0025	0.2332	0.0868	0.0077	0.00666353	0.00464374	0.00973033	0.00819676	0.002	0.0118058	0.00275778	0.00244327	0.0547782	0.00426559	0.0566692	0.00269202	0.229814	0.00883029	0.0412714	0.0259001	0.24942	0.0304249	0.10411	0.0137357	0.580372	0.0243524	0.0132536	0.0436628	0.0313029	0.276987	0.0101929	1.25595	0.0226952	2.09545
02	2016_2	0.0906357	0.0330754	0.0965812	0.0594605	4.12887	8.01976	0.0960919	0.0657986	0.0351356	0.207847	0.0664096	0.164458	0.0114187	0.0311453	0.0031	0.8883	3.8344	0.025	0.0172643	0.00927302	0.0341155	0.0155594	0.0138	0.0458451	0.178868	0.00510106	0.0479263	0.0141016	0.0473809	0.0296941	0.255785	0.0153033	0.0806343	0.0382982	0.121874	0.0535563	0.108644	0.0105302	0.375767	0.0424381	0.0207501	0.0504329	0.0362578	0.187317	0.00937257	1.18595	0.0242642	0.627091
03	2016_2	0.052905	0.0745228	0.0627163	0.00333038	3.81451	3.3778	0.113048	0.202446	0.0292389	0.0740775	0.0462842	0.0207055	0.0470715	0.012522	0.0047	2.3372	1.7974	0.0309	0.0972955	0.0148957	0.00789318	0.00349817	0.0105	0.0902467	0.0553651	0.00884819	0.0544421	0.00136138	0.0395996	0.00381187	0.0851752	0.0175525	0.0731932	0.0250276	0.103802	0.0335657	0.0430678	0.0121986	0.310514	0.0183633	0.020094	0.0371237	0.0194708	0.540806	0.0271534	2.67679	0.0390955	2.12314
04	2016_2	0.0512282	0.0172653	0.022932	0.00201994	3.97058	0.510847	0.0682494	0.0620836	0.0072556	0.0522914	0.0230416	0.0134386	0.00607684	0.00309234	0.0055	0.4224	0.065	0.0044	0.00314908	0.0027516	0.0035218	0.0119724	0.002	0.0262081	0.00206458	0.00267869	0.0420554	0.00659881	0.0263435	0.00138649	0.138488	0.0166333	0.0293883	0.0139354	0.20902	0.026215	0.0635118	0.00684727	0.411102	0.0225102	0.00622276	0.0254932	0.017381	0.187451	0.00865845	0.9675	0.00968008	0.373756
06	2016_2	0.0560306	0.018379	0.0258347	0.00177066	0.983353	0.605	0.0375964	0.0370188	0.00645261	0.0258838	0.0121972	0.00561142	0.00354391	0.00232042	0.0025	0.0728	0.0456	0.0078	0.0013288	0.0027516	0.0035218	0.00349817	0.002	0.00388105	0.00142801	0.00144425	0.0529413	0.00136138	0.0359302	0.00138649	0.225886	0.00662994	0.0568588	0.00865144	0.275605	0.0194136	0.0318472	0.00502324	0.521485	0.031699	0.00625116	0.0106574	0.0109693	0.139614	0.00467696	0.291846	0.00679429	0.574188
07	2016_2	0.0489932	0.0182236	0.0625593	0.0319962	4.14164	1.66526	0.0710803	0.0378226	0.0195799	0.0891861	0.0161167	0.142465	0.00808382	0.0302937	0.0055	1.2584	0.5768	0.0145	0.00643171	0.0027516	0.0333917	0.016837	0.0031	0.0409386	0.00892365	0.00524797	0.0457067	0.00136138	0.0244551	0.00973733	0.128033	0.0101462	0.0474136	0.0124914	0.126224	0.0382501	0.0427154	0.0071698	0.532494	0.0265265	0.00889165	0.0311339	0.044673	0.198907	0.0114084	2.02603	0.0522421	0.562164
08	2016_2	0.0216937	0.0182808	0.0187116	0.00177066	3.04494	1.08226	0.0421448	0.019835	0.00908184	0.0231224	0.072946	0.0313699	0.0181259	0.0020185	0.0137	1.7684	0.3801	0.0334	0.0117669	0.0027516	0.0146614	0.0375651	0.0044	0.1205	0.0120265	0.014098	0.0666867	0.0110555	0.0591677	0.0596668	0.197496	0.0107351	0.0304469	0.0167061	0.0640182	0.0239086	0.0793313	0.0093619	0.336073	0.0194471	0.0412716	0.0933618	0.0272093	0.22277	0.0329334	4.42603	0.0533406	1.11685
09	2016_2	0.0793313	0.0293861	0.0977871	0.0129502	3.08656	0.906987	0.197576	0.0308766	0.0230905	0.849455	0.141289	0.230838	0.0173357	0.0205859	0.0116	1.9396	0.3831	0.0363	0.0195551	0.00737296	0.0213861	0.0276572	0.002	0.077497	0.0048048	0.00288697	0.0402554	0.00136138	0.00955067	0.00138649	0.132994	0.0132634	0.0830451	0.0458868	0.41	0.0399098	0.170862	0.0205872	0.298266	0.0624999	0.0499407	0.136065	0.0305954	0.38812	0.0151337	3.65724	0.112097	1.47368
10	2016_2	0.0505113	0.0274649	0.087058	0.00829635	2.87715	1.84145	0.122935	0.0318639	0.0327868	0.261229	0.0901748	0.071235	0.00106787	0.0109705	0.0196	4.2595	0.8877	0.0468	0.0155469	0.0027516	0.0102344	0.0408491	0.0119	0.0980962	0.00951091	0.00500151	0.0798595	0.00136138	0.0315628	0.00340129	0.0938033	0.0307883	0.0649882	0.0416714	0.381053	0.0406671	0.158058	0.0266875	0.438093	0.053728	0.0329139	0.100377	0.0222256	0.292188	0.0128694	2.10296	0.0309899	0.42178
11	2016_2	0.0711513	0.0261966	0.052608	0.00177066	2.39158	1.1748	0.167664	0.033232	0.0525116	0.169616	0.0477943	0.0116319	0.00527012	0.0020185	0.0069	0.4624	0.162	0.0138	0.0020977	0.0027516	0.0035218	0.00603725	0.002	0.0117984	0.00221131	0.00144425	0.0394213	0.00136138	0.00316051	0.00138649	0.085902	0.019167	0.0739333	0.0411966	0.60963	0.0518532	0.163236	0.0306182	0.290275	0.0946544	0.0108926	0.0111615	0.0187106	0.163351	0.00756365	0.772805	0.0107764	1.03512
12	2016_2	0.0580713	0.0482941	0.191786	0.015439	1.50512	1.18683	0.161436	0.0974859	0.0447308	0.402657	0.109005	0.124542	0.0137429	0.102369	0.0054	1.8998	0.5756	0.0354	0.0399564	0.0027516	0.0291806	0.00918959	0.0088	0.0601973	0.00750364	0.0040643	0.0453924	0.00136138	0.0156509	0.00138649	0.202398	0.00985288	0.0586993	0.0324139	0.35651	0.0533572	0.143016	0.0228843	0.589135	0.0474625	0.0834126	0.197711	0.0274431	0.486033	0.0143862	2.65869	0.0405545	0.465767
13	2016_2	0.0467243	0.0201624	0.0627896	0.00177066	2.59441	0.72989	0.233645	0.0974158	0.0162851	0.260017	0.0403155	0.00306289	0.00974806	0.0020185	0.0097	1.3489	0.1264	0.036	0.00578084	0.0027516	0.0035218	0.0425226	0.0021	0.0251314	0.00127784	0.00167297	0.0358957	0.00136138	0.00506625	0.00352122	0.0574413	0.0116416	0.0714035	0.0257616	0.169779	0.0363671	0.102646	0.0152343	0.299683	0.0452998	0.0379492	0.0545693	0.0168801	0.13965	0.00879941	1.05443	0.010793	0.310703
14	2016_2	0.0421611	0.0359602	0.0889749	0.00801705	1.98722	0.455844	0.119253	0.0567884	0.0289913	0.0434741	0.0180825	0.0119481	0.0072121	0.00529536	0.0162	5.1936	0.6656	0.0857	0.0173612	0.00916531	0.00638237	0.0239083	0.0041	0.226267	0.0145919	0.01778	0.0704821	0.00136138	0.0258985	0.00158396	0.150281	0.0320775	0.133277	0.0157687	0.24143	0.0478292	0.106556	0.0164491	0.411963	0.0425497	0.0177065	0.0799933	0.0285329	0.186953	0.0184122	4.50486	0.0790838	0.451943
15	2016_2	0.0673357	0.0246206	0.192986	0.0466628	2.99848	1.42652	0.133725	0.0468221	0.0602188	0.305259	0.12764	0.198462	0.0104693	0.0331671	0.0121	3.6424	1.2411	0.0391	0.0240792	0.0027516	0.0575295	0.0368648	0.002	0.12094	0.0170353	0.0123675	0.0573459	0.0168379	0.0393969	0.00138649	0.182412	0.0181104	0.459954	0.164656	0.413964	0.0546211	0.130934	0.0235954	0.653577	0.0300411	0.018742	0.0323948	0.0173677	0.102632	0.0205133	1.53764	0.0270486	0.696331
16	2016_2	0.0970243	0.0199983	0.115303	0.0172407	3.30497	0.847799	0.149621	0.0846563	0.0256993	0.449273	0.0540148	0.118507	0.00738754	0.0334617	0.0081	1.497	0.1808	0.0195	0.00725453	0.00471064	0.0126161	0.010731	0.002	0.0339475	0.0022246	0.00448031	0.0350386	0.00136138	0.016659	0.00138649	0.0825975	0.0191151	0.113837	0.0204684	0.393472	0.0372633	0.0801265	0.012652	0.480104	0.0630054	0.00854327	0.0432158	0.0290949	0.112732	0.00986375	1.3754	0.0224123	0.747447
17	2016_2	0.0859639	0.0192587	0.107741	0.100632	2.64279	0.442507	0.202296	0.0889806	0.0101539	0.147922	0.0652855	0.387129	0.00904157	0.144293	0.0101	2.4912	0.316	0.0826	0.016912	0.0027516	0.147181	0.0546178	0.002	0.0991357	0.00481407	0.00706214	0.0338536	0.010171	0.0473871	0.00138649	0.0883622	0.0139946	0.049338	0.0017598	0.195697	0.0290017	0.122122	0.0148401	0.25202	0.0230334	0.0187275	0.0363652	0.0615513	0.100295	0.0160663	3.27634	0.0517957	1.04326
18	2016_2	0.0431006	0.017427	0.0811523	0.0406955	2.52909	0.249954	0.0739978	0.0386668	0.0101367	0.0395104	0.0179405	0.133003	0.0140649	0.0319547	0.008	2.4213	0.1749	0.0193	0.00591847	0.00552715	0.0443945	0.0505591	0.002	0.0952873	0.00327679	0.00775396	0.0559054	0.00136138	0.0506223	0.00138649	0.0484635	0.015427	0.055251	0.005487	0.395384	0.0371929	0.10637	0.014997	0.409439	0.031471	0.00936743	0.0262923	0.045334	0.191676	0.0110967	1.96131	0.0218303	0.59153
19	2016_2	0.0426781	0.0197743	0.0588065	0.00242376	1.35695	0.698172	0.111087	0.0173225	0.02013	0.0720723	0.0572938	0.0263767	0.0100325	0.0020185	0.0066	1.9588	0.36	0.0325	0.00401205	0.0027516	0.00447485	0.0169343	0.002	0.0450329	0.00308712	0.00194161	0.0710179	0.00136138	0.0436539	0.00138649	0.210687	0.0200621	0.226934	0.127481	0.350022	0.0606383	0.330471	0.024273	0.341078	0.06087	0.0376175	0.0697486	0.0350282	0.155799	0.00991643	3.22236	0.0650798	1.31629
20	2016_2	0.0372201	0.0689007	0.0817531	0.00281321	2.92508	0.913906	0.181263	0.0893592	0.01575	0.0598044	0.0351212	0.0122194	0.0099151	0.00277327	0.0025	5.0228	0.5833	0.0728	0.0110229	0.00541009	0.0035218	0.0250102	0.002	0.0869613	0.0045611	0.00647473	0.076248	0.00438041	0.0353608	0.00138649	0.116261	0.0237671	0.0625649	0.0262795	0.532421	0.041756	0.141624	0.0261952	0.845026	0.0658107	0.028319	0.0443211	0.0283095	0.10233	0.0223195	2.23827	0.0267255	0.956063
21	2016_2	0.0624538	0.0207087	0.179594	0.0342782	4.40976	0.566615	0.237332	0.0603392	0.0150185	0.663014	0.0938306	0.291469	0.0225384	0.0614452	0.0076	1.747	0.231	0.0268	0.0102433	0.00587333	0.0308854	0.0134407	0.002	0.0483181	0.00237558	0.004415	0.0349077	0.00136138	0.0259383	0.00138649	0.125107	0.0132201	0.119933	0.0830196	0.619205	0.0466727	0.112288	0.0188271	0.838715	0.0544613	0.0115815	0.0791114	0.0394022	0.216567	0.0112885	2.71217	0.0314951	1.89983
22	2016_2	0.0205045	0.0239175	0.110357	0.00177066	3.76446	3.71926	0.206273	0.0652203	0.0246684	0.222099	0.127886	0.0404758	0.00106787	0.00389036	0.0215	4.3378	1.8251	0.0646	0.0195029	0.0027516	0.0035218	0.0163227	0.0074	0.0919443	0.0223382	0.00539982	0.0477618	0.0104734	0.105597	0.00563699	0.118276	0.0184986	0.237386	0.253151	0.366414	0.0409213	0.106276	0.0166104	0.699004	0.0526809	0.0295608	0.216838	0.0181397	0.165724	0.0207343	3.19935	0.0406705	0.308203
24	2016_2	0.0684495	0.0576095	0.129283	0.0509771	2.72792	1.31211	0.117425	0.086961	0.0100495	0.0217807	0.0153657	0.021566	0.00487506	0.00884994	0.0106	3.0701	1.8143	0.0335	0.00439427	0.00290077	0.00965888	0.0298581	0.0081	0.177009	0.034305	0.0143061	0.062012	0.00136138	0.0268846	0.00138649	0.0290796	0.0270629	0.128227	0.00692285	0.465067	0.0402262	0.0656939	0.0155614	0.369296	0.0616769	0.0108783	0.0585413	0.0273274	0.126868	0.00988339	1.07634	0.00563256	0.105289
25	2016_2	0.0491585	0.0290244	0.0769416	0.0113075	1.71466	2.11794	0.0674742	0.0642547	0.0203132	0.0410095	0.0140857	0.0125772	0.00666589	0.00630476	0.0063	1.1613	1.7757	0.0162	0.00523774	0.0027516	0.00358587	0.0231478	0.0167	0.0223257	0.0226453	0.00325464	0.0521641	0.00136138	0.0106347	0.00138649	0.0341816	0.0147311	0.138659	0.0118105	0.236564	0.0417456	0.0590734	0.00856322	0.652576	0.0471077	0.00872795	0.00605502	0.0177113	0.239698	0.00689893	0.321664	0.00123246	0.428042
26	2016_2	0.124821	0.0298716	0.15582	0.0248908	4.84817	2.10689	0.25231	0.0456144	0.0398208	0.191568	0.115081	0.163899	0.0242798	0.0303646	0.0178	4.543	1.6237	0.1113	0.0125744	0.0238465	0.0637761	0.0325262	0.0081	0.0969409	0.0151175	0.00994224	0.124255	0.0209044	0.075326	0.00238013	0.0833738	0.0214598	0.12085	0.0662592	0.505074	0.0444126	0.0633749	0.0178256	0.629875	0.0680028	0.0459563	0.0270601	0.0287068	0.270791	0.0310125	3.4586	0.100195	0.234661
27	2016_2	0.065724	0.0588232	0.069243	0.0211405	2.14857	1.71823	0.0455371	0.100933	0.0137144	0.0209742	0.0084997	0.0130602	0.00106787	0.0191234	0.013	3.0165	1.6145	0.024	0.00505032	0.0027516	0.00689782	0.0110652	0.0051	0.0694403	0.0228742	0.00954957	0.0615901	0.00136138	0.0062052	0.00138649	0.134514	0.0235686	0.0847329	0.00469194	0.288125	0.0454535	0.0639787	0.0099297	0.617605	0.019318	0.0123181	0.00299042	0.0135202	0.0220336	0.0209461	2.39291	0.0255927	0.522552
28	2016_2	0.021044	0.00865172	0.0449957	0.00177066	1.85835	0.739809	0.0820133	0.0213492	0.0142355	0.138647	0.056646	4.52691	0.00106787	0.0020185	0.0025	0.8889	0.2639	0.0226	0.00876856	0.00674571	0.0035218	0.00349817	0.002	0.0237351	0.00422621	0.00232456	0.0443598	0.00136138	0.0180598	0.00275431	0.153706	0.0131318	0.0513256	0.0453342	0.356375	0.0377195	0.111452	0.0203307	0.774335	0.0382667	0.0471961	0.080781	0.0206101	0.206097	0.00999429	1.11669	0.0426562	1.19968
29	2016_2	0.0190158	0.00953018	0.125785	0.00177066	3.31972	0.90024	0.105837	0.0434231	0.012034	0.0287429	0.230198	0.0410326	0.00948042	0.0020185	0.007	0.5615	0.2287	0.0127	0.00255838	0.0255902	0.0035218	0.0108277	0.002	0.026951	0.00553452	0.00336016	0.0707511	0.00136138	0.0121544	0.00138649	0.0498838	0.0207637	0.735212	0.630175	0.228568	0.0241432	0.044752	0.00508024	0.520688	0.0136227	0.002353	0.0224972	0.019968	0.0912593	0.00693422	2.54052	0.0400959	0.143273
30	2016_2	0.0516687	0.0100644	0.0133706	0.00177066	0.139716	0.0641306	0.0115784	0.0124592	0.00404021	0.00246673	0.00256599	0.00306289	0.00106787	0.0020185	0.0025	0.0284	0.0089	0.0021	0.0013288	0.0027516	0.0035218	0.00349817	0.002	0.00388105	0.00127784	0.00144425	0.0307672	0.00136138	0.00358612	0.00138649	0.0224503	0.00471824	0.00912907	0.0017598	0.272788	0.0199517	0.0413449	0.00582197	0.443388	0.0257087	0.002353	0.00299042	0.0175333	0.0431907	0.000899133	0.00207779	0.00123246	0.408067
31	2016_2	0.0815704	0.028626	0.204037	0.0315145	5.05996	2.40372	0.180831	0.115337	0.0511148	0.735155	0.201159	0.368174	0.0796988	0.125866	0.0075	3.4634	1.0949	0.0808	0.0522192	0.0027516	0.111107	0.0341767	0.0088	0.0974876	0.0135798	0.00824216	0.0395576	0.0066822	0.0777375	0.00163268	0.147303	0.0131591	0.0879483	0.0424416	0.229289	0.0329236	0.100016	0.0101048	0.694777	0.0355439	0.0706769	0.0307107	0.0361392	0.817592	0.0231422	5.08445	0.112002	2.56808
32	2016_2	0.0658897	0.0224314	0.0450019	0.00615535	2.48955	1.53658	0.0952919	0.106837	0.00922217	0.095852	0.0176864	0.0293263	0.00227354	0.0171704	0.0025	0.4866	0.23	0.0174	0.0072813	0.0027516	0.0035218	0.00349817	0.002	0.0130707	0.00378782	0.00146079	0.0526618	0.00136138	0.0303918	0.00138649	0.114779	0.0132086	0.0484315	0.0194155	0.389719	0.0247869	0.0426643	0.004614	0.428141	0.0399691	0.0156105	0.0033373	0.0206053	0.0508475	0.00496982	0.93979	0.0180637	0.459166
33	2016_2	0.0424677	0.0189649	0.0320741	0.00177066	4.22476	1.91919	0.12136	0.108675	0.0107959	0.066965	0.0288347	0.00306289	0.00965882	0.00351481	0.0066	0.9432	0.5854	0.024	0.00933792	0.0027516	0.0035218	0.00767072	0.002	0.0295017	0.0164999	0.00275864	0.0322998	0.00136138	0.0126937	0.00550051	0.282745	0.00882786	0.042006	0.0243039	0.495045	0.0306201	0.116053	0.00906895	0.50144	0.0386328	0.0451979	0.00641449	0.0285184	0.190587	0.00837874	1.43897	0.0205393	1.37755
34	2016_2	0.0738169	0.0288771	0.11171	0.0226082	2.34128	1.53458	0.118936	0.0516753	0.0204328	0.287489	0.0487748	0.0719659	0.00268344	0.0156882	0.0187	2.5987	0.7307	0.0362	0.0047701	0.0027516	0.00715114	0.0515611	0.0051	0.0505993	0.0052805	0.0035899	0.0928752	0.00352212	0.0554628	0.0015047	0.0785797	0.0184409	0.127826	0.041593	0.733049	0.0424143	0.140422	0.0280506	0.52772	0.0747599	0.031926	0.00529367	0.0259986	0.0460945	0.0111693	2.1212	0.0264787	0.610781
35	2016_2	0.138737	0.0767108	0.17027	0.0043423	3.72404	3.34787	0.22677	0.0659447	0.0748186	0.389857	0.0711725	0.0189288	0.0110373	0.00445229	0.0105	2.1099	1.3502	0.0298	0.0132525	0.0063343	0.0035218	0.0339007	0.002	0.0571573	0.0113644	0.00326552	0.0775417	0.00136138	0.0593165	0.0105996	0.130106	0.02137	0.161331	0.0491763	0.196021	0.042696	0.135206	0.0215457	0.528283	0.0519243	0.0186512	0.0533551	0.0284378	0.456007	0.0147572	2.5164	0.068497	0.539412
36	2016_2	0.0362736	0.013922	0.0797369	0.00341546	1.74506	1.32028	0.235933	0.0351333	0.0268635	0.57426	0.0581051	0.0139504	0.00742257	0.00235121	0.0069	0.6425	0.1659	0.0159	0.00278723	0.0027516	0.0035218	0.0750338	0.0038	0.0193411	0.00127784	0.00144425	0.0443241	0.00136138	0.0273221	0.00213931	0.219518	0.0116057	0.0894176	0.0705696	0.326852	0.0346593	0.243436	0.0193244	0.346096	0.038586	0.0194771	0.0413518	0.032009	0.121501	0.00980753	1.76596	0.0222066	0.857003
37	2016_2	0.0292275	0.0111845	0.100689	0.00177066	3.33128	3.23976	0.429101	0.0217036	0.028016	0.23291	0.0833196	0.0154749	0.020126	0.0020185	0.0036	1.6627	1.0526	0.1063	0.0108231	0.0027516	0.0035218	0.0237801	0.0039	0.0342688	0.00874972	0.00331714	0.0529364	0.00136138	0.0114587	0.00314471	0.0938294	0.020865	0.105264	0.142152	0.252692	0.0443406	0.128138	0.0208785	0.342678	0.0539464	0.0281764	0.0290659	0.0231674	0.197498	0.0131589	2.15744	0.0101234	0.243784
38	2016_2	0.0307217	0.0181194	0.0525868	0.00177066	2.86458	0.665963	0.0970535	0.0971621	0.0131486	0.0444508	0.019112	0.00946243	0.00449632	0.00353487	0.0133	2.1892	0.3879	0.0166	0.00439915	0.0027516	0.0035218	0.0230329	0.0031	0.0352294	0.0029442	0.00343838	0.0333069	0.00136138	0.042532	0.0047294	0.0490374	0.0169497	0.0369579	0.00746575	0.227593	0.0307843	0.119007	0.020714	0.323232	0.0227188	0.0100324	0.00299042	0.0183324	0.0953761	0.00894778	1.65877	0.00788135	0.211834
39	2016_2	0.0651292	0.0433177	0.0994059	0.00177066	2.92829	0.438117	0.106622	0.1198	0.0255937	0.0690042	0.0334185	0.0110762	0.0225514	0.0020185	0.0043	0.9901	0.1231	0.0156	0.00584566	0.0027516	0.0035218	0.0130438	0.002	0.0462406	0.00280336	0.00738235	0.0775572	0.00136138	0.035153	0.00138649	0.0465336	0.0116295	0.0383919	0.0213069	0.475089	0.0456308	0.0767009	0.0157494	0.431494	0.0722975	0.00868581	0.0745782	0.0223234	0.334521	0.0168073	1.84513	0.00578813	0.594023
40	2016_2	0.0202173	0.0130932	0.0465267	0.00177066	2.94688	0.951062	0.270979	0.0415002	0.0105088	0.0317771	0.0175231	0.00626981	0.00398714	0.0020185	0.0274	2.6373	0.4214	0.0585	0.00371589	0.0027516	0.0035218	0.0233426	0.0051	0.0741797	0.00614006	0.00506987	0.0279421	0.00136138	0.048951	0.00138649	0.0379805	0.0114243	0.111986	0.0259932	0.288447	0.039735	0.0747794	0.0111932	0.623553	0.0329403	0.00319544	0.0210297	0.0159078	0.0437917	0.0121116	2.96156	0.0210754	0.426023
41	2016_2	0.0391567	0.0384575	0.111267	0.0126067	2.22867	0.161315	0.148102	0.0862279	0.0160586	0.0334643	0.0233348	0.0187682	0.0016633	0.0020185	0.0113	2.1106	0.1276	0.0314	0.00572476	0.00459271	0.00575541	0.0175654	0.002	0.0675544	0.00171971	0.0110056	0.0877971	0.00136138	0.0255388	0.00138649	0.0750158	0.0280097	0.062095	0.0165625	0.710621	0.0822009	0.150459	0.0291635	0.701787	0.055109	0.0121929	0.0116096	0.0257365	0.040532	0.0058735	1.00709	0.0060438	0.327963
42	2016_2	0.0754144	0.0217169	0.0684387	0.00177066	2.25162	0.996462	0.0903355	0.0200077	0.0228173	0.116307	0.027498	0.00783139	0.00155132	0.0020185	0.0025	0.6226	0.2111	0.0146	0.00271155	0.0027516	0.0035218	0.00349817	0.002	0.0199225	0.0029481	0.001637	0.101062	0.00465473	0.0400714	0.00138649	0.0731374	0.0199073	0.0875984	0.0509546	0.37446	0.0555071	0.122139	0.0216914	0.602968	0.0451725	0.0110087	0.0129159	0.0219606	0.0716332	0.00604808	1.0654	0.00626089	0.220716
43	2016_2	0.0322015	0.0279961	0.0653431	0.0033996	4.14278	2.539	0.16432	0.0961448	0.0296492	0.18172	0.058312	0.00306289	0.0169222	0.00463504	0.0179	2.611	0.9455	0.0413	0.0113066	0.00684245	0.0035218	0.0458738	0.0035	0.0421829	0.0068581	0.00267333	0.0628362	0.00136138	0.0376604	0.0708432	0.0889108	0.0258084	0.140194	0.0964962	0.513273	0.0443499	0.176776	0.0204825	0.437767	0.0519596	0.0640486	0.0326984	0.0277466	0.289225	0.0126825	3.12864	0.0752663	0.848641
44	2016_2	0.147076	0.0583082	0.261872	0.0141355	5.78383	15.9029	0.287065	0.0533049	0.131748	1.48303	0.234468	0.247786	0.0232121	0.0424057	0.0025	1.7751	5.8401	0.0314	0.0126606	0.0130323	0.0210692	0.0236471	0.0241	0.0354817	0.044695	0.00287136	0.0829676	0.00679326	0.244386	0.00748988	0.3181	0.0424636	0.337301	0.116329	0.163099	0.0713268	0.221891	0.0321053	0.267715	0.0661786	0.0338288	0.0613182	0.0599028	0.379848	0.014153	2.01236	0.0483224	4.66041
45	2016_2	0.143937	0.0217419	0.774927	0.05011	3.23235	0.797648	0.101343	0.0320365	0.0134115	0.139183	0.192797	0.0656837	0.0223736	0.00973324	0.0025	6.102	0.8073	0.06	0.0153654	0.11317	0.0462123	0.0269436	0.0077	0.564679	0.035429	0.0629687	0.0752455	0.0117037	0.114326	0.00499818	0.135222	0.0212677	0.0415932	0.0109771	0.0974465	0.0382423	0.216103	0.010699	0.356182	0.0210032	0.0305933	0.163054	0.0459585	0.32643	0.0253778	4.46957	0.0392504	1.01802
46	2016_2	0.0371133	0.0162925	0.0646656	0.00177066	3.59432	2.35194	0.0977916	0.0803295	0.0253793	0.228674	0.0516849	0.0250103	0.00589085	0.0100065	0.0025	0.843	0.5593	0.0021	0.011437	0.00429934	0.0035218	0.0147118	0.0089	0.0307582	0.00712764	0.00266385	0.0260966	0.0167756	0.112677	0.0132529	0.486283	0.0169638	0.059401	0.0311161	0.134309	0.0360188	0.244425	0.0224992	0.311312	0.0343883	0.0150381	0.327243	0.0447242	0.115748	0.018908	3.74067	0.0623101	1.24613
47	2016_2	0.0337716	0.014967	0.0412877	0.00177066	1.63155	0.49423	0.0450329	0.0570233	0.00753805	0.0253314	0.00764682	0.00488136	0.00106787	0.0031499	0.0051	1.9139	0.3556	0.0206	0.00453195	0.0027516	0.0035218	0.00349817	0.002	0.0509619	0.00515817	0.00322248	0.0409825	0.00169798	0.0377681	0.00247777	0.0990953	0.0147598	0.0546065	0.00811127	0.36085	0.0354454	0.0726797	0.00848596	0.359238	0.034804	0.0116445	0.0186005	0.021135	0.109229	0.00914143	1.20003	0.0086517	0.520093
48	2016_2	0.0519534	0.016722	0.0406702	0.00177066	2.50882	0.991432	0.0893881	0.0394043	0.010195	0.0503998	0.0366868	0.0121895	0.0056401	0.0020185	0.0025	1.5727	0.4409	0.0207	0.00359623	0.00764268	0.00473292	0.0105864	0.002	0.0301819	0.0056995	0.00314546	0.0389001	0.00395766	0.0276217	0.00889108	0.0854112	0.0114205	0.102654	0.0712057	0.338295	0.0351379	0.0730717	0.00904835	0.566744	0.0170832	0.0304402	0.0116343	0.0166022	0.099659	0.00544943	1.56196	0.0358126	0.483299
49	2016_2	0.0549129	0.0184931	0.0731045	0.0125751	4.09878	0.298453	0.201667	0.0188708	0.00943725	0.0870449	0.0591086	0.0826634	0.00412473	0.0118262	0.0025	1.614	0.1598	0.0317	0.00396147	0.0027516	0.0132278	0.00803389	0.002	0.0561017	0.00238796	0.00667867	0.0831006	0.00136138	0.00678862	0.00138649	0.319067	0.0124643	0.08727	0.0465723	0.625341	0.0537444	0.145395	0.0218205	1.00722	0.0480946	0.0102701	0.049284	0.0411841	0.155034	0.0120921	2.37696	0.0145642	1.10141
50	2016_2	0.105571	0.015792	0.124122	0.0991255	1.73335	1.17959	0.0554549	0.01795	0.0340492	0.0609605	0.0412512	0.248268	0.0196053	0.0722217	0.0037	0.9135	0.7288	0.0149	0.00389098	0.0107244	0.126257	0.00587417	0.0035	0.0688291	0.0284006	0.0102496	0.055988	0.00223832	0.0724763	0.00391432	0.291316	0.0170799	0.225164	0.0324314	0.672835	0.0562153	0.13456	0.0186527	0.607865	0.0629652	0.0160455	0.0161939	0.0555116	0.109506	0.0139115	2.96493	0.0824892	2.22874
51	2016_2	0.0352059	0.025703	0.0492229	0.0137296	3.67105	0.688469	0.0526007	0.113905	0.00482216	0.0112468	0.00654487	0.00891394	0.00106787	0.00691856	0.0095	2.4755	0.5256	0.0246	0.00269234	0.0027516	0.00415522	0.0139929	0.0027	0.0654694	0.00960617	0.00639259	0.05359	0.00136138	0.0265267	0.00138649	0.0739203	0.0101045	0.072023	0.00815359	0.495345	0.0290027	0.0760126	0.00831353	0.718777	0.0291293	0.00846009	0.0069437	0.0266651	0.0361967	0.00808288	0.605344	0.00127415	0.572707
52	2016_2	0.0920791	0.0267928	0.127307	0.131101	3.67903	0.761137	0.090751	0.134615	0.0242793	0.107512	0.0993335	0.256184	0.0160558	0.23184	0.006	3.2676	0.4001	0.0625	0.0219936	0.0027516	0.120859	0.0228529	0.002	0.221458	0.0142101	0.0255825	0.0717985	0.00136138	0.0676406	0.00138649	0.167915	0.0191087	0.176733	0.0208866	0.302718	0.0378401	0.12663	0.0146665	0.811812	0.032572	0.0261388	0.00998577	0.0550688	0.115691	0.018383	4.10117	0.0505417	1.79477
53	2016_2	0.0573664	0.0181211	0.057314	0.00177066	3.52194	0.246596	0.0841264	0.0427377	0.00712632	0.0777824	0.0502264	0.016099	0.0142611	0.0068092	0.0043	1.2582	0.0769	0.0247	0.00683454	0.0027516	0.0035218	0.00834132	0.002	0.0582389	0.00188247	0.00517091	0.0872819	0.00136138	0.0113347	0.00138649	0.113298	0.0122308	0.0314783	0.0222809	0.360515	0.0309892	0.0426834	0.00915851	0.803246	0.0400078	0.0188641	0.0386633	0.026931	0.247649	0.017371	3.79266	0.0268556	0.46144
54	2016_2	0.0267604	0.0200985	0.0343857	0.00281654	1.86758	0.219193	0.0129404	0.100488	0.00404021	0.00445668	0.00919313	0.00306289	0.00106787	0.0020185	0.0043	0.6893	0.0992	0.0089	0.0013288	0.0027516	0.0035218	0.00736503	0.002	0.0191149	0.00132665	0.00228007	0.0333586	0.00136138	0.00718028	0.00138649	0.0316826	0.00659214	0.0434774	0.00297107	0.723679	0.0285495	0.0307941	0.00774259	0.977783	0.0685301	0.002353	0.00299042	0.0222563	0.0408631	0.00422252	0.181297	0.00123246	0.0234097
55	2016_2	0.0713106	0.0292851	0.0888711	0.00177066	9.16363	1.55674	0.406487	0.107952	0.0253476	0.308988	0.0974076	0.013651	0.013073	0.0020185	0.0056	0.9408	0.1948	0.021	0.0103617	0.00474795	0.0035218	0.0113	0.002	0.0210332	0.00227169	0.00144425	0.0856264	0.00136138	0.016708	0.00138649	0.144361	0.00924332	0.0561636	0.0758578	0.295426	0.0311083	0.0506173	0.00484662	0.89708	0.0396849	0.002353	0.0342415	0.031958	0.219064	0.0147415	3.16208	0.0503879	0.361042
56	2016_2	0.0271754	0.0172374	0.0213222	0.00594406	1.07298	0.24635	0.019076	0.0529596	0.00517041	0.00302811	0.00256599	0.00306289	0.00175945	0.00371598	0.0057	0.4028	0.0711	0.0086	0.0013288	0.0027516	0.0035218	0.00664781	0.002	0.0334574	0.00403667	0.00403855	0.0605126	0.00136138	0.0396964	0.00138649	0.0707058	0.00911049	0.0365747	0.0017598	0.378059	0.021067	0.0202927	0.00606134	0.7247	0.0212501	0.00848949	0.00366846	0.015892	0.0495936	0.00598863	0.825711	0.00164195	0.121813
57	2016_2	0.0401199	0.0235413	0.0851018	0.00177066	4.71056	1.10562	0.218592	0.030427	0.0368524	0.296545	0.0862227	0.0176159	0.0360319	0.0020185	0.0025	3.5996	0.3745	0.0547	0.0107592	0.00821277	0.0035218	0.0320395	0.002	0.05095	0.00282711	0.00506439	0.1555	0.00136138	0.0627334	0.0109015	0.618294	0.0255432	0.104106	0.080063	0.393078	0.0620912	0.265967	0.0153425	0.690008	0.034321	0.0762422	0.0305366	0.0455951	0.337986	0.0240573	1.87484	0.0156656	1.41672
58	2016_2	0.0122396	0.00971849	0.020577	0.00177066	2.47754	0.680337	0.0393325	0.0337337	0.00875844	0.0207675	0.0203944	0.00971352	0.00106787	0.00254173	0.0032	0.6302	0.2231	0.0156	0.0103303	0.00652513	0.00761367	0.0048235	0.002	0.0215089	0.0059043	0.00144425	0.0308059	0.00136138	0.0108865	0.00138649	0.139165	0.0152255	0.0232933	0.0179042	0.186447	0.019872	0.0562965	0.0070431	0.367429	0.0137182	0.0188681	0.0101322	0.0280325	0.0497239	0.00514751	2.33757	0.0539606	0.823124
59	2016_2	0.0739886	0.0261196	0.115661	0.0415662	2.91468	0.589086	0.159921	0.0178998	0.022176	0.157422	0.146265	0.254495	0.0184974	0.0285091	0.0025	2.9728	0.4073	0.0653	0.00538221	0.0027516	0.0878487	0.0128751	0.034	0.111329	0.00989002	0.00911517	0.120513	0.0289343	0.0987788	0.00138649	0.370431	0.0291137	0.103547	0.048644	0.427022	0.0414257	0.08699	0.010746	1.74116	0.0616667	0.0635086	0.0938027	0.0384355	0.0655189	0.0273431	2.16787	0.0410968	1.378
60	2016_2	0.0298418	0.0108034	0.0208586	0.00177066	0.92522	0.564682	0.0316351	0.0137284	0.00510776	0.0150019	0.00694915	0.00610609	0.00106787	0.0020185	0.0265	0.5639	0.2055	0.0097	0.0026199	0.0027516	0.0035218	0.00349817	0.002	0.0223906	0.00572417	0.00144425	0.0602917	0.00136138	0.0392879	0.00138649	0.0676456	0.0215954	0.0601229	0.0179194	0.257662	0.0189625	0.0493255	0.00895261	0.490374	0.0188866	0.0283639	0.00299042	0.0257981	0.050748	0.00862285	3.18412	0.108279	0.810228
61	2016_2	0.0255897	0.0123631	0.0254557	0.00259466	2.12524	1.28176	0.0377957	0.0406917	0.0112922	0.0193684	0.0236749	0.0139632	0.00700195	0.0020185	0.0054	0.5156	0.4533	0.0097	0.00397871	0.0027516	0.0035218	0.00686695	0.003	0.0283469	0.0156701	0.00462454	0.046979	0.00136138	0.00629556	0.00138649	0.204301	0.00408269	0.0335833	0.0125103	0.129403	0.0251686	0.0530918	0.00507636	0.56167	0.0221333	0.00911154	0.0513792	0.0249738	0.107486	0.0165589	2.25326	0.0141001	1.37803
62	2016_2	0.0231622	0.0114828	0.0584655	0.00177066	3.61299	1.16442	0.063377	0.0396146	0.0154194	0.0319448	0.03745	0.0272839	0.0266803	0.00439002	0.0112	2.7768	0.7552	0.0617	0.0270018	0.0193891	0.00761686	0.0199398	0.006	0.212608	0.0368291	0.0213003	0.0475458	0.00136138	0.06493	0.00138649	0.407492	0.0161337	0.0947207	0.0549683	0.279395	0.0342529	0.0618173	0.00742331	1.20063	0.0379401	0.0142763	0.133279	0.0312455	0.30914	0.027896	7.34733	0.140016	1.54022
64	2016_2	0.0566839	0.0133683	0.0387466	0.0105034	2.89775	1.8829	0.062091	0.0317792	0.0118779	0.0701768	0.0357678	0.0462568	0.00441744	0.0240326	0.0043	0.8284	0.6343	0.0202	0.00636543	0.00375432	0.00728075	0.00575274	0.003	0.0267958	0.0136531	0.00220963	0.0501467	0.00136138	0.0107324	0.00138649	0.141555	0.00885554	0.042305	0.0385775	0.547727	0.0254946	0.0592264	0.00708784	0.87927	0.0376815	0.0308109	0.0220585	0.0237775	0.101873	0.00519301	0.83034	0.00621149	0.259859
65	2016_2	0.101485	0.0256431	0.199596	0.0177898	3.46513	2.2241	0.170492	0.0681012	0.0416438	0.565573	0.200801	0.206021	0.0122379	0.0577946	0.0083	2.6963	1.2462	0.0495	0.015818	0.0165275	0.0252726	0.0115447	0.0061	0.0621065	0.0156934	0.00369271	0.0467102	0.00136138	0.0293428	0.00138649	0.565174	0.0178565	0.111449	0.0588986	0.525032	0.0512455	0.136891	0.010543	0.595533	0.0642602	0.0620049	0.045183	0.0362381	0.223361	0.00894124	1.79096	0.0319228	1.11881
66	2016_2	0.0255914	0.0120114	0.0480106	0.00177066	2.066	0.494448	0.04119	0.0302255	0.00757159	0.0382194	0.0409871	0.0152665	0.00909121	0.0037183	0.0025	0.4444	0.1602	0.0153	0.0091248	0.0100061	0.0035218	0.00586306	0.0089	0.0211609	0.00420575	0.00529705	0.0621295	0.00136138	0.0161012	0.00138649	0.289823	0.0134215	0.076426	0.0430721	0.406502	0.0325692	0.0490161	0.004614	0.737991	0.044895	0.00768071	0.0267133	0.023274	0.172716	0.0198623	1.69922	0.0209025	0.508918
67	2016_2	0.0945889	0.0344882	0.0963922	0.021298	2.51052	0.663683	0.191226	0.0811797	0.0278028	0.181807	0.0596664	0.103917	0.0138926	0.0431274	0.0112	2.0729	0.4322	0.0652	0.0113471	0.0027516	0.0221996	0.0367657	0.002	0.0463498	0.00391179	0.0042535	0.107722	0.00924347	0.0619837	0.00138649	0.108178	0.0251495	0.107733	0.0206171	0.441109	0.0409255	0.127282	0.0245948	0.42072	0.0503458	0.0434097	0.00855141	0.0227487	0.103722	0.0145247	1.73592	0.0182571	2.49509
68	2016_2	0.036211	0.0280698	0.0458275	0.00623716	1.19298	0.410999	0.0427353	0.0751192	0.0156504	0.0249285	0.0142767	0.00933273	0.00137473	0.0100348	0.0157	2.8086	0.6988	0.039	0.0115877	0.00297305	0.0035218	0.00974705	0.0031	0.0570237	0.00660832	0.00303402	0.0360631	0.00136138	0.00935745	0.00207755	0.131792	0.0172288	0.0517048	0.00681235	0.642196	0.0480274	0.106071	0.0207321	0.352819	0.0861465	0.0110511	0.00299042	0.0212081	0.0348856	0.00285988	0.0108728	0.00123246	0.581587
69	2016_2	0.0386174	0.0229381	0.0828508	0.00177066	2.85603	1.24186	0.151675	0.0428312	0.0330307	0.122839	0.0648994	0.0282226	0.00861821	0.00352599	0.0109	2.0756	0.4815	0.0397	0.00854524	0.0027516	0.0035218	0.00908765	0.002	0.0473963	0.00692072	0.00226793	0.0859968	0.00136138	0.019254	0.00138649	0.130185	0.0255492	0.13676	0.0678152	0.431433	0.0514177	0.161894	0.0236992	0.482562	0.0534776	0.0429537	0.0441375	0.0265107	0.187396	0.00932648	2.03828	0.0206043	0.868835
70	2016_2	0.0306173	0.011088	0.0821318	0.00177066	3.83201	0.456459	0.0880155	0.0256451	0.0182833	0.140779	0.146452	0.0297324	0.0263753	0.00405475	0.0048	2.3516	0.3431	0.0286	0.0146536	0.0260267	0.00702948	0.0361992	0.002	0.0801266	0.00419205	0.00877865	0.0491848	0.0113502	0.177782	0.00138649	0.459428	0.0128188	0.0477452	0.0415197	0.6795	0.0879473	0.193616	0.0279722	0.464408	0.0962165	0.014651	0.0505663	0.0248219	0.472398	0.0180375	1.8111	0.0180288	1.09332
71	2016_2	0.0501346	0.026866	0.157206	0.00761818	3.96688	0.671498	0.145635	0.0625424	0.0178471	0.0300939	0.0485297	0.0113756	0.00106787	0.0020185	0.045	2.3901	0.1946	0.0339	0.00231086	0.00661316	0.0035218	0.0074863	0.002	0.0415929	0.00156253	0.00147555	0.0702989	0.00136138	0.0131841	0.00138649	0.0349818	0.0289621	0.613062	0.124088	0.863128	0.047679	0.0764184	0.0133447	0.64316	0.0948146	0.0133853	0.00574326	0.016573	0.033801	0.00853916	0.530872	0.00258395	0.198795
FC50	2017_1	0.0452643	0.0548298	0.100693	0.0016146	4.34108	3.55084	0.564388	0.0588685	0.0880595	0.260605	0.0541403	0.0126221	0.00937736	0.00164761	0.0286	3.6856	1.4156	0.1266	0.0147195	0.00576925	0.00340773	0.0797342	0.0108	0.0435003	0.0051997	0.00111469	0.0238858	0.0441532	0.0792576	0.26005	0.122964	0.0210398	0.0327249	0.00769796	0.156576	0.0259612	0.243767	0.00512794	2.74546	0.0215539	0.091209	0.0312199	0.0948734	0.146435	0.00120037	0.011174	0.0102912	5.06132
FD54	2017_1	0.0998277	0.191839	0.265165	0.0949617	2.91062	1.61667	0.419452	0.235645	0.0537802	0.120135	0.0232047	0.0544766	0.00600195	0.0777691	0.048	5.6838	2.1389	0.1998	0.0268319	0.00576925	0.0223371	0.112347	0.0204	0.927446	0.0308766	0.0422036	0.0548433	0.00150979	0.0230806	0.00477486	0.0863094	0.0283391	0.0794703	0.0116326	0.70352	0.0319137	0.0907432	0.00593691	3.81897	0.0366058	0.0281994	0.0387785	0.0413656	0.0770541	0.0253136	2.55624	0.0324636	1.43592
01	2017_1	0.0906293	0.0713624	0.212905	0.0139423	2.33373	3.42041	0.407855	0.109646	0.0893888	0.368913	0.0831851	0.0536346	0.007168	0.0275264	0.0218	2.4456	2.1199	0.0829	0.0137245	0.00576925	0.00685907	0.038353	0.0143	0.0569587	0.0150226	0.00274171	0.0217595	0.00452061	0.0459848	0.00685069	0.13677	0.01347	0.137917	0.0394597	0.755307	0.0256192	0.0934999	0.004682	3.26554	0.0307063	0.0285726	0.00871656	0.0426137	0.120948	0.0104426	1.33185	0.0236385	3.11764
02	2017_1	0.0940589	0.155293	0.307236	0.041436	4.52974	5.40827	0.589336	0.14547	0.0884543	0.153439	0.0221928	0.0332389	0.00343533	0.0128307	0.0354	5.1623	5.5743	0.1438	0.0347734	0.00576925	0.00913709	0.0772963	0.0213	0.206414	0.0851846	0.00929971	0.0406638	0.0084533	0.0441997	0.0277204	0.0554978	0.0522602	0.193953	0.0176995	0.194439	0.0300987	0.0873532	0.0047316	3.13618	0.0349181	0.0273341	0.0107474	0.0360919	0.0519864	0.00583477	0.988095	0.0128219	0.450953
03	2017_1	0.085484	0.466318	0.473853	0.0213529	4.02117	7.65936	0.461263	0.269633	0.120225	0.108129	0.0199745	0.0153444	0.00696276	0.0104889	0.0296	10.2303	16.1624	0.2657	0.186715	0.020469	0.00658627	0.167043	0.1443	1.76772	1.02705	0.07904	0.0819627	0.000750496	0.0466369	0.00603518	0.0457706	0.0801553	0.64745	0.0259676	0.205264	0.0442185	0.0865134	0.00451283	4.74182	0.0327617	0.0464051	0.0181408	0.0423199	0.119333	0.0252218	3.0946	0.0350736	1.52994
04	2017_1	0.240328	0.309021	0.369885	0.0198114	2.56664	8.05963	0.762615	0.386062	0.106195	0.268682	0.0570793	0.0174182	0.00758124	0.00910775	0.1547	5.3932	6.6683	0.2032	0.0410568	0.00726998	0.00340773	0.12184	0.0515	0.3632	0.171088	0.0133854	0.0658738	0.0127894	0.0753254	0.0137061	0.0456871	0.0872302	0.375045	0.0589724	0.399236	0.0530516	0.342109	0.0324855	9.10862	0.0590508	0.0380524	0.00296053	0.0608757	0.0360093	0.00949913	1.21815	0.037194	1.23998
06	2017_1	0.0982165	0.148851	0.163478	0.00230842	3.55774	1.96001	1.0565	0.171097	0.0524013	0.305099	0.0483359	0.00367033	0.00131997	0.00196475	0.0456	2.6147	0.7646	0.1403	0.0138232	0.00576925	0.00340773	0.0345306	0.0081	0.0433963	0.00420374	0.00134392	0.0385444	0.00925739	0.0424211	0.000907145	0.0191031	0.0230067	0.0656085	0.0249625	0.709902	0.0185785	0.0710696	0.0105382	5.89994	0.0505104	0.0159275	0.0130077	0.0137122	0.011933	0.00343156	0.147603	0.000836681	2.31261
07	2017_1	0.100898	0.182634	0.663738	0.31259	4.52816	6.22651	0.746665	0.10863	0.159855	0.276341	0.0947625	0.267141	0.0196424	0.0657947	0.0414	9.2469	12.8728	0.4908	0.0952354	0.00576925	0.125357	0.152155	0.0769	0.837139	0.325832	0.0389897	0.110556	0.0596989	0.165376	0.21138	0.0511499	0.0639999	0.315484	0.0425518	0.82732	0.0299768	0.333105	0.0223613	3.57841	0.0365011	0.0328777	0.0389897	0.0854017	0.0573627	0.0221851	3.27025	0.101475	3.82166
08	2017_1	0.0359803	0.116402	0.19576	0.00911049	3.50404	2.96941	0.518587	0.0736153	0.0711558	0.134106	0.0761696	0.0280473	0.0477017	0.0073842	0.0809	9.492	6.1927	0.5379	0.133815	0.00576925	0.00340773	0.185414	0.034	1.10915	0.113873	0.0493988	0.0745516	0.0286863	0.133291	0.755056	0.0419227	0.0347117	0.0740165	0.0236961	0.625194	0.028867	0.212855	0.023114	4.54206	0.0437825	0.0668867	0.0875012	0.0558103	0.067004	0.0338567	4.56058	0.101166	1.87949
09	2017_1	0.0544144	0.0955476	0.177431	0.0177219	3.37396	2.53621	0.688037	0.0574743	0.0857405	1.25642	0.183841	0.374082	0.01505	0.0524347	0.0366	3.9148	1.6117	0.1736	0.0439252	0.00576925	0.0429378	0.123378	0.0253	0.142431	0.0137783	0.00326686	0.0273537	0.000750496	0.0252816	0.0280573	0.0875204	0.0164266	0.0422381	0.0220973	0.593383	0.0355625	0.244106	0.0125658	3.44444	0.048888	0.0551287	0.184907	0.0820163	0.151522	0.0147021	3.08082	0.110592	5.15613
10	2017_1	0.0764736	0.14886	0.231245	0.00897506	5.91601	3.94157	0.517675	0.147844	0.0870099	0.113393	0.0581743	0.00873544	0.00473553	0.0041874	0.0854	10.0193	5.201	0.3319	0.0542782	0.0162024	0.00431286	0.155895	0.0437	0.443769	0.0387484	0.0156241	0.0671152	0.0226684	0.0777737	0.0183451	0.0223508	0.0463008	0.0317768	0.0075509	0.668788	0.0269296	0.125375	0.0110465	4.54664	0.0556384	0.043843	0.0170257	0.0389905	0.0209398	0.0137865	1.66012	0.0116046	0.948313
11	2017_1	0.0672804	0.0867636	0.192346	0.0149926	3.39479	2.61598	0.616573	0.110959	0.0995686	0.472356	0.104514	0.214415	0.0123266	0.0416551	0.0839	3.6653	1.533	0.1797	0.0220672	0.00576925	0.0331046	0.051646	0.0115	0.123968	0.0162862	0.00537205	0.0506295	0.00124339	0.0138082	0.00254372	0.104202	0.0197996	0.0795543	0.0327683	0.760421	0.0324577	0.139642	0.0113481	3.51575	0.046102	0.0429254	0.0273594	0.0399191	0.0935739	0.0186904	2.19887	0.0339602	4.27914
12	2017_1	0.066316	0.0661951	0.416141	0.0665713	3.14322	4.66037	0.743283	0.11034	0.145903	1.0518	0.221055	0.492725	0.0224361	0.150645	0.0368	6.4073	5.3832	0.5307	0.0908887	0.0201491	0.100571	0.066314	0.025	0.471866	0.0725673	0.00991878	0.0329884	0.00315738	0.0563613	0.00971558	0.151104	0.0236246	0.0857233	0.0409499	0.717206	0.0359184	0.101818	0.0118399	3.18525	0.0367206	0.0592889	0.181915	0.0481068	0.191181	0.020117	2.92834	0.0497351	4.02031
13	2017_1	0.0639758	0.115128	0.289557	0.0016146	6.22985	5.82096	1.18214	0.200318	0.105053	0.543987	0.115191	0.0248847	0.0261787	0.00520674	0.0748	7.0643	4.9258	0.601	0.0827811	0.00576925	0.00340773	0.180075	0.0266	0.218796	0.0457379	0.00758385	0.0484498	0.000750496	0.034096	0.171301	0.0526379	0.0364773	0.218031	0.0618967	0.248643	0.0421457	0.259668	0.0166911	4.48005	0.0662182	0.0559311	0.0360285	0.0592113	0.0696126	0.0230847	3.86364	0.0923682	3.12997
14	2017_1	0.0594289	0.106128	0.303024	0.00913515	3.77486	4.9732	0.740319	0.0933214	0.11502	0.313945	0.13272	0.0304342	0.0411164	0.00722663	0.0609	6.2036	7.0094	0.5361	0.1128	0.0261142	0.00340773	0.0902145	0.0412	0.582587	0.190745	0.0214976	0.0494266	0.00262779	0.0722949	0.0255672	0.0899273	0.0606256	0.139628	0.024149	0.802881	0.0408173	0.226305	0.00865511	3.61562	0.0366115	0.0729002	0.111571	0.0524737	0.133935	0.0247559	4.7829	0.144193	4.61094
15	2017_1	0.0422925	0.0750393	0.371013	0.155512	1.63272	7.47046	0.221881	0.0363683	0.0999115	0.163633	0.0998961	0.104409	0.00388777	0.0186627	0.0221	4.6579	13.2316	0.1824	0.0816998	0.02443	0.0321537	0.100114	0.1165	0.288333	0.411534	0.0167716	0.0341646	0.0373124	0.0689205	0.00714578	0.0628907	0.0258132	0.293574	0.0325073	0.424989	0.0517413	0.164611	0.00973658	3.61283	0.0193809	0.0356774	0.0101459	0.0563941	0.0147217	0.0164228	1.2114	0.0210133	2.68153
16	2017_1	0.104641	0.0943872	0.361733	0.0938315	3.90357	3.15862	0.308842	0.188278	0.100594	0.437154	0.074424	0.119149	0.00427408	0.0571831	0.0185	4.1073	3.1196	0.1048	0.0408728	0.00576925	0.0130686	0.068213	0.0188	0.333101	0.0592001	0.00924075	0.0287773	0.000750496	0.0133016	0.00628491	0.0313392	0.0366283	0.0920046	0.0190415	0.46239	0.0271975	0.164079	0.00691691	4.05714	0.0262959	0.0162392	0.0136576	0.0505952	0.0191301	0.00738173	1.12676	0.0190671	1.81349
17	2017_1	0.0929647	0.114598	0.277533	0.243247	2.55256	4.0317	0.391217	0.112656	0.0633675	0.207192	0.0678694	0.205821	0.00696199	0.105785	0.0263	5.6304	7.0514	0.3305	0.053029	0.0167084	0.0873801	0.145093	0.0327	0.451644	0.160672	0.0179751	0.0502918	0.0278252	0.0617841	0.014115	0.0341048	0.0264897	0.142299	0.0151195	0.132406	0.0273144	0.197453	0.00822078	1.93398	0.0205928	0.0462582	0.0240959	0.0853168	0.0435473	0.0149902	2.26095	0.0459489	3.36146
18	2017_1	0.058507	0.115739	0.702714	0.198727	4.37249	2.25322	0.46203	0.107668	0.0650149	0.195274	0.177496	0.25403	0.0295863	0.0754746	0.0663	7.9891	3.6124	0.2077	0.0666398	0.0578911	0.14167	0.218775	0.0305	1.13187	0.117726	0.0548928	0.067606	0.0114458	0.106169	0.0094682	0.074893	0.0268743	0.0957321	0.0196669	0.809387	0.0377681	0.158955	0.00938493	4.3157	0.0465222	0.0299516	0.0858424	0.0790088	0.163274	0.021093	2.66479	0.0603397	3.42223
19	2017_1	0.083843	0.124282	0.261358	0.0016146	4.68748	3.67165	0.750946	0.07781	0.137729	0.281444	0.157225	0.024201	0.0201242	0.00402159	0.0559	7.1416	4.1218	0.4633	0.0583504	0.029592	0.00841752	0.111639	0.0225	0.313079	0.0512341	0.00897592	0.080221	0.000750496	0.099981	0.00139725	0.08232	0.0507943	0.189366	0.0876058	0.616781	0.0445711	0.133054	0.00496785	3.45689	0.0584015	0.0468924	0.0759771	0.0375158	0.202911	0.0158803	3.84353	0.112542	2.89942
20	2017_1	0.0753444	0.26291	0.345127	0.0016146	5.72746	4.42225	0.701103	0.176595	0.104032	0.191533	0.10162	0.0136403	0.0125816	0.00572101	0.1106	8.558	4.8815	0.5091	0.0455424	0.00576925	0.00644245	0.143192	0.0343	0.277078	0.0329273	0.0155837	0.058135	0.0199637	0.0857283	0.00220838	0.0771773	0.0540207	0.140247	0.0460792	1.27231	0.046052	0.201785	0.00626088	4.52177	0.0498241	0.0459251	0.0322302	0.0621369	0.0600264	0.0318636	3.37579	0.0691327	3.15735
21	2017_1	0.0852207	0.0693196	0.579342	0.170505	4.96656	13.7741	0.85689	0.0896402	0.111834	1.39521	0.409199	0.956203	0.0185612	0.141953	0.0215	5.3118	12.5178	0.2268	0.0593402	0.0471503	0.126821	0.127211	0.0543	0.289467	0.257396	0.00954271	0.0256128	0.00632368	0.078905	0.0753525	0.377407	0.052114	0.147593	0.059088	0.308548	0.0713391	0.404376	0.024815	4.09312	0.0431736	0.0692751	0.237262	0.166237	0.0798762	0.0111913	1.01682	0.0190166	10.0863
22	2017_1	0.0421001	0.117272	0.211547	0.00604157	6.12419	4.20735	0.791964	0.101467	0.087527	0.280965	0.0684205	0.0304725	0.010306	0.00891087	0.0557	6.5441	2.9204	0.278	0.0485693	0.00576925	0.00969836	0.0570291	0.0189	0.224131	0.0249674	0.00795548	0.0265969	0.0152226	0.0935112	0.012648	0.0394733	0.029115	0.076279	0.0595607	0.316497	0.0407026	0.139246	0.00930348	4.89201	0.046724	0.0193347	0.101286	0.044536	0.0688666	0.0188347	3.33882	0.0473653	0.491217
24	2017_1	0.107792	0.129506	0.45256	0.271402	4.40853	6.89387	0.796526	0.0994324	0.0617865	0.309567	0.164729	0.59468	0.0337179	0.0589941	0.0457	8.7401	12.552	0.3708	0.0479503	0.00576925	0.31229	0.134515	0.0596	0.882318	0.325227	0.0531122	0.0424751	0.0333604	0.107244	0.0540536	0.0592511	0.0393799	0.0940542	0.0291287	0.293733	0.0513584	0.18876	0.0199655	3.88875	0.0650547	0.020961	0.386423	0.108064	0.149884	0.0234237	5.3432	0.159326	3.10638
25	2017_1	0.0577239	0.0325203	0.422023	0.025453	4.1881	7.22455	0.929965	0.0614938	0.115693	1.3023	0.413441	0.815805	0.0971745	0.073509	0.0111	4.5309	4.4702	0.2328	0.0413538	0.060418	0.156791	0.323152	0.0472	0.066022	0.019994	0.00374827	0.00856678	0.00553601	0.0790339	0.0426711	0.247133	0.0258043	0.0747007	0.0955423	0.131126	0.0945969	0.329903	0.0182371	1.66035	0.0378372	0.0412995	0.162106	0.126998	0.477311	0.0213702	2.25948	0.0614722	7.42036
26	2017_1	0.12126	0.071733	0.364519	0.0365168	4.47772	8.07824	1.18785	0.072892	0.145849	0.970428	0.407459	0.381763	0.0339173	0.053236	0.0355	5.5259	7.4972	0.7358	0.0561622	0.0545082	0.0565765	0.0783125	0.047	0.160295	0.0606425	0.0083216	0.0317998	0.0585316	0.0430814	0.00261191	0.107253	0.0326531	0.087678	0.0738124	0.253572	0.0558264	0.18019	0.0119786	2.79491	0.0308219	0.0559547	0.0455011	0.033241	0.149929	0.0299316	3.45915	0.095023	1.8109
27	2017_1	0.110312	0.119529	0.29377	0.0292943	2.73763	3.64984	0.483534	0.0618882	0.0894769	0.582032	0.118169	0.186404	0.0102735	0.0658434	0.0323	4.9935	4.0191	0.2552	0.0561815	0.00576925	0.0492144	0.0389432	0.0087	0.125772	0.0289377	0.00505914	0.0247445	0.000750496	0.0182985	0.00380432	0.170256	0.0181292	0.0459361	0.00615309	0.126928	0.0385116	0.156993	0.00626009	1.77722	0.0319771	0.0579251	0.0194798	0.0609694	0.0499798	0.0287772	2.88842	0.0549955	8.34315
28	2017_1	0.0705352	0.0866746	0.154667	0.0016146	3.45354	4.55073	0.478803	0.0770944	0.0939849	0.140683	0.0206489	0.00441583	0.00542824	0.00164761	0.0494	4.224	3.1666	0.1675	0.0201245	0.00576925	0.00340773	0.0417206	0.0169	0.079658	0.0199561	0.0031429	0.0182492	0.000750496	0.02308	0.00308757	0.0772851	0.0288389	0.0638545	0.00567621	0.27041	0.0407004	0.118621	0.00773714	2.9057	0.0575339	0.0344939	0.00737972	0.0352123	0.0320026	0.00935241	0.869922	0.0166783	1.52957
29	2017_1	0.065006	0.094524	0.380577	0.00751729	9.0862	10.1842	1.07517	0.195896	0.261547	0.433007	0.120917	0.0244236	0.0171394	0.00640621	0.0821	7.2188	6.1663	0.2734	0.0407568	0.00576925	0.00666799	0.126555	0.057	0.263549	0.0606397	0.017769	0.0325401	0.00311338	0.0473066	0.00320866	0.0570214	0.0430278	0.191871	0.0772431	0.201316	0.0682483	0.273445	0.0252764	3.79901	0.0778779	0.0295432	0.0248505	0.0630647	0.0395124	0.00919365	3.39042	0.112451	0.502746
30	2017_1	0.193789	0.112096	0.116997	0.0016146	1.26766	2.23532	0.316652	0.0781338	0.0514931	0.052563	0.00972203	0.00290251	0.00131997	0.00164761	0.0103	0.8307	0.4464	0.0288	0.00574265	0.00576925	0.00340773	0.059799	0.0112	0.00329845	0.00214619	0.00111469	0.012364	0.000750496	0.0168904	0.000907145	0.00671901	0.0248976	0.0474513	0.00395773	0.338376	0.0169897	0.105171	0.00982103	2.94753	0.0174566	0.0154152	0.00296053	0.0273732	0.0249703	0.00120037	0.00422956	0.000836681	2.9212
31	2017_1	0.0671874	0.0418963	0.491514	0.0353034	5.84041	5.90776	0.873797	0.126436	0.156797	1.60314	0.544221	0.659437	0.0822643	0.123703	0.034	7.6177	6.7662	0.7158	0.16971	0.102656	0.134208	0.297497	0.0802	0.227808	0.0511185	0.00875973	0.0148801	0.012014	0.0744411	0.046679	0.0814398	0.0178164	0.139176	0.0895014	1.03212	0.0169897	0.0710696	0.017911	3.01027	0.0600457	0.0971994	0.0300816	0.0547273	0.174052	0.019221	0.0122449	0.0712782	5.71469
32	2017_1	0.0932294	0.100561	0.143942	0.037832	3.09472	1.72953	0.563893	0.138492	0.0582819	0.241186	0.0396824	0.0447825	0.00556712	0.0222094	0.0674	4.3824	1.1809	0.2608	0.019254	0.00576925	0.0159948	0.0543414	0.0104	0.29757	0.0187333	0.00796367	0.0230343	0.0200464	0.0400275	0.0808547	0.0389672	0.0181876	0.044669	0.00960663	0.661585	0.0336913	0.156166	0.0113769	2.70093	0.0636829	0.0314146	0.00819373	0.0420186	0.0168235	0.0131789	2.02851	0.0396111	2.60817
33	2017_1	0.0497873	0.135915	0.132876	0.00411395	5.00526	1.78456	0.65176	0.361792	0.0363654	0.0884669	0.0252149	0.00540112	0.0109166	0.00529608	0.0848	5.0714	0.8495	0.2147	0.0257665	0.00576925	0.00340773	0.0569146	0.0092	0.301356	0.00742104	0.0104891	0.0273953	0.000750496	0.017675	0.0182592	0.0478112	0.0278048	0.0481596	0.0117897	0.583799	0.028	0.206593	0.0159123	3.2049	0.0328197	0.038759	0.00296053	0.0388253	0.0258261	0.00890629	1.04053	0.00815862	3.35909
34	2017_1	0.0919779	0.144133	0.271383	0.0306493	6.97041	3.54977	0.791776	0.154018	0.0920908	0.471874	0.0951356	0.0882404	0.0042528	0.0188753	0.0988	5.8339	1.8549	0.2162	0.0268034	0.00576925	0.0107009	0.135717	0.0221	0.117347	0.00849472	0.00404074	0.0685836	0.00647383	0.0821262	0.0027132	0.0333209	0.0458731	0.134728	0.0696416	0.818565	0.0584809	0.227523	0.0180014	4.69945	0.0835365	0.039026	0.00296053	0.0575077	0.0203676	0.0124464	2.46471	0.0519847	1.43555
35	2017_1	0.10063	0.200395	0.307604	0.00757248	6.37271	9.71647	1.17123	0.119216	0.164521	0.410836	0.164599	0.0450698	0.0442888	0.00408478	0.0909	5.7855	7.154	0.2481	0.0490109	0.0203552	0.00578927	0.138143	0.0308	0.208841	0.0793858	0.00790759	0.0443784	0.00724027	0.115146	0.127616	0.179956	0.0454819	0.521688	0.21102	0.268282	0.0409782	0.273966	0.0171673	3.0189	0.0498553	0.0773959	0.0251642	0.058883	0.129642	0.0165982	2.60188	0.0559293	4.94742
36	2017_1	0.0319827	0.0504137	0.189565	0.0034502	5.36238	2.56448	1.42387	0.0809889	0.0861144	0.621616	0.144973	0.0281529	0.0135924	0.00362053	0.027	2.5536	0.5978	0.1461	0.0168605	0.00576925	0.00340773	0.223606	0.0083	0.0532254	0.00397289	0.00185695	0.0210038	0.0039687	0.0380238	0.00583419	0.105141	0.0193022	0.0940902	0.122112	0.669982	0.0382999	0.269425	0.0208628	4.71271	0.064493	0.0253849	0.0261196	0.0709661	0.0810321	0.0151788	2.30703	0.0431346	3.30179
37	2017_1	--	--	--	--	--	--	--	--	--	--	--	--	--	--	--	--	--	--	--	--	--	--	--	--	--	--	--	--	--	--	--	--	--	--	--	--	--	--	--	--	--	--	--	--	--	--	--	--
38	2017_1	0.0617134	0.126828	0.21233	0.00584483	6.31312	2.01716	0.922749	0.201196	0.0501359	0.193508	0.0619516	0.0108979	0.0104338	0.0039611	0.0661	7.127	1.7431	0.2694	0.037163	0.00576925	0.00340773	0.165888	0.015	0.220396	0.00830386	0.0093508	0.026684	0.0240828	0.0829537	0.255941	0.0232458	0.0267564	0.0862761	0.0265747	0.432615	0.0363772	0.167664	0.0120243	3.29464	0.0297193	0.0213678	0.00296053	0.0499312	0.106418	0.0155708	0.00554938	0.021684	0.943801
39	2017_1	0.0789411	0.143454	0.242642	0.00503667	5.18181	2.76018	0.597122	0.317466	0.0955281	0.234008	0.059508	0.00806632	0.0277823	0.00507661	0.0477	5.8604	2.0767	0.2088	0.0450098	0.00576925	0.00340773	0.112844	0.01	0.341684	0.0220681	0.014736	0.0471116	0.00528773	0.0581365	0.00474294	0.0441103	0.036707	0.0741313	0.0162717	0.497256	0.0535033	0.201068	0.0135154	3.66616	0.0465341	0.0266479	0.0669252	0.0517685	0.111913	0.0146507	1.20194	0.00768908	4.28777
40	2017_1	--	--	--	--	--	--	--	--	--	--	--	--	--	--	--	--	--	--	--	--	--	--	--	--	--	--	--	--	--	--	--	--	--	--	--	--	--	--	--	--	--	--	--	--	--	--	--	--
41	2017_1	--	--	--	--	--	--	--	--	--	--	--	--	--	--	--	--	--	--	--	--	--	--	--	--	--	--	--	--	--	--	--	--	--	--	--	--	--	--	--	--	--	--	--	--	--	--	--	--
42	2017_1	0.11062	0.0949093	0.170315	0.00278423	5.50585	1.96749	0.441178	0.0926574	0.0741108	0.154489	0.013474	0.00299257	0.00131997	0.00164761	0.0448	3.6431	0.6285	0.0696	0.00574265	0.00576925	0.00340773	0.0234259	0.0066	0.0671206	0.00214619	0.00277275	0.0366517	0.00773481	0.0305222	0.000907145	0.0330298	0.0195693	0.0433759	0.0114193	0.394066	0.0252723	0.0810929	0.00928059	4.05854	0.0285877	0.0120295	0.00296053	0.0225071	0.0325432	0.00442809	1.17217	0.0120089	0.904617
43	2017_1	0.0280772	0.0565635	0.122615	0.0109514	3.67717	2.09963	0.78497	0.0647688	0.0578117	0.286995	0.090014	0.00290251	0.0285424	0.00371296	0.0408	6.309	1.4533	0.3825	0.0368402	0.0093145	0.00340773	0.139255	0.0157	0.151035	0.00821046	0.00522515	0.0191604	0.0057217	0.0659411	0.798517	0.0852837	0.0161014	0.0371375	0.0392813	1.2564	0.0325706	0.267864	0.029258	5.07824	0.0539358	0.0859303	0.0323844	0.0605344	0.109346	0.0184396	3.82429	0.109311	3.07324
44	2017_1	0.11541	0.126407	0.283732	0.0179524	7.97557	8.5655	0.843854	0.170077	0.147913	1.07324	0.168935	0.182384	0.00992376	0.0120367	0.0654	6.3603	3.807	0.1407	0.0253656	0.00576925	0.0137238	0.108608	0.0351	0.129306	0.015649	0.00575936	0.0407725	0.0165216	0.130555	0.0466505	0.11341	0.028981	0.0823553	0.0289812	0.198629	0.033929	0.128291	0.01234	2.62807	0.0423928	0.0508405	0.0202813	0.0445499	0.075893	0.0107752	1.88797	0.0330729	5.70096
45	2017_1	0.0986499	0.0910544	0.31209	0.010669	4.10971	8.77761	0.426227	0.0645277	0.108303	0.301259	0.212277	0.0325465	0.0698599	0.00567856	0.0486	11.5521	18.6238	0.554	0.0786245	0.0672728	0.00340773	0.12415	0.0937	1.42366	0.700984	0.0543953	0.0642213	0.0254781	0.18096	0.0623863	0.0736187	0.0385676	0.0369299	0.00395773	0.138208	0.0381816	0.37344	0.0127655	2.85546	0.033882	0.086849	0.0996243	0.0917685	0.170563	0.0308959	0.0121316	0.0609234	5.18362
46	2017_1	0.0158875	0.0255723	0.100576	0.0016146	2.75185	2.18909	0.33849	0.0511165	0.0393415	0.296225	0.0682935	0.0233443	0.00457843	0.00373785	0.0097	2.0389	1.081	0.0687	0.0134977	0.00576925	0.00340773	0.0591854	0.0113	0.0525441	0.00729929	0.00171065	0.00735208	0.034738	0.0536743	0.0852662	0.148603	0.0115136	0.0128202	0.0157038	0.580614	0.0308614	0.25916	0.0096757	2.05909	0.019301	0.0293156	0.136488	0.0694666	0.0522281	0.00742395	1.92455	0.0312961	1.20279
47	2017_1	0.0385342	0.0637629	0.128254	0.00301933	1.84824	1.07844	0.245372	0.0999319	0.0284609	0.0726822	0.0162948	0.00428471	0.00457778	0.00274198	0.0239	6.3305	2.0362	0.2764	0.0276828	0.00576925	0.00340773	0.0368343	0.0063	0.47324	0.0261468	0.0130096	0.0280238	0.0103685	0.0755246	0.018506	0.0614745	0.0169158	0.0990645	0.0164971	0.503032	0.0243814	0.126566	0.00830343	3.13852	0.0213668	0.0252854	0.0304457	0.0402522	0.036896	0.022794	2.26448	0.0218604	3.873
48	2017_1	0.100903	0.146799	0.194855	0.00870503	3.33333	5.17816	0.626072	0.101471	0.0554725	0.0918078	0.0282176	0.0112345	0.0121495	0.00286312	0.072	5.4402	4.2666	0.2717	0.0156981	0.00576925	0.00456646	0.0857014	0.0208	0.200475	0.0458585	0.00647857	0.0328149	0.0279046	0.0598541	0.388001	0.0776391	0.029317	0.135984	0.0353655	0.225427	0.0398556	0.209983	0.00986503	3.23143	0.0462126	0.0521913	0.00296053	0.061555	0.0369107	0.0100178	1.4546	0.029235	2.96696
49	2017_1	0.158472	0.113167	0.281888	0.0016146	5.35973	7.50162	1.05909	0.075016	0.0840529	0.959853	0.301573	0.630367	0.0153192	0.0357818	0.0304	5.7307	3.6521	0.214	0.0226178	0.0328026	0.0738714	0.0727392	0.0196	0.163715	0.0268802	0.00900567	0.0328225	0.00472561	0.0331895	0.0640169	0.189441	0.0297744	0.0382496	0.028851	0.107626	0.0367265	0.348103	0.0223516	2.33175	0.0413149	0.0343777	0.105113	0.109734	0.135334	0.0111605	1.37602	0.0147392	4.88437
50	2017_1	--	--	--	--	--	--	--	--	--	--	--	--	--	--	--	--	--	--	--	--	--	--	--	--	--	--	--	--	--	--	--	--	--	--	--	--	--	--	--	--	--	--	--	--	--	--	--	--
51	2017_1	0.137097	0.136255	0.600445	0.250168	5.72501	14.8645	1.11028	0.0886038	0.118573	0.727605	0.454242	0.788821	0.0668347	0.0984652	0.0333	10.9598	20.8758	1.1858	0.12294	0.120896	0.342885	0.279997	0.1034	0.50318	0.383926	0.0274803	0.0553912	0.0399299	0.166269	1.24724	0.270945	0.0367743	0.120625	0.0371888	0.341456	0.0582221	0.389677	0.0158738	3.18647	0.0585661	0.126464	0.124099	0.166414	0.105237	0.0330023	0.0100644	0.0641984	13.9369
52	2017_1	0.0760835	0.0734509	0.286277	0.160687	2.54462	4.20113	0.286092	0.13053	0.0699005	0.274317	0.0842478	0.144347	0.00601512	0.0712062	0.0345	6.9322	9.2366	0.3718	0.071503	0.00576925	0.03309	0.101641	0.0618	0.642244	0.189331	0.025688	0.0407406	0.0146701	0.0546729	0.00734438	0.186486	0.0235245	0.126534	0.0100824	0.842713	0.0305223	0.181694	0.00699549	3.60548	0.0269511	0.0371557	0.00296053	0.0759624	0.0374801	0.0112322	1.77342	0.0187311	5.08253
53	2017_1	--	--	--	--	--	--	--	--	--	--	--	--	--	--	--	--	--	--	--	--	--	--	--	--	--	--	--	--	--	--	--	--	--	--	--	--	--	--	--	--	--	--	--	--	--	--	--	--
54	2017_1	0.101663	0.128315	0.431435	0.00576615	3.24591	5.65856	0.534165	0.183001	0.0899786	0.253709	0.0863986	0.0104129	0.013138	0.00642036	0.0376	6.0944	8.0132	0.2852	0.105872	0.018119	0.00467774	0.113741	0.0513	0.282487	0.0946629	0.0157447	0.0460737	0.00326368	0.0996534	0.172517	0.0278895	0.0465697	0.221102	0.0186373	0.98034	0.0593378	0.215171	0.021594	8.72326	0.0503818	0.102116	0.00296053	0.0423618	0.205705	0.0180902	2.57538	0.0443805	2.59128
55	2017_1	0.058045	0.09884	0.247868	0.00359908	8.1032	10.4589	0.976484	0.135216	0.168724	0.491884	0.151655	0.0222262	0.0170038	0.00521238	0.0466	5.9177	8.2377	0.2031	0.0510448	0.00576925	0.00516025	0.0977722	0.0635	0.130742	0.0622714	0.00451418	0.0320215	0.000750496	0.0388416	0.00449595	0.126357	0.0224682	0.0737295	0.0605629	0.108032	0.0448327	0.132826	0.00846207	2.30675	0.048936	0.0361919	0.0142371	0.0498779	0.0789683	0.0105812	2.6219	0.0460038	1.60253
56	2017_1	0.0909153	0.236388	0.252546	0.0153604	2.39806	2.97419	0.393635	0.137786	0.0597037	0.0562657	0.00972203	0.00399971	0.00196689	0.00315889	0.0861	4.7285	3.649	0.1338	0.00971054	0.00576925	0.00340773	0.081833	0.0282	0.293177	0.0620035	0.00682684	0.0531772	0.00383512	0.0524433	0.0115689	0.0575177	0.0569289	0.143975	0.00395773	0.193598	0.0358878	0.100548	0.0047877	2.01962	0.0244053	0.0105818	0.00296053	0.0374662	0.0400273	0.00852781	1.24537	0.0122361	1.30245
57	2017_1	0.117671	0.240694	0.450715	0.0108812	9.35914	7.00117	1.4454	0.187731	0.149762	0.271817	0.131535	0.00290251	0.0251861	0.00164761	0.0969	12.8081	7.0058	0.8913	0.093522	0.00576925	0.00340773	0.253744	0.0502	0.976431	0.113453	0.0408488	0.159019	0.0154052	0.13223	0.180918	0.0546146	0.109486	0.219222	0.048919	1.14585	0.0578354	0.27061	0.0242859	6.40855	0.0804852	0.101932	0.0252451	0.0607294	0.0556354	0.0335175	2.64089	0.0173401	3.17418
58	2017_1	0.0973352	0.118725	0.43547	0.00796437	2.91831	4.41989	0.458209	0.1314	0.10001	0.235582	0.0712116	0.00704875	0.00951733	0.00628216	0.038	6.4653	8.0781	0.2575	0.0788445	0.0138729	0.00340773	0.0918987	0.0468	0.245743	0.0709263	0.0128671	0.0363849	0.000750496	0.0788342	0.0693001	0.03517	0.0449703	0.190771	0.0154252	0.288101	0.037428	0.159922	0.0100668	3.43568	0.0268933	0.019123	0.00843184	0.0468221	0.150986	0.011971	1.72986	0.0233139	1.34012
59	2017_1	0.0986149	0.122525	0.250489	0.106054	3.76929	4.34046	0.450251	0.0796196	0.0718532	0.112774	0.0418872	0.0594446	0.00575964	0.0183134	0.0889	6.79	4.3916	0.2656	0.0142067	0.00576925	0.0284354	0.0587013	0.0248	0.453228	0.101664	0.0186493	0.0481089	0.0550363	0.0747198	0.00408095	0.0599195	0.0428919	0.0584282	0.00395773	0.694916	0.0410885	0.16731	0.0159564	4.60691	0.094005	0.047311	0.012524	0.0451684	0.0119619	0.0175037	2.15202	0.0528831	1.52108
60	2017_1	--	--	--	--	--	--	--	--	--	--	--	--	--	--	--	--	--	--	--	--	--	--	--	--	--	--	--	--	--	--	--	--	--	--	--	--	--	--	--	--	--	--	--	--	--	--	--	--
61	2017_1	0.122856	0.205526	0.217478	0.00901498	5.95761	2.67767	0.703052	0.195223	0.0760601	0.0673916	0.0266387	0.00563772	0.00263522	0.00164761	0.1667	8.0712	1.5666	0.1312	0.0139583	0.00576925	0.00340773	0.0904939	0.0148	0.423473	0.0163073	0.0157903	0.052277	0.000750496	0.0143019	0.00233962	0.0593578	0.027179	0.0187368	0.00395773	0.723119	0.0501838	0.269949	0.0191175	7.06061	0.0504936	0.0781676	0.0454002	0.0622674	0.04798	0.0094878	1.13689	0.0149934	1.34094
62	2017_1	0.0308025	0.0864691	0.188817	0.00594878	4.64581	4.72953	0.833213	0.0591847	0.12334	0.377734	0.172858	0.0381343	0.0756082	0.00164761	0.0416	8.2231	6.0672	0.5549	0.105599	0.0324967	0.0143138	0.0607655	0.0252	0.493064	0.105761	0.0175065	0.0220765	0.0226	0.126658	0.044624	0.100842	0.0209408	0.121257	0.103194	1.22632	0.0596006	0.351422	0.0216923	3.97011	0.073649	0.0865903	0.0538355	0.0916728	0.224005	0.0230538	5.01915	0.109392	3.37129
64	2017_1	0.0989567	0.114157	0.211141	0.020605	4.39977	3.13042	0.860223	0.141629	0.0724732	0.406858	0.0732175	0.0989404	0.00824127	0.020133	0.0097	2.8185	1.4326	0.1102	0.0150229	0.00576925	0.00650089	0.0299466	0.0075	0.0648678	0.0132643	0.00111469	0.0446274	0.000750496	0.0161879	0.00201615	0.0869282	0.0281809	0.0772628	0.0252282	1.14883	0.0517974	0.360703	0.0247385	5.16085	0.0719472	0.0539597	0.00296053	0.109056	0.0906562	0.00559657	0.484133	0.00609185	9.35349
65	2017_1	0.0761509	0.106069	0.196488	0.0295485	3.79901	7.15574	0.70059	0.162365	0.113726	0.414647	0.0639835	0.0979684	0.00131997	0.0612754	0.0441	4.6106	4.1955	0.2377	0.0229415	0.00576925	0.0132719	0.0683446	0.0283	0.0938608	0.0286423	0.00295941	0.0341985	0.0021255	0.0431332	0.00189601	0.147338	0.0287964	0.0943962	0.0257873	0.295216	0.0368894	0.220812	0.0153443	3.65094	0.0346348	0.0805323	0.00296053	0.0569646	0.0194803	0.00879236	1.04603	0.0169235	2.69002
66	2017_1	0.0282507	0.0420865	0.189921	0.0016146	3.09246	1.48911	0.785209	0.0602015	0.0595555	0.338167	0.118958	0.0144823	0.0132872	0.00164761	0.0132	4.5956	0.9269	0.1396	0.0275207	0.00576925	0.00340773	0.0681848	0.0059	0.118787	0.00621398	0.00463621	0.0158188	0.000750496	0.0351193	0.00208619	0.210448	0.0139846	0.0403231	0.022494	0.332579	0.0395719	0.254002	0.00896547	2.96714	0.0348835	0.0740948	0.048274	0.0692366	0.100205	0.0222456	1.58039	0.0221234	3.52773
67	2017_1	0.106652	0.134249	0.180258	0.00811214	3.35497	3.30524	0.425827	0.243681	0.0683671	0.101358	0.0234567	0.0279918	0.0036361	0.0180087	0.0487	5.046	3.9124	0.1905	0.017831	0.00576925	0.0100036	0.0715428	0.0168	0.152443	0.0375837	0.0083814	0.0488468	0.01141	0.0623897	0.00201676	0.0640144	0.0317241	0.0832582	0.00814626	0.652339	0.0400559	0.215064	0.0110984	3.8449	0.0530565	0.0319652	0.00296053	0.0619637	0.0397117	0.00973933	0.978119	0.00929757	3.51732
68	2017_1	0.0992828	0.101898	0.211654	0.00745633	3.52617	5.21787	0.50311	0.157806	0.0860755	0.272772	0.0759187	0.0742222	0.00628021	0.0373958	0.0618	5.8851	6.7032	0.2891	0.0527967	0.0143653	0.0253092	0.0814683	0.0372	0.186383	0.061914	0.0066272	0.0374238	0.00539238	0.0509783	0.200554	0.184375	0.0210634	0.0758296	0.0122245	0.152083	0.0413222	0.247358	0.0124501	2.08808	0.0299142	0.0655288	0.0115535	0.0705965	0.0322855	0.00299577	0.0258805	0.00665904	3.41534
69	2017_1	0.0630292	0.0759901	0.115638	0.00182865	5.22095	5.44281	0.80394	0.0727	0.120399	0.404061	0.0901331	0.025554	0.0157198	0.00227184	0.0187	4.0043	1.9146	0.0848	0.0170734	0.00598255	0.00340773	0.0378093	0.0179	0.0610864	0.0166097	0.00111469	0.0243771	0.000750496	0.0289546	0.0115813	0.133076	0.0284798	0.0414359	0.0322227	0.122905	0.0462644	0.352518	0.0123712	1.71231	0.0174566	0.0488145	0.104969	0.0913411	0.150265	0.00657201	1.44773	0.0272676	2.79977
70	2017_1	0.0279655	0.0471296	0.236406	0.00350127	5.1539	9.07277	0.464105	0.0682636	0.100533	0.366218	0.293398	0.0412204	0.0302521	0.00360957	0.0229	6.5093	12.3363	0.1586	0.0680316	0.0660173	0.0106411	0.162409	0.1778	0.16672	0.0867301	0.0101001	0.0267126	0.0611069	0.13727	0.0166924	0.34809	0.0185992	0.0718784	0.0454329	0.509052	0.0920977	0.338706	0.0168951	3.81948	0.0438038	0.0705687	0.0634485	0.11388	0.106977	0.0175637	1.73967	0.0230374	4.0825
71	2017_1	0.132348	0.104725	0.268734	0.0378223	7.35037	3.64292	0.806659	0.0967228	0.128445	0.44093	0.0582593	0.100763	0.0144487	0.0189812	0.117	6.5041	1.8036	0.2359	0.0208124	0.00576925	0.0219309	0.0571933	0.013	0.209503	0.0159943	0.00752624	0.0458993	0.000750496	0.0474586	0.00140301	0.0470139	0.0401496	0.076564	0.0418712	0.78602	0.0347763	0.118881	0.00921443	4.59363	0.0845112	0.0549295	0.021883	0.042531	0.134106	0.0222248	2.46245	0.07253	2.6237
FC50	2017_2	0.120017	0.039532	0.21839	0.00348528	3.2428	4.83679	0.441488	0.0367599	0.0680847	0.587234	0.0625327	0.00390292	0.00206272	0.00191933	0.0026	3.849	3.8166	0.0763	0.0065583	0.0038525	0.00301964	0.0591673	0.0077	0.0386684	0.0138519	0.000930741	0.0355904	0.0176697	0.0701685	0.0409668	0.092371	0.0634503	0.165792	0.0253873	0.0695741	0.0268608	0.15497	0.00581743	1.9127	0.0246421	0.0546403	0.0246766	0.0175544	0.270457	0.00141011	0.0115852	0.00655201	2.68501
FD54	2017_2	0.116075	0.0398261	1.11793	0.0999384	2.74721	3.12328	0.409333	0.0687529	0.0776766	0.898774	1.19879	0.800423	0.0677948	0.251942	0.0026	3.9894	4.444	0.095	0.0255607	0.339342	0.184021	0.0468193	0.0202	0.218693	0.0642398	0.0190123	0.0662919	0.00396175	0.0534163	0.00659145	0.225552	0.109863	0.0298358	0.011292	0.950298	0.0467658	0.151533	0.166811	3.64178	0.0500978	0.00213684	0.286159	0.101523	0.746848	0.0569994	6.58853	0.193279	2.5973
01	2017_2	0.1619	0.0499228	0.295806	0.00162605	3.72341	2.92393	0.538706	0.157595	0.069522	1.48433	0.138462	0.112718	0.0136062	0.0638181	0.0026	2.3121	0.8887	0.0453	0.00649983	0.0038525	0.00839928	0.0388455	0.0024	0.0319489	0.00371678	0.000930741	0.0193773	0.00634017	0.0636428	0.00301788	0.0944471	0.0490748	0.121089	0.0333833	0.125266	0.0345955	0.0937266	0.00814877	2.07206	0.0339105	0.0114015	0.0510788	0.0421357	0.440265	0.0101064	0.982536	0.0178854	2.77866
02	2017_2	0.128058	0.0350673	0.299669	0.0166414	4.73972	5.50916	0.533632	0.0944537	0.0676825	1.10848	0.106282	0.145939	0.0105552	0.0223518	0.0026	2.6174	1.7775	0.0459	0.00746745	0.0038525	0.0127609	0.029431	0.0064	0.0383616	0.00816454	0.00197248	0.0182589	0.00748109	0.0394864	0.0278248	0.09542	0.0429175	0.121553	0.0377078	0.0930461	0.0173578	0.0948958	0.00593272	1.76291	0.0491392	0.00213684	0.0573254	0.0659534	0.275278	0.00536072	0.617767	0.0136388	0.459392
03	2017_2	0.146415	0.125722	0.433833	0.00693768	4.71596	11.542	0.535062	0.273822	0.096458	0.560121	0.1062	0.0204369	0.0459495	0.0124857	0.0026	0.6528	14.9904	0.1613	0.063292	0.0153663	0.00710225	0.0778879	0.0474	0.399438	0.204185	0.0129073	0.0474791	0.00199667	0.054992	0.00902969	0.0669275	0.075569	0.410613	0.0396136	0.105731	0.0173578	0.0991404	0.0118404	2.67027	0.0528006	0.0388925	0.0889939	0.0384234	0.559606	0.023349	1.7366	0.0206005	3.21494
04	2017_2	0.143898	0.0655036	0.227347	0.00307348	7.81459	1.79207	0.555688	0.209732	0.0324154	0.301735	0.0469152	0.0140035	0.00889693	0.00417294	0.0459	4.4255	0.7893	0.063	0.00527924	0.0038525	0.00301964	0.0434369	0.0024	0.0889369	0.00329085	0.00390051	0.0169742	0.00742301	0.0374082	0.00107243	0.067814	0.0484647	0.113299	0.0452383	0.131522	0.03011	0.128718	0.00604703	3.07986	0.0392412	0.00213684	0.0307591	0.0440618	0.232234	0.0134103	1.16894	0.0158792	0.531933
06	2017_2	0.0828471	0.0354989	0.153947	0.00162605	2.56137	2.13086	0.762008	0.0599411	0.0360925	0.625155	0.0913899	0.0114406	0.00206272	0.00191933	0.0026	0.8726	0.4141	0.0327	0.00250535	0.0038525	0.00301964	0.0118162	0.0024	0.0124261	0.00102477	0.000930741	0.0158094	0.011828	0.0441434	0.00107243	0.199531	0.0267518	0.0599168	0.029631	0.299691	0.023745	0.0742907	0.00422968	3.79616	0.0373856	0.00213684	0.0528606	0.0175544	0.342403	0.0107347	0.520379	0.0126793	2.87614
07	2017_2	0.191122	0.0387046	0.761451	0.0780432	9.5688	5.27065	1.10636	0.0909676	0.0850848	2.33214	0.206522	0.529993	0.0331866	0.0652615	0.0026	5.7267	1.9812	0.0976	0.00818961	0.0038525	0.067798	0.0874277	0.0042	0.0859616	0.00569517	0.00461589	0.0269869	0.0399339	0.161971	0.0608514	0.141115	0.0625718	0.182933	0.0303189	0.0960101	0.0456417	0.199341	0.0127363	1.21414	0.0575299	0.0242774	0.202406	0.16151	0.475087	0.0227406	2.23211	0.0414727	3.09652
08	2017_2	0.091392	0.0455104	0.316082	0.00816507	5.91052	6.84512	0.778593	0.0327239	0.103584	0.748011	0.193994	0.0619151	0.0727532	0.00191933	0.0424	6.8154	5.6373	0.2743	0.0280238	0.0168743	0.0257796	0.169471	0.0024	0.277057	0.045735	0.0100997	0.0550476	0.038268	0.147497	0.194529	0.218824	0.0609605	0.230387	0.0536997	0.0719949	0.0347383	0.188885	0.00721445	1.10364	0.0367267	0.0873371	0.352743	0.0725923	0.362845	0.0359034	3.82351	0.0526736	3.43602
09	2017_2	0.119711	0.0268427	0.208366	0.0151513	5.1186	5.99733	0.754995	0.0405597	0.0821398	3.15743	0.271598	0.470982	0.0390025	0.0328481	0.0026	3.1004	1.3029	0.0937	0.00928215	0.0038525	0.0258721	0.104845	0.0024	0.100441	0.00944104	0.000930741	0.0172409	0.00199667	0.0355153	0.0108057	0.246984	0.026554	0.0777761	0.0676326	0.150208	0.0583781	0.269741	0.0252897	2.09836	0.0948299	0.0945692	0.773163	0.0761978	0.477997	0.0216126	3.48128	0.115751	6.58236
10	2017_2	0.0880503	0.0341348	0.218804	0.0104535	5.27109	16.4267	0.477773	0.029132	0.192582	0.944497	0.422105	0.0402666	0.0466212	0.00191933	0.0161	6.7394	11.9041	0.1768	0.0224821	0.0545678	0.0251877	0.0854716	0.08	0.0940102	0.0570503	0.000930741	0.0467503	0.118456	0.107398	0.00107243	0.10621	0.0447404	0.0510171	0.0509272	0.0674459	0.0876086	0.232818	0.0174485	1.33934	0.0342551	0.0937157	0.193717	0.0384388	0.116613	0.0146355	1.22084	0.0189276	2.32173
11	2017_2	0.136975	0.0449008	0.106234	0.00162605	2.17218	1.71173	0.265411	0.0710658	0.0512761	0.225219	0.0453732	0.00390292	0.00206272	0.00191933	0.017	1.1237	0.4677	0.0171	0.0010758	0.0038525	0.00301964	0.0118162	0.0024	0.0114587	0.00160652	0.000930741	0.0186035	0.00199667	0.00614801	0.00107243	0.0373953	0.0307938	0.147313	0.0550807	0.427363	0.0213813	0.0679763	0.00499986	3.6978	0.0340405	0.00507297	0.00762999	0.0175544	0.149304	0.00441388	0.268181	0.00187265	0.997911
12	2017_2	0.153826	0.0412181	0.624127	0.0722598	5.20945	13.7865	1.18274	0.14939	0.193068	3.77061	0.361376	0.766717	0.0495683	0.385229	0.0295	7.1389	13.3525	0.2354	0.0329175	0.0267145	0.0664654	0.0477894	0.0024	0.186701	0.155624	0.00284227	0.0265435	0.0127159	0.10006	0.0103797	0.318872	0.0537163	0.453801	0.0761728	0.0828887	0.0716057	0.228437	0.0192904	2.0208	0.0515506	0.12058	0.68369	0.0744995	0.418587	0.0240041	1.54376	0.0222784	5.78065
13	2017_2	0.0934609	0.0355435	0.286706	0.00610513	4.94871	5.71493	0.872718	0.0737533	0.0865307	1.14709	0.110096	0.0194253	0.0205922	0.00341818	0.0149	4.1125	1.7696	0.1122	0.00960437	0.0038525	0.00301964	0.0514389	0.0027	0.0550485	0.0106581	0.00189482	0.0157807	0.00199667	0.0165743	0.0183187	0.0962655	0.0506974	0.26972	0.0897394	0.137663	0.046737	0.24324	0.0152113	2.66776	0.0610789	0.0753439	0.106437	0.0551698	0.205757	0.01345	0.589438	0.00630217	1.9027
14	2017_2	0.120991	0.0574681	0.434698	0.0160006	1.59787	2.6559	0.348485	0.0277984	0.105144	0.443621	0.106436	0.0350164	0.0239729	0.00586724	0.0429	6.9635	5.5155	0.3204	0.0290839	0.0038525	0.0137532	0.0435814	0.0277	0.373801	0.0837328	0.0178142	0.0409707	0.00199667	0.108993	0.00543089	0.101564	0.0638995	0.373573	0.0430168	0.195808	0.0364439	0.16709	0.009901	2.99108	0.0486498	0.0312164	0.204851	0.0470038	0.179344	0.0247411	5.7621	0.126683	3.36428
15	2017_2	0.160693	0.0589381	0.592553	0.0559106	6.43709	3.15923	0.305927	0.15712	0.0901165	0.328943	0.0851201	0.0567031	0.00467198	0.0230739	0.045	6.3882	3.1336	0.0727	0.0206701	0.0038525	0.0166611	0.0501963	0.0091	0.186462	0.0190489	0.0121634	0.0409259	0.00309698	0.0705609	0.00107243	0.0597997	0.053646	0.38066	0.0556792	0.270768	0.0461045	0.099569	0.00895915	3.40451	0.0455254	0.00567962	0.0333192	0.0426974	0.156122	0.0109256	0.648085	0.00859011	0.193537
16	2017_2	0.308833	0.0579127	0.713109	0.056963	6.03589	10.6298	0.472629	0.14515	0.189517	2.97164	0.168742	0.283416	0.0132219	0.0751554	0.0044	3.6154	5.5802	0.0464	0.0164912	0.0038525	0.0211234	0.0383531	0.0135	0.0571107	0.0266063	0.00287675	0.0346926	0.00199667	0.0127515	0.00298396	0.120064	0.0736555	0.313	0.0225967	0.110936	0.0503303	0.179396	0.012093	2.27633	0.0816224	0.0195253	0.16928	0.102657	0.288094	0.0187794	2.00471	0.0350678	2.08602
17	2017_2	0.194748	0.111068	0.369856	0.148584	2.17884	8.22939	0.363913	0.0933426	0.0669138	0.354966	0.0727544	0.20443	0.0107624	0.0901045	0.019	5.5293	10.7213	0.1745	0.016268	0.0154754	0.068569	0.0896709	0.0548	0.199664	0.178815	0.00665789	0.0672043	0.0246728	0.0869679	0.00544482	0.0498826	0.0611564	0.243673	0.0218255	0.0742092	0.0327259	0.211979	0.0108073	1.41231	0.0338415	0.0416248	0.070576	0.13136	0.0644592	0.0154682	1.02297	0.00829587	3.47529
18	2017_2	0.142094	0.0479353	0.588138	0.135603	2.67404	8.86318	0.375114	0.0301302	0.138572	0.831696	0.217724	0.42548	0.0603518	0.0514391	0.0064	4.7272	8.0647	0.0617	0.0152482	0.0230245	0.0806613	0.113713	0.0986	0.189789	0.115508	0.0076011	0.0377214	0.0114355	0.164304	0.00807048	0.149133	0.0509662	0.136034	0.0276567	0.144965	0.0489002	0.263675	0.0139618	2.31972	0.0437647	0.0383678	0.514594	0.147651	0.363885	0.0242941	1.47677	0.0163118	5.36053
19	2017_2	0.105278	0.0388286	0.212766	0.00404376	2.90586	2.16842	0.368287	0.0222888	0.045241	0.328628	0.0774627	0.0204567	0.0223279	0.00221185	0.0155	4.0827	1.4771	0.122	0.00857188	0.0038525	0.00786194	0.0436384	0.0024	0.0913938	0.00964894	0.00215492	0.0319667	0.00199667	0.0607145	0.00107243	0.047825	0.0516026	0.0298358	0.0114389	0.0741632	0.0361964	0.108538	0.00529062	1.19208	0.0318177	0.023784	0.134344	0.0391109	0.505037	0.0116712	2.9012	0.11843	1.77717
20	2017_2	0.485068	0.129538	2.35292	0.00162605	7.90075	5.66957	0.492443	0.180757	0.103267	0.940272	0.596127	0.016773	0.0143049	0.00365044	0.0813	10.2602	5.2991	0.2039	0.0153543	0.0749512	0.00625928	0.097133	0.0159	0.310718	0.0347262	0.0136426	0.0557101	0.0183464	0.107842	0.0016264	0.140404	0.0719891	0.151027	0.0241058	0.266963	0.0506742	0.135465	0.0060392	4.20767	0.060816	0.0357865	0.135711	0.0697999	0.178242	0.0275456	3.00889	0.0346981	2.87755
21	2017_2	0.108147	0.0143845	0.494372	0.0176613	5.9487	13.5107	0.698998	0.0355434	0.102871	4.07645	1.05627	0.814359	0.0495121	0.0469762	0.0068	2.0494	3.998	0.037	0.0110366	0.0602048	0.0359638	0.0482774	0.0249	0.0540515	0.0315787	0.00264502	0.012225	0.00235665	0.111704	0.00450952	0.404416	0.0465633	0.408627	1.11524	0.312169	0.11219	0.317044	0.0524762	2.99904	0.0681443	0.0481354	0.513263	0.0830339	0.384473	0.0161754	1.99578	0.0466608	10.1951
22	2017_2	0.0462799	0.0187106	0.29792	0.00162605	2.08225	6.32713	0.36926	0.0137234	0.0511423	0.912702	0.254344	0.0528559	0.0208957	0.00445273	0.016	3.0759	3.5606	0.106	0.0234337	0.0038525	0.00794225	0.0278791	0.0024	0.0617726	0.0305188	0.00324465	0.0220446	0.0235103	0.170867	0.00380959	0.217213	0.0358957	0.129414	0.102049	0.341268	0.0607279	0.205987	0.0135798	5.4881	0.0528282	0.024925	0.380552	0.0573995	0.311041	0.022206	2.65099	0.0407764	0.547563
24	2017_2	0.271728	0.104925	0.588215	0.200217	5.96496	3.47884	0.575373	0.0910621	0.0438603	0.329809	0.0821681	0.18901	0.0236219	0.033482	0.0276	8.4144	4.335	0.1298	0.0106517	0.0038525	0.0928964	0.110117	0.0129	0.508418	0.0318362	0.0361964	0.0620769	0.00786358	0.112497	0.0019541	0.0584034	0.0820308	0.193974	0.011292	0.145438	0.0353099	0.114005	0.0103824	3.29589	0.0560834	0.00213684	0.47375	0.0603835	0.491931	0.0262127	3.71323	0.079355	0.950413
25	2017_2	0.0901168	0.0174742	0.358872	0.00922108	3.70207	5.04518	0.502273	0.0380921	0.0704329	1.96402	0.293918	0.309363	0.0675142	0.0346234	0.0034	2.0885	1.6592	0.0542	0.0081302	0.0038525	0.0324877	0.221359	0.0024	0.0268871	0.00464469	0.00142393	0.0094403	0.00199667	0.0971228	0.00716211	0.152209	0.0304743	0.126421	0.0704682	0.213049	0.0538022	0.225911	0.0121878	2.7746	0.0379689	0.0205949	0.157524	0.0877797	1.29279	0.019661	1.79405	0.0520822	4.16755
26	2017_2	0.311767	0.0793114	0.455364	0.0370931	5.24102	6.09542	0.623925	0.0679275	0.0731569	0.713059	0.109768	0.0839842	0.0134107	0.0160688	0.0378	7.4502	8.2129	0.2084	0.00726809	0.0038525	0.0164337	0.0713072	0.0268	0.177995	0.0630217	0.00977199	0.0651086	0.0210721	0.0597312	0.00211521	0.0725302	0.0668222	0.191413	0.0166772	0.189471	0.0445847	0.106267	0.0106672	3.2141	0.067435	0.0288136	0.0456467	0.0521755	0.345823	0.0309664	2.63756	0.0425124	0.649949
27	2017_2	0.207034	0.0799146	0.512967	0.0378762	3.02292	7.43115	0.378298	0.0438063	0.0726066	0.822079	0.141043	0.196909	0.00570827	0.0498287	0.0186	5.001	7.558	0.1476	0.0224934	0.0038525	0.0454851	0.0325775	0.0099	0.113133	0.0568661	0.0050108	0.0371744	0.00199667	0.0193616	0.00107243	0.182359	0.0688558	0.31824	0.0269436	0.144411	0.0353794	0.115126	0.00474181	2.3434	0.0515476	0.0398388	0.0546353	0.099159	0.0939262	0.0290031	0.00493212	0.0494208	5.64242
28	2017_2	0.106169	0.0319684	0.273362	0.0077502	3.64258	4.47711	0.532853	0.0342075	0.0692288	0.595985	0.055232	0.00390292	0.0153109	0.00191933	0.0224	3.8328	2.4564	0.1057	0.00807508	0.0038525	0.00301964	0.038252	0.0071	0.0544497	0.0126618	0.000930741	0.0254507	0.00199667	0.0369093	0.00266522	0.0788053	0.0637346	0.177583	0.0224082	0.146806	0.0433416	0.184154	0.0144244	2.51648	0.047681	0.0365613	0.0387359	0.0507687	0.109635	0.00832434	0.705945	0.0174742	1.94102
29	2017_2	0.151012	0.0424101	0.555486	0.00162605	6.88155	13.2095	0.669739	0.0284363	0.239529	1.02974	0.165073	0.0509759	0.0298803	0.00300025	0.0181	3.6711	3.9996	0.0544	0.00551358	0.0038525	0.00301964	0.0490914	0.025	0.0588789	0.0230629	0.00413217	0.0208219	0.00199667	0.0665185	0.00279505	0.226646	0.0679439	0.27388	0.0861982	0.182109	0.0700619	0.27461	0.0109473	2.81869	0.060636	0.0229726	0.12355	0.0876425	0.3671	0.0158452	4.00327	0.0793424	0.898963
30	2017_2	0.275331	0.0423865	0.127566	0.00162605	0.872486	1.81057	0.222452	0.025259	0.0189316	0.0722745	0.0453732	0.00390292	0.00206272	0.00191933	0.0034	0.6528	0.2711	0.011	0.0010758	0.0038525	0.00301964	0.0783365	0.0031	0.00565983	0.00102477	0.000930741	0.00879515	0.00199667	0.01281	0.00107243	0.0179035	0.0235178	0.0509031	0.011292	0.0850507	0.0173578	0.0863726	0.00654085	1.46694	0.026847	0.00213684	0.0217046	0.0175544	0.0737276	0.00141011	0.00465894	0.00187265	2.45397
31	2017_2	0.114049	0.0170481	0.949616	0.0825005	4.84857	15.0941	0.743776	0.049742	0.163544	4.02392	1.42037	1.61363	0.163439	0.118423	0.0125	7.1477	16.5502	0.3545	0.0590611	0.175265	0.324573	0.144068	0.0804	0.150814	0.124368	0.00476439	0.0119702	0.0353935	0.139479	0.0147355	0.214216	0.0437401	0.398204	0.299699	0.523757	0.105265	0.368397	0.0232934	4.1339	0.0649334	0.17203	0.207694	0.0957733	0.364812	0.038273	4.78818	0.119308	6.71236
32	2017_2	0.164305	0.0369315	0.208785	0.0228605	2.99556	5.33697	0.688905	0.0453762	0.0572008	2.38219	0.276741	0.409505	0.0209192	0.0393231	0.0308	3.4965	1.3076	0.0856	0.0079758	0.0124931	0.0238394	0.0469616	0.0063	0.151006	0.0102092	0.00250293	0.0305207	0.00900375	0.0590399	0.0251793	0.101792	0.0236116	0.103143	0.08959	0.216669	0.0331378	0.209342	0.0157577	3.11259	0.0471514	0.038746	0.0653634	0.0670428	0.122486	0.0139656	2.38822	0.0790065	3.3121
33	2017_2	0.108843	0.04373	0.237057	0.00346376	5.97715	3.11521	0.750415	0.152534	0.045688	0.546351	0.156054	0.030352	0.0260823	0.00679955	0.046	3.8775	1.0966	0.1142	0.0132213	0.0138511	0.00301964	0.0489526	0.0052	0.0587073	0.00611246	0.00271896	0.0322184	0.00199667	0.0268881	0.01691	0.0818729	0.0423128	0.186145	0.201186	1.08947	0.036666	0.262869	0.0214133	4.03907	0.0591178	0.0386459	0.036818	0.0687834	0.252079	0.0132084	1.32286	0.012353	2.36989
34	2017_2	0.298783	0.0934001	0.484329	0.0368783	5.7738	8.97313	0.660609	0.0511481	0.0824641	1.97132	0.179615	0.210842	0.00206272	0.0174409	0.0507	4.2465	3.9378	0.1115	0.00855	0.00858449	0.0144716	0.240368	0.0219	0.0469771	0.0124599	0.00168325	0.118246	0.0121932	0.274356	0.00267537	0.059414	0.0694011	0.62762	0.171809	0.23869	0.0409489	0.217739	0.0146049	3.05101	0.0613334	0.00213684	0.0197572	0.0652746	0.0941351	0.018545	2.58998	0.0466415	2.01005
35	2017_2	0.169798	0.0450235	0.36258	0.00785984	4.49782	5.28832	0.643	0.0400109	0.107336	0.965482	0.182525	0.0365367	0.0215961	0.00191933	0.0245	3.6304	2.0541	0.0493	0.0102972	0.00945403	0.00301964	0.0520338	0.0095	0.0724206	0.0113038	0.00349411	0.0237082	0.0267457	0.121712	0.0410038	0.181825	0.0547199	0.179224	0.060427	0.246997	0.0374691	0.266416	0.0160954	3.72	0.0495876	0.0285422	0.0981287	0.0445553	0.391066	0.015093	1.55296	0.0256269	2.51905
36	2017_2	0.0942538	0.0219725	0.29555	0.00162605	6.35052	4.4655	1.29475	0.0345603	0.0971656	2.18143	0.168735	0.0461889	0.0197788	0.00191933	0.0088	1.4291	0.4832	0.0298	0.00363744	0.0038525	0.00301964	0.154328	0.0024	0.0224758	0.0026611	0.000930741	0.0172507	0.00199667	0.0638961	0.00353606	0.228053	0.0441586	0.0893394	0.061615	0.203022	0.0404563	0.334174	0.0137415	3.63009	0.101889	0.0225852	0.0774975	0.0816207	0.253497	0.017059	1.94844	0.033287	2.76964
37	2017_2	--	--	--	--	--	--	--	--	--	--	--	--	--	--	--	--	--	--	--	--	--	--	--	--	--	--	--	--	--	--	--	--	--	--	--	--	--	--	--	--	--	--	--	--	--	--	--	--
38	2017_2	0.176966	0.0454622	0.30291	0.0029878	5.26319	5.73279	0.580439	0.0784916	0.0561744	0.749688	0.114435	0.0113884	0.0191503	0.00206712	0.0196	4.7157	4.1351	0.0855	0.00872512	0.00808185	0.00301964	0.106849	0.0168	0.053815	0.0125919	0.00224886	0.0246715	0.0188497	0.0765112	0.0271936	0.0646992	0.0378943	0.114113	0.0351373	0.157198	0.0407494	0.120086	0.0131236	2.3803	0.0584498	0.0151791	0.0293832	0.0474023	0.370212	0.0171805	2.24199	0.0201304	0.602134
39	2017_2	0.176106	0.078579	0.377822	0.00162605	7.37957	4.579	0.83085	0.178034	0.0938643	0.642051	0.0908275	0.0189452	0.0987926	0.00862241	0.0255	5.7617	2.688	0.095	0.00904212	0.0070016	0.00301964	0.0732616	0.0044	0.172653	0.01889	0.00784845	0.0535994	0.00732986	0.103469	0.00186358	0.0775914	0.0954651	0.290114	0.0309484	0.107579	0.0499053	0.193271	0.0125156	2.00595	0.0571795	0.0327684	0.152433	0.0729995	0.514323	0.0205522	0.820984	0.0055948	4.37912
40	2017_2	--	--	--	--	--	--	--	--	--	--	--	--	--	--	--	--	--	--	--	--	--	--	--	--	--	--	--	--	--	--	--	--	--	--	--	--	--	--	--	--	--	--	--	--	--	--	--	--
41	2017_2	--	--	--	--	--	--	--	--	--	--	--	--	--	--	--	--	--	--	--	--	--	--	--	--	--	--	--	--	--	--	--	--	--	--	--	--	--	--	--	--	--	--	--	--	--	--	--	--
42	2017_2	0.0881612	0.0286685	0.227756	0.00839888	2.23415	2.56363	0.277129	0.0224562	0.0453786	0.574505	0.0910277	0.0176776	0.0054622	0.00191933	0.0055	1.317	1.102	0.0218	0.00236012	0.0038525	0.00301964	0.0199471	0.0047	0.0203674	0.00445331	0.00114298	0.0491598	0.0343713	0.0692083	0.00107243	0.116775	0.0502118	0.0981792	0.0164142	0.159459	0.0526868	0.187119	0.0140189	3.94025	0.0395257	0.0137588	0.0725588	0.0558105	0.226075	0.0112949	1.96178	0.0509758	2.32176
43	2017_2	0.0852919	0.0394996	0.280085	0.00375611	5.02722	4.70913	0.55644	0.112407	0.0590628	0.866227	0.285025	0.0312988	0.0228689	0.00428957	0.0272	5.1374	1.8296	0.1055	0.0102183	0.0160088	0.00301964	0.100613	0.0104	0.0634386	0.00588581	0.00238093	0.0247135	0.00199667	0.0710918	0.0719027	0.0861165	0.0588982	0.346265	0.460158	0.3077	0.0364377	0.158298	0.0109024	3.31939	0.0564525	0.0400657	0.0719101	0.0366122	0.376996	0.0134185	2.64464	0.0870033	1.67176
44	2017_2	0.152827	0.0295104	0.454753	0.0120695	7.14219	21.7732	0.922052	0.0331619	0.198204	3.73149	0.503025	0.331841	0.0232015	0.0101046	0.0026	2.2211	5.0591	0.0597	0.0055473	0.0038525	0.00544108	0.0685212	0.0385	0.0241084	0.0178278	0.00158191	0.0303483	0.0365218	0.322559	0.0701438	0.45117	0.086788	0.382931	0.216088	0.126311	0.073452	0.257502	0.0164653	2.34183	0.0807085	0.0488824	0.186766	0.0664864	0.242545	0.0127177	1.12668	0.00952857	7.13656
45	2017_2	0.227488	0.0592438	0.661401	0.0392917	1.49362	11.5741	0.298678	0.0106698	0.23322	0.435804	0.255181	0.0642341	0.0283599	0.00405329	0.0048	5.4228	17.3716	0.1193	0.0180514	0.0494066	0.0195717	0.0360387	0.0796	0.426378	0.791648	0.0233803	0.0507024	0.0483781	0.245918	0.0340947	0.13928	0.0927388	0.30492	0.0238133	0.196002	0.054194	0.448709	0.0177865	2.50276	0.0361557	0.0651699	0.257783	0.104795	0.113867	0.0387198	2.89499	0.0198043	7.27681
46	2017_2	0.076728	0.0214622	0.316243	0.00291602	3.29817	11.7691	0.432737	0.054048	0.0944788	1.11628	0.250838	0.0683285	0.00526818	0.00781377	0.0026	1.7758	6.5515	0.0534	0.00975248	0.0148007	0.00388475	0.0340713	0.0024	0.0395811	0.0459861	0.00154711	0.00819048	0.041459	0.210784	0.036783	0.645347	0.0509964	0.223555	0.341014	0.268679	0.0534996	0.497043	0.0205092	2.57469	0.0618403	0.0151155	0.826406	0.131414	0.124473	0.0178696	1.87565	0.0181769	1.84817
47	2017_2	0.0657391	0.0272148	0.935726	0.00162605	2.81761	6.28013	0.364345	0.0457211	0.0626255	0.75242	1.27394	0.299275	0.0429379	0.00617077	0.0137	6.203	11.5264	0.2755	0.0507399	0.371915	0.00693464	0.0322442	0.1039	0.237678	0.143044	0.00760486	0.0379753	0.0639761	0.242832	0.0359032	0.238296	0.0913609	2.50919	2.07012	0.520597	0.0725045	0.199057	0.0179717	2.57287	0.0531322	0.0974562	0.603382	0.0501533	0.276846	0.0449667	2.62033	0.0239791	9.69306
48	2017_2	0.128896	0.0728319	0.318567	0.00162605	4.61084	6.54478	0.744473	0.0594861	0.0655223	0.511561	0.277245	0.0381396	0.0218433	0.00382391	0.0372	4.4203	4.3078	0.1543	0.0138652	0.0381238	0.00486248	0.0618295	0.0105	0.0580261	0.0190539	0.00213253	0.0225128	0.0334444	0.0774738	0.0941239	0.096459	0.0828988	0.534255	0.334091	0.263355	0.0342124	0.1913	0.00943508	2.91386	0.051278	0.061544	0.0668529	0.053856	0.209226	0.0122057	1.67686	0.034966	2.30758
49	2017_2	0.12169	0.0456977	0.232976	0.0149032	5.14742	2.28797	0.49312	0.056053	0.0308177	0.494858	0.244053	0.16872	0.0101806	0.00801129	0.0185	3.8097	1.4373	0.0604	0.00728785	0.0290979	0.0160195	0.0240727	0.0024	0.0451619	0.00891126	0.00272743	0.0241075	0.00378631	0.0304524	0.0050134	0.203552	0.0446393	0.460287	0.372883	0.662397	0.0377286	0.197902	0.0106289	3.20615	0.0598844	0.0226647	0.114351	0.0873834	0.356105	0.0119047	1.74055	0.0214374	1.4857
50	2017_2	--	--	--	--	--	--	--	--	--	--	--	--	--	--	--	--	--	--	--	--	--	--	--	--	--	--	--	--	--	--	--	--	--	--	--	--	--	--	--	--	--	--	--	--	--	--	--	--
51	2017_2	0.0962694	0.031012	0.423845	0.0317952	3.43137	7.64789	0.413766	0.020614	0.0644469	1.65137	0.719072	0.688086	3.18321	0.0371306	0.0105	6.1008	9.3353	0.2126	0.0295526	0.103183	0.131332	0.0524283	0.0024	0.13185	0.063771	0.00514864	0.0268387	0.0147162	0.159916	0.0490927	0.586684	0.0482848	0.207248	0.220998	0.25012	0.0485064	0.292819	0.0162645	2.48357	0.0434885	0.109571	0.223374	0.114195	0.30241	0.0192316	1.44667	0.0145023	8.10956
52	2017_2	0.168943	0.0688591	0.633404	0.092639	3.58208	5.26356	0.385549	0.114584	0.116181	0.871985	0.224558	0.217527	0.0173221	0.111793	0.0328	6.6216	5.1541	0.1374	0.0388031	0.0377679	0.0593122	0.059236	0.0137	0.257962	0.0473095	0.00837307	0.0680644	0.0142889	0.136173	0.00398684	0.127506	0.13357	1.16099	0.30028	0.339621	0.0765479	0.372697	0.0234637	3.36007	0.0451087	0.0469044	0.0232101	0.125963	0.31074	0.0129912	2.10774	0.0238105	2.41032
53	2017_2	--	--	--	--	--	--	--	--	--	--	--	--	--	--	--	--	--	--	--	--	--	--	--	--	--	--	--	--	--	--	--	--	--	--	--	--	--	--	--	--	--	--	--	--	--	--	--	--
54	2017_2	0.11606	0.0483637	0.799027	0.00483927	4.45041	12.6829	0.515022	0.106782	0.149563	1.08518	0.402516	0.0973634	0.0377709	0.0154005	0.0183	6.812	16.174	0.1319	0.0682618	0.0948027	0.0141665	0.108549	0.033	0.16068	0.101233	0.00739108	0.030607	0.00561564	0.205304	0.0821141	0.0977632	0.0818235	1.13445	0.529649	0.350746	0.0888212	0.275418	0.0199167	3.86779	0.0469338	0.0392998	0.148662	0.0711171	0.764347	0.0255338	2.56047	0.0524849	4.13831
55	2017_2	0.0646535	0.0204999	0.241651	0.00343135	1.6539	8.08089	0.208938	0.0158493	0.0810498	0.885976	0.169331	0.0176879	0.00550372	0.00191933	0.0068	1.3528	4.8142	0.0223	0.00607186	0.00560375	0.00301964	0.0255033	0.0121	0.0223628	0.0240496	0.000930741	0.0186553	0.00199667	0.0414964	0.0020533	0.297591	0.0331881	0.134985	0.0475173	0.0852602	0.041666	0.0902781	0.00422968	2.45672	0.0310096	0.0211288	0.103481	0.0306859	0.338914	0.0115424	1.83331	0.027492	0.836256
56	2017_2	0.215669	0.0429593	1.8167	0.075828	2.57474	3.84305	0.307966	0.0202416	0.082739	0.925465	0.919037	0.393788	0.0718251	0.0285019	0.0391	6.9315	6.3104	0.1794	0.0330836	0.210636	0.129315	0.0485905	0.0342	0.623605	0.110533	0.0140101	0.0546417	0.0933659	0.135176	0.0208005	0.662924	0.060258	0.148228	0.0485355	0.854853	0.132857	0.241322	0.0146166	3.03104	0.0661886	0.0674155	0.209364	0.154248	0.319956	0.0365516	3.42765	0.0570509	9.15607
57	2017_2	0.0827262	0.0336832	0.262871	0.00800736	8.66441	4.92001	0.753447	0.0438392	0.0833351	0.996291	0.184004	0.0224976	0.0583157	0.00191933	0.0026	5.7408	2.5894	0.1328	0.0129435	0.0150312	0.00509225	0.0487405	0.0148	0.0672625	0.0103018	0.00218912	0.0430231	0.0101433	0.0743118	0.0438044	0.31997	0.0668618	0.124757	0.0496798	0.367528	0.0904002	0.281715	0.0133654	3.09323	0.0586289	0.0690476	0.056012	0.11139	0.434118	0.0160378	0.847007	0.0074262	2.1828
58	2017_2	0.0822873	0.0319783	0.196698	0.00162605	3.66956	6.25172	0.501427	0.0243009	0.0854427	0.809104	0.245034	0.0266677	1.06141	0.00191933	0.0082	3.1299	2.4216	0.0805	0.00923741	0.0174654	0.00668482	0.0173556	0.0061	0.0236917	0.00856087	0.0010242	0.0153671	0.00199667	0.0415356	0.00403227	0.289482	0.0627841	0.126875	0.138071	0.229692	0.0459499	0.191406	0.00997164	2.63292	0.0506656	0.0653248	0.0806666	0.0638307	0.18538	0.00673035	1.44077	0.024862	1.29301
59	2017_2	0.215713	0.0517173	0.303797	0.0446618	3.67731	2.5645	0.407306	0.0213304	0.058354	0.310812	0.074647	0.0886931	0.00449079	0.00754874	0.0403	5.8248	1.8553	0.113	0.00322265	0.00779152	0.0237767	0.0265871	0.0044	0.170653	0.0141992	0.00502033	0.0307891	0.0370169	0.0937541	0.00107243	0.0905269	0.0775715	0.206515	0.017371	0.159366	0.03056	0.0663432	0.00513881	3.42406	0.0424334	0.0422109	0.05021	0.0331988	0.0395486	0.0149465	1.04567	0.0151347	1.38541
60	2017_2	--	--	--	--	--	--	--	--	--	--	--	--	--	--	--	--	--	--	--	--	--	--	--	--	--	--	--	--	--	--	--	--	--	--	--	--	--	--	--	--	--	--	--	--	--	--	--	--
61	2017_2	0.156431	0.0706067	0.269847	0.00853846	5.32401	7.58415	0.429737	0.0613558	0.0890189	0.337096	0.09604	0.0364733	0.00869622	0.00267998	0.0276	4.2157	4.7452	0.047	0.00527509	0.00998735	0.00544154	0.049445	0.0246	0.111025	0.0286315	0.00550171	0.0400954	0.00199667	0.0197016	0.00107243	0.232273	0.0563015	0.180711	0.105234	0.155838	0.0459376	0.155241	0.00803801	2.09141	0.0412286	0.0154885	0.197889	0.0601212	0.24154	0.0171954	2.42234	0.0319575	2.66036
62	2017_2	0.0686533	0.0367403	0.244462	0.00602981	4.91551	4.06183	0.529264	0.050959	0.071554	0.48255	0.0768539	0.0184486	0.0252102	0.00191933	0.0481	7.6314	2.736	0.162	0.0168721	0.00819221	0.00439272	0.0358503	0.0073	0.222097	0.0137609	0.00657136	0.0226506	0.00655718	0.0980188	0.0021326	0.0828735	0.0528026	0.201145	0.0759288	0.372005	0.043469	0.112592	0.00928616	3.61317	0.0549972	0.0265038	0.0846932	0.0544503	0.462481	0.017276	3.43876	0.0364803	1.7116
64	2017_2	0.0958127	0.0393067	0.39516	0.018192	3.50663	4.17233	0.846164	0.0436607	0.0585588	1.17243	0.499272	0.31162	0.0146108	0.0221011	0.0026	1.9126	2.1689	0.0666	0.00954237	0.0480229	0.0166591	0.0233528	0.0024	0.0276837	0.0132904	0.00119799	0.0258844	0.00199667	0.0188641	0.00135088	0.203124	0.0668391	0.778018	0.89909	0.851857	0.0524888	0.441708	0.0165416	2.96594	0.0483579	0.0362855	0.0923168	0.140787	0.482818	0.0140937	1.4596	0.0204636	9.90925
65	2017_2	0.128552	0.0570343	0.317391	0.0255061	3.36455	5.437	0.530406	0.0578541	0.0921757	1.02551	0.133146	0.126911	0.00206272	0.0378827	0.0269	3.8401	3.3366	0.1226	0.0101369	0.00944709	0.0132735	0.0247905	0.0092	0.0581441	0.0155727	0.00119067	0.0295055	0.00199667	0.0544098	0.00142987	0.255779	0.0569921	0.247547	0.112591	0.229445	0.052448	0.291271	0.0119657	3.32184	0.0444235	0.0645453	0.03185	0.0918922	0.0925239	0.00670749	0.830858	0.0120354	2.36832
66	2017_2	0.0599412	0.0285554	0.404627	0.00162605	3.86507	10.8633	0.438141	0.033205	0.0610832	0.689773	0.390302	0.0910777	0.0224017	0.00610602	0.0026	3.4959	11.217	0.0786	0.0254813	0.0649829	0.0112444	0.0456499	0.0743	0.0914284	0.100328	0.00503594	0.0263031	0.00359036	0.0805638	0.00226452	0.648427	0.0588805	0.541677	0.537553	0.318716	0.135777	0.384461	0.0200381	3.42672	0.0591784	0.0287984	0.213795	0.151054	0.273771	0.0321305	1.5601	0.0254223	2.49396
67	2017_2	0.111643	0.0415318	0.41082	0.0115335	1.53865	4.59821	0.233265	0.038807	0.0461788	0.485826	0.307865	0.178372	0.0236483	0.039954	0.0177	4.1328	10.2072	0.1536	0.0298195	0.0745476	0.0333153	0.0703584	0.0322	0.0709915	0.0794657	0.00354399	0.0837427	0.0335591	0.120288	0.005373	0.250769	0.0742339	0.551788	0.204173	0.314621	0.0552816	0.512452	0.019251	2.27855	0.0298195	0.0907778	0.0351543	0.220532	0.217203	0.015716	0.915089	0.0070707	7.48599
68	2017_2	0.0907588	0.0382488	0.419269	0.0165329	3.05905	9.65086	0.438045	0.039897	0.0700497	1.69736	0.634471	0.347187	0.01435	0.0379454	0.0213	6.5286	13.2839	0.2215	0.0586111	0.0817215	0.0576283	0.102973	0.0203	0.128454	0.0915638	0.00462714	0.040843	0.00865632	0.103496	0.191804	0.260803	0.0666372	0.246633	0.3042	0.196588	0.0890864	0.486336	0.0226912	3.78148	0.0406311	0.080024	0.12227	0.088031	0.079042	0.0055707	0.0557327	0.0260725	6.30631
69	2017_2	0.0969643	0.036994	0.238751	0.00162605	4.02214	4.74455	0.593518	0.0218926	0.0659004	0.776816	0.293104	0.0360463	0.00808467	0.00191933	0.0088	2.0192	1.6927	0.0669	0.00487575	0.0154266	0.00301964	0.0188095	0.0071	0.0233709	0.0119883	0.000930741	0.0271798	0.00199667	0.0340752	0.00276264	0.120256	0.064867	0.507466	0.656007	0.268414	0.0405662	0.143256	0.0185748	2.3714	0.0869242	0.0412505	0.140348	0.0293857	0.185241	0.0082831	1.97139	0.0399817	1.66076
70	2017_2	0.055406	0.0185005	0.214857	0.00162605	4.01854	5.89068	0.319058	0.0285813	0.0635761	0.702395	0.451791	0.0566252	0.0221354	0.00191933	0.0117	4.4505	5.0526	0.0547	0.0148611	0.0429329	0.00429568	0.0581999	0.0189	0.0868151	0.0167852	0.00420404	0.0194129	0.025788	0.100937	0.002222	0.156102	0.041669	0.270606	0.586281	1.25228	0.0652746	0.159559	0.0587759	5.19602	0.0673773	0.035414	0.138921	0.0331049	0.23919	0.0122289	0.795677	0.00780807	2.59171
71	2017_2	0.213886	0.0435759	0.35679	0.0359495	3.46678	4.61774	0.463969	0.0239917	0.102642	1.01106	0.0852978	0.147344	0.0138716	0.00735741	0.0303	4.1036	2.5825	0.109	0.00634634	0.0038525	0.0178111	0.0342403	0.0074	0.0899345	0.013543	0.00226961	0.03295	0.00199667	0.0541466	0.00107243	0.0227002	0.0660702	0.20776	0.0400667	0.172489	0.0270743	0.0914989	0.0145849	2.66115	0.0430131	0.0464799	0.0657169	0.0416681	0.158733	0.0158699	1.99181	0.0758	3.14428
FC50	2018_1	0.0690187	0.0283802	0.097446	0.0881748	1.68331	0.683449	0.276374	0.028074	0.0220587	0.222827	0.0444112	0.0142261	0.00216421	0.00340288	0.0262017	1.60107	0.297974	0.0571176	0.00963685	0.00750449	0.00398131	0.149373	0.0029462	0.0952962	0.00208725	0.00145217	0.036214	0.0184827	0.0442356	0.104657	0.0671356	0.0156892	0.0345906	0.0402524	0.17219	0.0268762	0.25765	0.0162703	1.71161	0.0232022	0.00275572	0.0618087	0.0526596	0.0698656	0.00754343	0.0208977	0.0753645	2.15817
FD54	2018_1	0.150235	0.0642677	0.494138	0.213812	1.68556	1.08179	0.677843	0.107958	0.0632162	0.768637	0.276008	1.20716	0.00216421	0.328794	0.0202152	2.00792	1.19166	0.184863	0.0477518	0.0477452	0.341914	0.069543	0.00740868	0.427548	0.0282812	0.0204095	0.0375628	0.0009776	0.0215748	0.00468135	0.121614	0.0124494	0.0765584	0.0567946	0.48615	0.0477257	0.275538	0.0294505	2.88024	0.0540091	0.00438558	0.244718	0.0515728	0.0882365	0.0378394	1.90427	0.321957	1.95974
01	2018_1	0.174926	0.075116	0.293148	0.0218078	2.30573	2.02352	0.694955	0.229432	0.0537122	0.75145	0.143484	0.139401	0.0100397	0.0409604	0.0146667	1.18612	1.1447	0.0682951	0.0145024	0.0130488	0.0174081	0.0485847	0.00516717	0.0433101	0.0100075	0.00142764	0.0263708	0.00791658	0.0552664	0.00390775	0.0985208	0.0460086	0.16914	0.0684716	0.20254	0.0306869	0.143368	0.0163522	1.32351	0.0286406	0.0103043	0.0312723	0.0191615	0.109582	0.00754343	0.72948	0.0705709	1.65644
02	2018_1	0.146224	0.0787394	0.366296	0.11888	2.81136	2.20522	1.03835	0.090587	0.0640019	1.03043	0.239714	0.524736	0.0158838	0.0350116	0.0260762	1.80499	1.80273	0.168663	0.0349125	0.0208815	0.0892827	0.0684191	0.00582578	0.123244	0.024719	0.00406198	0.0302339	0.0242878	0.0256916	0.224114	0.144158	0.0382333	0.138695	0.0936855	0.443095	0.0352554	0.152481	0.0147247	2.46424	0.0398903	0.003977	0.0457306	0.0267571	0.0492014	0.0076274	0.92827	0.100191	0.862929
03	2018_1	0.150446	0.282263	0.382846	0.0672625	3.08989	5.14473	0.889324	0.32213	0.149577	0.672408	0.193003	0.0509511	0.0592516	0.0139194	0.03311	3.97541	6.69433	0.363922	0.398681	0.032248	0.0138986	0.0862028	0.0626009	0.903179	0.506556	0.0183918	0.0466498	0.0025956	0.0671576	0.0164692	0.143487	0.0426359	0.268646	0.0823778	0.559411	0.0469787	0.15558	0.0220041	3.97188	0.0605939	0.00275572	0.108784	0.0191615	0.164774	0.0352841	1.87311	0.177419	0.171296
04	2018_1	0.0875936	0.0557465	0.183189	0.0356012	2.60149	2.74241	0.550544	0.0555431	0.0433753	0.560908	0.134488	0.0614308	0.0191384	0.00680753	0.0295182	2.0199	3.01743	0.0947189	0.0277258	0.0129639	0.0131481	0.0673373	0.0103284	0.252997	0.0946454	0.00749221	0.028142	0.0009776	0.0539751	0.00534778	0.221554	0.018927	0.0851422	0.0316449	0.338585	0.0408196	0.313071	0.0229317	3.3762	0.0502518	0.00275572	0.155732	0.051827	0.165311	0.0203642	1.53637	0.202649	1.07443
06	2018_1	0.139494	0.10942	0.306786	0.00631589	2.36967	2.23961	1.14199	0.101014	0.0603694	0.729229	0.242082	0.0521728	0.00905436	0.00318454	0.0214383	1.17402	1.30282	0.11436	0.0213101	0.0212491	0.00398131	0.0342781	0.00515993	0.0331397	0.0120176	0.00109788	0.0422985	0.0134883	0.108301	0.00318167	0.155523	0.0311109	0.779402	0.681289	0.645637	0.0354478	0.193567	0.0177504	3.5978	0.0640976	0.00275572	0.0309838	0.0358232	0.0582866	0.0104341	0.653918	0.0597994	2.4919
07	2018_1	0.188339	0.0918574	0.810803	0.313573	3.25226	3.73736	1.1315	0.0777629	0.096409	1.55632	0.378783	2.27317	0.078671	0.244831	0.0205169	2.72202	3.97595	0.260663	0.049902	0.0519761	0.487572	0.093418	0.0194589	0.193653	0.067871	0.00670489	0.0359348	0.0731115	0.0690867	0.405683	0.187846	0.0273757	0.173184	0.104927	0.444497	0.0524485	0.191731	0.0248947	1.77072	0.0383921	0.0109386	0.303844	0.0858267	0.118411	0.0308691	1.80655	0.341022	4.16854
08	2018_1	0.0869873	0.0761702	0.178173	0.0322931	1.82373	1.94179	0.330375	0.0436738	0.0383593	0.185996	0.073108	0.106022	0.0132771	0.00607132	0.0733559	3.22911	3.26894	0.250379	0.0531285	0.0167658	0.0258978	0.102974	0.0189119	0.742204	0.128276	0.028665	0.067892	0.00896181	0.0990206	0.0823282	0.14154	0.0399626	0.250711	0.0816621	0.430647	0.024763	0.0969112	0.0108304	2.87803	0.0320799	0.00275572	0.0823885	0.0280579	0.0608429	0.0182094	1.66134	0.197277	0.673377
09	2018_1	0.111645	0.0457436	0.277187	0.137904	2.09854	6.78797	0.69952	0.0258124	0.0660705	1.28717	0.309498	1.3632	0.0369106	0.077848	0.0155516	2.04551	5.52189	0.20022	0.0771461	0.035575	0.370167	0.0943446	0.0533285	0.183967	0.29364	0.00477898	0.0279521	0.0009776	0.0231771	0.012201	0.355534	0.00755861	0.0997967	0.0773376	0.468567	0.0923657	0.315032	0.0226842	2.13713	0.058392	0.00479368	0.670169	0.0730564	0.205152	0.0279958	2.7456	0.557206	3.345
10	2018_1	0.073556	0.0447023	0.203101	0.110079	2.87455	2.44476	0.74433	0.0359835	0.0561635	0.620976	0.558734	0.101506	0.804286	0.00998366	0.0243636	3.13944	2.90274	0.350602	0.0632835	0.0949279	0.01887	0.111608	0.0278099	0.222302	0.0477551	0.00597282	0.0504779	0.101356	0.0680229	0.189868	0.184722	0.0287252	0.128052	0.568081	0.500827	0.0356161	0.182084	0.0188239	2.13886	0.0447968	0.00275572	0.147009	0.0541155	0.129882	0.0215747	1.63455	0.205682	1.4616
11	2018_1	0.100051	0.0625173	0.212946	0.00631589	2.22912	2.02643	0.493038	0.0560908	0.0661108	0.391246	0.153031	0.0207415	0.0145786	0.00300599	0.0407762	1.64717	1.58559	0.0706885	0.014736	0.016281	0.00485508	0.0405129	0.00722767	0.0650791	0.0164899	0.0020329	0.0510364	0.0009776	0.0135207	0.00606042	0.135919	0.0348933	0.243115	0.154588	0.589481	0.0319939	0.204081	0.0145066	3.03812	0.0475589	0.00478752	0.0198843	0.0408591	0.0510092	0.0168195	1.45135	0.163692	3.1089
12	2018_1	0.120132	0.0359882	0.77533	0.298241	3.20369	3.34076	1.35447	0.0622934	0.077606	2.03492	1.12202	3.88359	0.154945	0.767813	0.0226017	2.99612	3.61689	0.391508	0.0735875	0.168067	0.924277	0.0440279	0.0782144	0.329725	0.108662	0.0065294	0.0225558	0.0157862	0.0695152	0.0171282	0.721916	0.0171111	0.136943	0.517811	0.619998	0.0505187	0.279637	0.0259128	2.44894	0.0344203	0.00275572	1.39393	0.103277	0.159525	0.0351424	2.15389	0.245888	5.28633
13	2018_1	0.0569431	0.0228802	0.23827	0.0539956	2.65706	5.41188	0.894093	0.0347147	0.0537409	0.84865	0.236744	0.0928997	0.722293	0.00721143	0.0158808	2.57323	4.52636	0.280464	0.0420157	0.0225406	0.0140542	0.193954	0.0212986	0.172206	0.102396	0.00442742	0.0213029	0.0023892	0.0179561	0.0908938	0.279422	0.0231529	0.186145	0.261048	0.431158	0.0499264	0.317719	0.0303961	2.3301	0.0435587	0.00930693	0.167123	0.0873038	0.105755	0.0299861	2.80385	0.503513	2.51541
14	2018_1	0.0901772	0.0779399	0.296715	0.061409	1.96974	5.329	0.669297	0.0442157	0.10658	0.475937	0.218161	0.0696244	0.0651192	0.0126693	0.0337606	2.91103	8.60599	0.608174	0.21405	0.0494204	0.0305161	0.0712868	0.0507916	0.504608	1.27289	0.0171532	0.0448572	0.0140542	0.106583	0.0896932	0.312276	0.0334158	0.132401	0.107328	0.484221	0.072996	0.214388	0.0166628	2.20138	0.0462101	0.00275572	0.437465	0.0468364	0.0970163	0.0449199	3.92197	0.776176	3.95803
15	2018_1	0.11917	0.0417165	0.575253	0.2341	2.46441	4.49321	0.346063	0.0507918	0.0874425	0.927677	0.503027	0.99823	0.0265114	0.10513	0.0204715	3.15895	6.19309	0.136112	0.113004	0.142503	0.462182	0.164658	0.037525	0.263423	0.226709	0.0182088	0.0492111	0.127319	0.144878	0.00981474	0.283047	0.0336438	0.501853	0.464691	0.881149	0.0827424	0.255426	0.0253731	3.14783	0.0449829	0.00876174	0.0590392	0.0563339	0.0576468	0.0321371	1.81269	0.265093	2.2319
16	2018_1	0.201312	0.0698454	0.438902	0.0745937	1.91438	1.60202	0.248132	0.164049	0.0774494	0.462519	0.0904588	0.183964	0.00216421	0.0630259	0.0105918	1.81313	1.42766	0.0423045	0.0261923	0.0143559	0.0502456	0.0306772	0.00563804	0.214221	0.0333771	0.00934426	0.0309554	0.0009776	0.00847182	0.0021058	0.108745	0.0315063	0.416692	0.0950373	0.449884	0.0247688	0.0705805	0.00717356	2.94019	0.0398652	0.00496172	0.0889991	0.0261369	0.0330161	0.00878637	1.45095	0.166899	0.387234
17	2018_1	0.157414	0.0739003	0.509384	0.755926	1.82987	3.63652	0.377312	0.0733726	0.0500066	0.385611	0.179521	1.5394	0.0500531	0.428885	0.0197288	3.88215	7.85179	0.412054	0.107634	0.0728029	1.1852	0.184106	0.0459745	0.744033	0.701036	0.0410423	0.0685368	0.103768	0.188842	0.0261182	0.187734	0.0278871	0.18831	0.0843347	0.493892	0.046592	0.433031	0.0356387	1.73167	0.0311263	0.00897421	0.271686	0.177632	0.066236	0.0382159	3.38136	0.576463	3.56128
18	2018_1	0.103809	0.0540561	0.514773	0.47159	2.63035	4.89683	0.527044	0.0686879	0.0576076	0.381753	0.370389	1.87688	0.124659	0.230202	0.0286718	3.84825	6.90311	0.228945	0.0856651	0.153914	1.33534	0.202404	0.146398	0.797233	0.527178	0.0401159	0.0475995	0.00978757	0.506	0.0160853	0.208326	0.0235852	0.260748	0.186632	0.657893	0.0582575	0.266119	0.0204944	2.39552	0.0403026	0.00766254	0.70919	0.15741	0.204218	0.0432743	3.05887	0.501376	3.84689
19	2018_1	0.110179	0.0517703	0.170118	0.00631589	1.94684	2.08602	0.535863	0.0301948	0.0535913	0.370277	0.141498	0.0412545	0.0744538	0.0103563	0.0282628	3.00821	2.74012	0.250681	0.0252016	0.0235254	0.0147542	0.108419	0.00696084	0.176474	0.0489993	0.00453835	0.0537507	0.0009776	0.168992	0.00352623	0.191058	0.0227748	0.0722016	0.0918641	0.309059	0.0335353	0.157172	0.0121815	1.98145	0.0462137	0.00640202	0.351473	0.0731979	0.14312	0.027876	3.36599	0.549468	3.40513
20	2018_1	0.112369	0.0763114	0.248046	0.0397632	2.59891	2.13906	0.551482	0.125893	0.0509387	0.398622	0.194258	0.141139	0.0171245	0.0526264	0.0293651	2.35264	1.79322	0.171119	0.0292947	0.0326951	0.0279584	0.0710875	0.00688655	0.11312	0.0222178	0.00510997	0.0525967	0.0158816	0.161599	0.00857606	0.267037	0.0362373	0.290333	0.269449	0.411611	0.0352944	0.186581	0.0150506	2.20333	0.0376056	0.512627	0.110755	0.054943	0.114867	0.0350573	2.00015	0.232039	2.71709
21	2018_1	0.103436	0.0129823	0.535529	0.00631589	2.78249	2.72423	0.787547	0.0217235	0.0374666	1.93086	0.982538	3.67581	0.0822023	0.0794704	0.0100791	1.96067	1.26011	0.0569018	0.0198156	0.0752781	0.242596	0.0989507	0.0150297	0.179311	0.0307322	0.00506062	0.0121925	0.00628017	0.124821	0.155776	0.822995	0.0175483	0.0788205	0.31346	0.352403	0.0425518	0.394177	0.0332297	1.98371	0.0290564	0.0205627	1.68161	0.157838	0.162158	0.023941	1.92297	0.195909	6.77616
22	2018_1	0.0417633	0.0181241	0.253527	0.00631589	3.08084	4.90684	0.861194	0.0153057	0.0593811	0.786298	0.489287	0.383183	0.121774	0.0215944	0.0164374	2.55127	3.1926	0.261707	0.0718108	0.0688593	0.0614745	0.0324369	0.0122221	0.290584	0.114825	0.00991308	0.0147132	0.0448502	0.170809	0.191938	0.446409	0.0183959	0.182811	0.564595	0.590134	0.0640034	0.294373	0.118881	2.54536	0.0384275	0.00275572	1.44452	0.031273	0.0890364	0.0651724	4.21129	0.823602	2.00891
24	2018_1	0.191009	0.046766	0.42469	0.375809	1.70689	3.35354	0.696804	0.0201842	0.0386003	0.749551	0.520271	3.97534	0.152811	0.126667	0.00961433	2.5928	4.09044	0.1599	0.040029	0.0910262	1.63507	0.0509476	0.0295053	0.380049	0.119193	0.0217088	0.029438	0.0922511	0.132179	0.274288	0.271795	0.0182976	0.0854149	0.102223	0.301821	0.036605	0.235848	0.134556	1.99927	0.0438783	0.00873052	1.4966	0.139586	0.149597	0.0467705	5.34761	1.22259	4.55154
25	2018_1	0.122427	0.0479103	0.572254	0.00631589	1.7851	2.02133	0.467917	0.0593426	0.0481528	0.90999	0.348473	0.915762	0.0994416	0.0943702	0.0204457	3.73803	2.29283	0.144669	0.0714984	0.0770045	0.216524	0.3875	0.0223832	0.194892	0.0319514	0.0123129	0.0413912	0.0009776	0.220145	0.0106551	0.119378	0.033261	0.354965	0.329815	0.461469	0.0482979	0.285781	0.0357163	2.77891	0.0500593	0.0122537	0.0869919	0.064228	0.308932	0.0329557	2.58537	0.322769	4.85588
26	2018_1	0.304184	0.0393401	0.465928	0.572116	1.81235	3.78963	1.04862	0.0260719	0.0903658	2.00805	1.02207	1.87097	0.226257	0.17988	0.0175316	3.04805	3.28541	0.376123	0.0446015	0.181922	0.417592	0.0799711	0.0159464	0.11808	0.0318075	0.00603017	0.0461324	0.103793	0.0753999	0.0108126	0.18246	0.0245434	0.208116	0.796644	0.533067	0.0646066	0.354551	0.0416583	2.36632	0.0397396	0.00561446	0.160914	0.103998	0.121519	0.0827433	3.71044	0.642054	2.77971
27	2018_1	0.183228	0.129135	0.54879	0.140548	1.4287	4.47398	0.42394	0.0724914	0.0532927	0.571108	0.366288	0.944232	0.0203957	0.204901	0.023984	3.15954	6.89683	0.28238	0.126245	0.11734	0.627906	0.0365454	0.0194966	0.209305	0.302334	0.0138033	0.0397841	0.0009776	0.0385611	0.00500375	0.174206	0.0339078	0.465843	0.349876	0.632803	0.0501971	0.19798	0.0191325	2.49674	0.0417198	0.00371507	0.0800511	0.0558283	0.0257292	0.0637665	3.43041	0.574943	5.24622
28	2018_1	0.0483551	0.0362254	0.201375	0.0106406	1.35737	2.17691	0.394552	0.0354923	0.040433	0.294713	0.139092	0.0398792	0.0325297	0.00593472	0.0325689	2.78966	2.70414	0.195685	0.0525072	0.0251105	0.00398131	0.0287925	0.00988328	0.19289	0.0510991	0.00625079	0.0262372	0.0009776	0.0801007	0.0021058	0.154826	0.02375	0.326832	0.323939	0.352328	0.0255541	0.142798	0.0177607	2.35136	0.0364171	0.00428683	0.150628	0.0217613	0.0533588	0.0174277	2.45725	0.634638	1.8478
29	2018_1	0.0636079	0.0218525	0.271946	0.0828034	3.30953	1.5016	0.664343	0.0223396	0.0686432	0.786239	0.2758	0.0839682	0.0562782	0.00678335	0.00577016	1.68546	0.512178	0.0581127	0.0176923	0.0144321	0.00398131	0.0435964	0.381048	0.109224	0.00961307	0.00725577	0.0114786	0.00586499	0.0541857	0.0021058	0.34295	0.0173815	0.0958498	0.134541	0.468303	0.0281185	0.194556	0.017157	3.16267	0.038038	0.0100467	0.33851	0.0640169	0.151699	0.0216746	4.76959	0.921037	0.852298
30	2018_1	0.146884	0.0636929	0.178186	0.00631589	0.444051	0.476478	0.155506	0.0292811	0.0131841	0.0473527	0.0119081	0.0142261	0.00216421	0.00300599	0.00454515	0.806899	0.191701	0.0173732	0.00963685	0.00746242	0.00398131	0.0891847	0.00257254	0.010202	0.00208725	0.00109788	0.0305782	0.0009776	0.0437493	0.0021058	0.0517129	0.0246755	0.0917726	0.00227185	0.259389	0.0206161	0.204564	0.0137094	2.36533	0.0169521	0.00462281	0.0188119	0.0654065	0.0408712	0.00754343	0.0395149	0.010357	2.95821
31	2018_1	0.0716582	0.0302184	0.458647	0.236431	2.22067	2.23385	0.718934	0.0573045	0.0584232	1.94847	1.1648	2.4231	0.258178	0.29718	0.0213401	4.26464	2.25895	0.341121	0.144204	0.203595	0.773261	0.00468021	0.0152968	0.272798	0.0362089	0.0142163	0.0176243	0.0394706	0.138397	0.0475972	0.351955	0.0217941	0.117471	0.147295	0.622869	0.0470043	0.35688	0.0440294	2.70895	0.0430126	0.018599	0.202079	0.168508	0.282418	0.0374121	4.2055	0.672866	5.43895
32	2018_1	0.128158	0.0927023	0.225637	0.0583107	1.97479	1.39722	0.468039	0.174857	0.0269475	0.395875	0.0681233	0.0826348	0.00644901	0.0448709	0.0202419	1.97814	0.618506	0.0958777	0.0259378	0.00746242	0.0132862	0.035405	0.00607179	0.0771069	0.00669194	0.00219246	0.0437548	0.0009776	0.103907	0.0897219	0.116488	0.0263069	0.182354	0.0703983	0.519626	0.0274449	0.162861	0.0161032	3.09435	0.0528287	0.00486901	0.0144877	0.0507214	0.0231319	0.00966945	1.43689	0.226898	3.37325
33	2018_1	0.0923362	0.0896853	0.284978	0.00631589	2.82554	2.78439	0.482029	0.124554	0.0466736	0.443206	0.211638	0.176207	0.0482763	0.0248195	0.0718571	3.65563	2.4667	0.19955	0.122124	0.0452324	0.0330187	0.0755057	0.0139764	0.324096	0.0597231	0.0117569	0.178321	0.0009776	0.109047	0.0386198	0.301686	0.0247304	0.182604	0.115045	0.41938	0.0344336	0.404611	0.032938	2.39052	0.0560688	0.00780424	0.0699297	0.10457	0.0630482	0.0379463	3.20532	0.385012	4.60774
34	2018_1	0.117557	0.0416451	0.363857	0.00631589	3.26387	1.30841	0.586608	0.0465807	0.0250051	1.28411	0.61209	0.877646	0.404467	0.0525255	0.0351642	3.07448	0.759983	0.151025	0.0480394	0.0768736	0.113152	0.164376	0.0286824	0.118499	0.00208725	0.00109788	0.0786029	0.0555027	0.171236	0.0021058	0.23668	0.025368	0.502271	0.940571	0.536238	0.0285494	0.334613	0.0302772	2.32284	0.051439	0.00545808	0.0466361	0.0859037	0.0967184	0.0336507	3.84323	0.737874	2.78193
35	2018_1	0.0894138	0.0553193	0.329716	0.00631589	2.85589	1.06182	0.493977	0.0386638	0.0401372	0.592985	0.427277	0.0886957	0.0280398	0.00355504	0.0248332	2.44072	0.487382	0.0660147	0.0261581	0.0407006	0.00735017	0.0524093	0.00310787	0.109053	0.00495324	0.00404705	0.0321634	0.0118312	0.120139	0.0397401	0.527629	0.0507364	0.582034	0.824761	0.444976	0.0337437	0.187035	0.0158292	2.02786	0.0427583	0.00725361	0.159624	0.0474567	0.298628	0.0287267	3.05534	0.526949	2.47595
36	2018_1	0.0602995	0.0304303	0.277925	0.035979	2.74173	1.21166	0.483253	0.0314548	0.0352897	0.711269	0.188009	0.0659298	0.0226942	0.00300599	0.0160131	1.71505	0.461185	0.0648729	0.0173025	0.0118275	0.00556511	0.131506	0.00584335	0.0860568	0.00208725	0.003872	0.0479569	0.00819795	0.0813543	0.0021058	0.420676	0.0324862	0.24878	0.24688	0.297877	0.0347491	0.351187	0.0247329	2.10512	0.0483722	0.0110916	0.148799	0.101675	0.110704	0.0225153	3.35014	0.673564	1.57647
37	2018_1	0.067249	0.0496947	0.316137	0.0141388	1.83805	0.944089	0.62286	0.0511896	0.0328896	0.26813	0.14918	0.0351781	0.0252851	0.00611039	0.0526665	5.58914	1.12797	0.475456	0.0750617	0.0381231	0.01489	0.0721741	0.0105491	0.347861	0.0162352	0.0175904	0.0855116	0.0009776	0.0431757	0.0021058	0.17489	0.0555399	0.128678	0.00227185	0.194222	0.0281224	0.194032	0.023046	2.44807	0.042737	0.00792571	0.0577074	0.0614716	0.111167	0.0279623	5.07136	0.195925	0.354086
38	2018_1	0.0784242	0.0760109	0.199671	0.00631589	3.09394	0.59131	0.326453	0.157207	0.0199756	0.118535	0.04	0.0217179	0.0238122	0.00970011	0.0603207	4.52617	0.558703	0.113477	0.0353525	0.0116462	0.0102478	0.114434	0.00650725	0.208778	0.00208725	0.0139194	0.131769	0.012936	0.129935	0.174573	0.102698	0.0183848	0.0393355	0.00842578	0.225542	0.0312957	0.223362	0.0217556	2.00781	0.0331431	0.00733771	0.0228646	0.0892216	0.0890689	0.0254741	3.13595	0.140912	0.578143
39	2018_1	0.0873444	0.074813	0.181062	0.00631589	1.84926	0.353753	0.145313	0.141355	0.0221176	0.104444	0.0371459	0.0289081	0.0485701	0.0165579	0.0127383	2.52149	0.190516	0.0465535	0.0293223	0.00910583	0.0115858	0.030503	0.00257254	0.203996	0.00389828	0.0195754	0.0795128	0.00672616	0.0834875	0.0021058	0.120169	0.0213029	0.0777132	0.0180096	0.157679	0.0217785	0.0817807	0.0105421	1.59292	0.0378703	0.00664983	0.211157	0.034458	0.179233	0.0319029	2.56849	0.187203	1.31298
40	2018_1	--	--	--	--	--	--	--	--	--	--	--	--	--	--	--	--	--	--	--	--	--	--	--	--	--	--	--	--	--	--	--	--	--	--	--	--	--	--	--	--	--	--	--	--	--	--	--	--
41	2018_1	--	--	--	--	--	--	--	--	--	--	--	--	--	--	--	--	--	--	--	--	--	--	--	--	--	--	--	--	--	--	--	--	--	--	--	--	--	--	--	--	--	--	--	--	--	--	--	--
42	2018_1	0.0895727	0.0374112	0.189565	0.00631589	1.62602	1.09845	0.186732	0.0181968	0.034412	0.354473	0.0941344	0.050431	0.0151611	0.00453763	0.00889648	1.40245	0.503387	0.0452054	0.0132646	0.0093277	0.007167	0.0179499	0.00416829	0.0653991	0.00765791	0.00340145	0.116981	0.0675174	0.0920224	0.0021058	0.243231	0.0224514	0.0921477	0.0317395	0.267157	0.0358336	0.206626	0.0187214	2.68788	0.031897	0.00865188	0.155671	0.0878282	0.0712933	0.0239294	3.25349	0.375322	1.71156
43	2018_1	0.0490306	0.0563067	0.158908	0.00631589	3.17004	0.468487	0.208955	0.116179	0.0155475	0.0914552	0.10443	0.0279429	0.0110318	0.00854638	0.0493541	3.52397	0.2464	0.0756518	0.0393393	0.0227941	0.00484896	0.0737448	0.00306239	0.183917	0.00208725	0.00796139	0.0549607	0.0009776	0.0521695	0.0628923	0.0845985	0.0249923	0.28764	0.179475	0.314273	0.0191592	0.134434	0.0120023	1.95069	0.049	0.00856967	0.0388107	0.0474605	0.0817327	0.0144269	2.47751	0.340872	0.538511
44	2018_1	0.139113	0.0591121	0.299054	0.00631589	3.44688	2.24063	0.285483	0.0882466	0.0544689	0.719832	0.182066	0.448203	0.0125247	0.0316108	0.0255565	3.11025	1.33777	0.054771	0.0302981	0.0181	0.0575593	0.0603718	0.0131532	0.147419	0.0158528	0.00669603	0.0834763	0.0151924	0.242455	0.0295291	0.20504	0.0245107	0.0871403	0.0449329	0.248047	0.0272665	0.165834	0.0126464	1.43482	0.0481997	0.00761927	0.0971198	0.0696874	0.129553	0.0152995	2.81458	0.492514	2.29952
45	2018_1	0.0787139	0.0320257	0.23098	0.00631589	1.62783	4.37052	0.35824	0.0105573	0.0707757	0.472015	0.619096	0.279858	0.189125	0.00300599	0.0107449	3.67209	8.17342	0.257067	0.063303	0.198985	0.081376	0.0704638	0.0435545	0.372314	0.661173	0.011921	0.0486012	0.0203491	0.274021	0.0853831	0.194862	0.0114518	0.136638	0.471453	0.519718	0.0351093	0.531553	0.0216724	1.81383	0.0190037	0.00275572	0.916435	0.172071	0.169065	0.070489	5.01206	0.288283	6.02428
46	2018_1	0.0600768	0.0385248	0.209031	0.00631589	2.51648	1.26021	0.203996	0.0718658	0.038651	0.362112	0.0995011	0.0748224	0.00902858	0.0126554	0.0176303	2.66173	0.832685	0.0424661	0.0303387	0.0111584	0.0152417	0.0495224	0.00727303	0.183278	0.00823932	0.00414968	0.0377979	0.0994692	0.157163	0.157543	0.485654	0.0208794	0.0441137	0.0304587	0.147669	0.025666	0.313467	0.0198404	0.825079	0.0250956	0.00579595	0.465522	0.0970569	0.0580725	0.0135478	2.92269	0.485624	0.956186
47	2018_1	0.0625598	0.0619918	0.384028	0.00631589	2.15362	2.68463	0.319151	0.0538369	0.0495096	0.393996	0.338742	0.111178	0.141374	0.0108339	0.0213344	4.59748	6.14092	0.294736	0.194259	0.146564	0.0351245	0.0489222	0.0127698	0.446653	0.210843	0.0179764	0.0608294	0.0890766	0.362492	0.128899	0.301386	0.0277757	0.300665	0.219408	0.445208	0.0378039	0.209251	0.0170174	1.94955	0.0298479	0.00830572	0.815533	0.1034	0.15311	0.0901888	4.47124	0.638536	8.4781
48	2018_1	0.113683	0.100711	0.173107	0.00699681	2.51571	1.51787	0.307862	0.119435	0.0241365	0.10237	0.0424599	0.780179	0.00840998	0.00300599	0.0608721	4.09902	1.32537	0.119321	0.0292216	0.0111846	0.00398131	0.0636703	0.0081163	0.214065	0.016762	0.0084272	0.0516008	0.0009776	0.0915247	0.143712	0.164519	0.0236812	0.120165	0.0392133	0.363931	0.0195085	0.0786045	0.0116787	3.05371	0.0444675	0.00700044	0.030185	0.0318108	0.0332792	0.013019	2.15505	0.313173	1.13195
49	2018_1	0.1751	0.0710387	0.487923	0.00631589	3.16933	4.57894	0.864049	0.0281173	0.0567616	1.23781	0.927375	2.45118	0.0725336	0.0622026	0.0129747	3.56416	3.85207	0.144424	0.0398448	0.11943	0.247526	0.0458192	0.00994671	0.26322	0.0876477	0.0169639	0.0576876	0.0009776	0.0641192	0.0209026	0.325844	0.0295286	0.145666	0.208542	0.436635	0.0452591	0.641565	0.0550436	2.82012	0.0590417	0.0323799	0.53146	0.179643	0.123888	0.0313914	4.03416	0.30757	5.47774
50	2018_1	--	--	--	--	--	--	--	--	--	--	--	--	--	--	--	--	--	--	--	--	--	--	--	--	--	--	--	--	--	--	--	--	--	--	--	--	--	--	--	--	--	--	--	--	--	--	--	--
51	2018_1	0.414011	0.111613	-	0.953019	3.06381	10.0907	0.867495	0.0627792	0.0718025	1.88959	4.97239	4.93566	0.23331	0.419723	0.0259799	8.64318	17.7156	0.808531	0.322515	2.8018	2.8326	0.290889	0.145709	0.78271	0.705554	0.0565605	0.0680739	0.0436364	0.436317	1.75227	0.269369	0.0389668	0.259857	0.345293	0.331485	0.0524892	0.670894	0.0973877	2.11208	0.0715223	0.00275572	0.605453	0.185401	0.0906688	0.082418	6.68709	0.691447	13.8469
52	2018_1	0.100081	0.0492016	0.393004	0.233749	2.16395	2.17589	0.19339	0.0787795	0.0897769	0.797394	0.380463	1.18342	0.0372951	0.269431	0.0308496	4.11333	3.58332	0.155639	0.233106	0.0837347	0.42023	0.0896739	0.0202885	0.38502	0.0891097	0.0266516	0.13345	0.102424	0.146771	0.0131395	0.256577	0.0224515	0.188968	0.128091	0.355408	0.0321793	0.502427	0.0436722	1.91805	0.0302289	0.00964897	0.0487268	0.135654	0.0348584	0.0323639	3.54631	0.460311	4.51343
53	2018_1	--	--	--	--	--	--	--	--	--	--	--	--	--	--	--	--	--	--	--	--	--	--	--	--	--	--	--	--	--	--	--	--	--	--	--	--	--	--	--	--	--	--	--	--	--	--	--	--
54	2018_1	0.103868	0.0713331	0.484731	0.00631589	3.14067	6.24002	0.69558	0.070111	0.138323	0.783208	0.441884	0.105215	0.0872284	0.015352	0.0367466	4.4216	9.24817	0.288064	0.254861	0.0838219	0.0264746	0.23075	0.0457051	0.428539	0.486127	0.0254602	0.0539639	0.0122984	0.326235	0.924993	0.131539	0.0243872	0.265538	0.221996	0.526096	0.0779598	0.289293	0.0385604	2.34315	0.0592033	0.00275572	0.10896	0.0563234	0.12259	0.0513134	3.94367	0.555676	5.22003
55	2018_1	0.527737	0.0887424	2.00492	0.0947694	2.90162	2.72448	0.364021	0.068602	0.0694751	1.6111	0.906218	0.0939496	0.0166206	0.0164808	0.0283808	2.77924	1.91813	0.0805585	0.0286857	0.0848165	0.0183941	0.0485551	0.0123915	0.231777	0.0347404	0.0109277	0.0471901	0.040419	0.0823689	0.0954227	0.155193	0.0227568	0.222315	0.213579	0.407461	0.0303548	0.298443	0.0276796	2.19928	0.0355516	0.00551686	0.0876482	0.0809321	0.045294	0.0215721	2.89188	0.371308	1.30395
56	2018_1	0.0784851	0.0998939	0.158282	0.033733	0.99268	0.506357	0.154562	0.0792604	0.0193197	0.048516	0.0247891	0.0142261	0.00216421	0.00929696	0.0575161	2.20688	0.50385	0.070475	0.0175856	0.00849595	0.00568773	0.0298967	0.00405324	0.234992	0.0109873	0.00609055	0.112295	0.03772	0.0880732	0.0874769	0.061507	0.0234924	0.143557	0.00227185	0.302646	0.0318566	0.195125	0.0215483	1.64337	0.0384603	0.00496988	0.0163592	0.0635225	0.0100885	0.0132991	1.57316	0.114253	0.897494
57	2018_1	0.0533888	0.030656	0.213243	0.00631589	3.93583	2.27866	0.897954	0.02436	0.0469919	0.698543	0.58358	0.0691752	0.190548	0.0113976	0.0214023	3.89902	2.16203	0.308101	0.0685516	0.0753146	0.0127284	0.0625422	0.0482896	0.210609	0.0401575	0.00990059	0.0756775	0.0070828	0.171776	0.355651	0.293872	0.0311695	0.0991854	0.224047	0.308511	0.0586525	0.588609	0.0510515	1.79321	0.0294701	0.00275572	0.258174	0.211184	0.129652	0.0438444	2.93623	0.25113	3.55039
58	2018_1	--	--	--	--	--	--	--	--	--	--	--	--	--	--	--	--	--	--	--	--	--	--	--	--	--	--	--	--	--	--	--	--	--	--	--	--	--	--	--	--	--	--	--	--	--	--	--	--
59	2018_1	0.105008	0.0562654	0.244604	0.0593398	3.64244	0.912827	0.324991	0.0787356	0.0280012	0.209346	0.133306	0.21538	0.015676	0.0321132	0.0555411	5.08727	0.836581	0.165492	0.0282768	0.0298599	0.100324	0.0406783	0.00391503	0.402304	0.0113716	0.018193	0.0479766	0.0573355	0.152533	0.00759125	0.0944433	0.0248909	0.0624236	0.023285	0.161597	0.0208664	0.13886	0.017406	1.65021	0.0474517	0.00642386	0.104171	0.0377979	0.0339732	0.0240299	2.5113	0.297242	0.36408
60	2018_1	--	--	--	--	--	--	--	--	--	--	--	--	--	--	--	--	--	--	--	--	--	--	--	--	--	--	--	--	--	--	--	--	--	--	--	--	--	--	--	--	--	--	--	--	--	--	--	--
61	2018_1	0.111249	0.0741689	0.255656	0.00631589	2.90851	2.09755	0.724051	0.0416929	0.0527624	0.422304	0.251105	0.118516	0.0342333	0.0109897	0.0188806	2.49689	1.6969	0.102464	0.0199742	0.0298245	0.0215029	0.0670033	0.00905291	0.192281	0.0416779	0.00576931	0.0921082	0.0009776	0.0291371	0.00723456	0.455334	0.0236639	0.18695	0.306473	0.490855	0.036854	0.371422	0.0331565	2.84412	0.0448888	0.0113218	0.984514	0.0947687	0.0586182	0.056259	4.15939	0.657917	7.51608
62	2018_1	0.0478231	0.0304544	0.225148	0.00631589	2.08762	2.58924	0.236925	0.0434026	0.0537893	0.253833	0.227794	0.166774	0.0990992	0.0137946	0.0349135	5.10188	4.49759	0.217335	0.149437	0.0648553	0.0385936	0.0377551	0.0196161	0.997366	0.203665	0.0551981	0.0637925	0.0149386	0.253779	0.0181471	0.188199	0.0355259	0.126315	0.14213	0.514581	0.0360829	0.215436	0.023855	2.45682	0.0501505	0.00604457	0.261325	0.0634941	0.183715	0.0379055	5.45081	0.857997	1.85312
64	2018_1	0.151334	0.0730179	0.474704	0.00631589	3.19437	2.52192	0.916723	0.0510436	0.0451875	1.45724	0.692971	1.13279	0.042819	0.0647188	0.0277474	2.35035	1.94055	0.120275	0.0345087	0.0589008	0.11647	0.0447567	0.00812449	0.0935746	0.0251028	0.00358317	0.0729575	0.0009776	0.0443956	0.00728062	0.398495	0.0463704	0.29725	0.605622	0.250343	0.0414973	0.400826	0.0436434	1.6467	0.058113	0.0100996	0.138502	0.10468	0.247227	0.0324429	3.82622	0.620713	9.25388
65	2018_1	0.0761571	0.043765	0.231559	0.0628896	2.64107	1.71926	0.41266	0.0609664	0.0294127	0.705889	0.285748	0.613845	0.423353	0.0997454	0.0224608	3.02425	1.3839	0.151527	0.0433382	0.0237814	0.101763	0.041262	0.00825347	0.139194	0.00208725	0.00566081	0.0309487	0.0009776	0.0826112	0.0021058	0.346975	0.0215113	0.108437	0.174973	0.384401	0.0344507	0.289562	0.0215511	2.78798	0.0526115	0.00730911	0.0896112	0.0694017	0.0683219	0.0175768	3.20687	0.516521	1.45991
66	2018_1	0.0453687	0.0241102	0.23962	0.00631589	3.18042	1.77179	0.615985	0.0285075	0.0361456	0.668459	0.434501	0.114172	0.0414808	0.00300599	0.00531129	2.76046	1.09036	0.104851	0.0492291	0.0477753	0.00398131	0.0647029	0.00257254	0.142851	0.0181915	0.00696537	0.0210236	0.0180055	0.115115	0.00682694	0.695242	0.0223961	0.050111	0.0901663	0.271614	0.0387582	0.441928	0.0317027	2.4917	0.0405129	0.00897309	0.478807	0.0863241	0.126808	0.063136	3.52595	0.466913	3.87951
67	2018_1	0.126781	0.0663243	0.422409	0.221816	1.6174	2.6917	0.191218	0.0812311	0.0488675	0.422142	0.540944	0.779703	0.069695	0.126519	0.0324907	5.86602	8.84951	0.285606	0.172294	0.226466	0.231715	0.129297	0.00257254	0.317315	0.173352	0.0279497	0.266431	0.0009776	0.361547	0.0260181	0.584657	0.0266489	0.283829	0.315872	0.477425	0.0456528	0.448281	0.043049	2.9379	0.0499225	0.0124354	0.0962227	0.115965	0.114801	0.0353529	5.9273	0.448394	10.5159
68	2018_1	0.0912832	0.0577324	0.235596	0.0412373	1.82535	1.6908	0.269077	0.080641	0.025964	0.32565	0.159626	0.185796	0.125906	0.0456131	0.0497776	4.43065	3.42597	0.167672	0.0571915	0.0369685	0.0916643	0.0822684	0.0132638	0.242086	0.0517999	0.00883213	0.0510183	0.00525192	0.10897	0.205451	0.26369	0.0236271	0.157781	0.0963699	0.207566	0.030721	0.209618	0.0185123	1.62978	0.037526	0.0085714	0.0699103	0.0785042	0.0424549	0.00802384	0.143174	0.23202	2.35022
69	2018_1	0.0578512	0.030876	0.115336	0.00631589	2.50865	2.33304	0.651746	0.0174488	0.0350849	0.485694	0.198329	0.0755247	0.0366547	0.00652039	0.00786863	2.25529	1.08156	0.139768	0.0223731	0.017862	0.00398131	0.0243321	0.00541413	0.102665	0.0254021	0.00199338	0.0309007	0.0009776	0.0549308	0.032874	0.315056	0.0231481	0.0865362	0.217047	0.247269	0.0316182	0.312096	0.0180251	1.17977	0.031788	0.00648535	0.444392	0.111628	0.115613	0.0185902	3.10827	0.41717	2.55428
70	2018_1	0.0574589	0.0302409	0.175583	0.00631589	3.88711	1.92488	0.509123	0.0515828	0.0391564	0.599632	0.578987	0.13642	0.219401	0.00300599	0.0199644	4.74515	2.22931	0.107474	0.0778867	0.0926114	0.0260784	0.171605	0.0247124	0.302319	0.0281864	0.021738	0.0340583	0.0523738	0.242688	0.016242	0.491689	0.0229331	0.0472622	0.173929	0.296717	0.0447803	0.304966	0.02384	1.62288	0.0448737	0.00757184	0.319002	0.13915	0.302108	0.0412535	2.96066	0.268955	4.2932
71	2018_1	0.125206	0.0304998	0.304328	0.163334	2.41318	0.910043	0.246891	0.0221326	0.0347056	0.420348	0.186405	0.964186	0.0949459	0.0543369	0.0434945	3.94532	1.0117	0.14477	0.0407133	0.0395667	0.319801	0.0465466	0.0048007	0.440124	0.0310049	0.0236211	0.0997967	0.0009776	0.116761	0.0021058	0.184977	0.0217301	0.187994	0.0984711	0.266317	0.0235937	0.203039	0.018516	1.92681	0.0428051	0.00751262	0.330362	0.0784088	0.141754	0.0581993	5.01971	1.20837	3.82504
FC030	2018_1	0.0431446	0.0395271	0.208445	0.0395938	2.37774	0.259116	0.151537	0.165689	0.0134575	0.0608191	0.0218393	0.0481875	0.00429811	0.0400608	0.0308052	3.55393	0.204315	0.0605033	0.0244249	0.00746242	0.0385642	0.0360839	0.00296511	0.177252	0.00208725	0.00526167	0.0511648	0.0009776	0.0216619	0.0021058	0.12922	0.0133648	0.0445825	0.00268065	0.154453	0.024991	0.12025	0.0109685	2.19515	0.0371316	0.0049096	0.0803943	0.0799811	0.0491464	0.0127895	2.66429	0.397742	0.171296
FD197	2018_1	0.439694	0.106935	0.289566	0.235773	0.103184	0.175667	0.0433558	0.0302034	0.0147636	0.04802	0.0119081	0.0142903	0.00216421	0.00300599	0.00454515	0.833086	0.466283	0.0173732	0.00963685	0.00746242	0.00398131	0.163747	0.00257254	0.0751658	0.00208725	0.00109788	0.0974119	0.0942828	0.315413	0.00692973	0.42668	0.0331754	0.168199	0.00227185	0.11602	0.0285749	0.387494	0.0277481	1.16546	0.0127515	0.00905559	0.623876	0.22878	0.281191	0.0326293	3.65765	0.207994	5.16958
FD019	2018_1	0.143458	0.0485725	0.503799	1.12985	1.93918	1.51714	0.296816	0.0255432	0.0357848	0.180867	0.253723	1.73483	0.21354	0.201368	0.0218016	4.3114	2.5605	0.182411	0.0603519	0.119128	1.5118	0.0329356	0.00257254	0.917738	0.00208725	0.216687	0.161587	0.0009776	0.0244222	0.0021058	0.424967	0.0197653	0.100318	0.0433028	0.2504	0.0422169	0.149666	0.0305579	1.49498	0.0408571	0.0657074	5.32962	0.106517	0.794597	0.130747	8.48176	1.53644	1.5586
FD016	2018_1	0.059036	0.0292492	0.257844	0.0107065	2.90727	0.805728	0.368783	0.0307605	0.0286626	0.438624	0.174696	0.206335	0.187749	0.012544	0.0244174	3.25688	0.475471	0.125627	0.0366974	0.0213255	0.0424871	0.0304671	0.00527789	0.0933514	0.00208725	0.00390976	0.119383	0.00533438	0.0917622	0.0021058	0.128369	0.0479803	0.096948	0.150608	0.298965	0.0267107	0.24195	0.0178706	2.93349	0.0267199	0.00684202	0.182694	0.0842139	0.102328	0.00874022	0.227781	0.855177	1.08061
FC50	2018_2	0.136463	0.0468937	0.192782	0.00873402	2.48297	1.82314	0.362985	0.0405822	0.0451172	0.605848	0.132488	0.0937084	1.38507	0.00733887	0.0108191	2.36711	0.839165	0.0746015	0.0235852	0.0112846	0.00820994	0.112624	0.0040219	0.0675874	0.0033076	0.00129481	0.0511268	0.0740059	0.168783	0.604312	0.33382	0.0109021	0.0414214	0.0564634	0.178454	0.0259752	0.263928	0.0176577	1.59038	0.0252301	0.00656205	0.180151	0.164418	0.139079	0.00597508	0.140082	0.402813	3.59755
FD54	2018_2	0.213685	0.0743149	0.644434	0.292584	2.09032	2.1717	0.714973	0.133148	0.101539	1.13298	0.907425	1.79327	0.115909	0.794258	0.0183837	2.97906	1.85152	0.150543	0.0091561	0.204575	0.590541	0.0523208	0.0110286	0.370575	0.0671529	0.0230873	0.112858	0.0047831	0.096565	0.0259299	0.472424	0.028136	0.53822	0.407707	0.326409	0.0432054	0.310247	0.0316667	2.19351	0.0495746	0.0081292	0.562549	0.156966	0.240791	0.0968933	6.60369	1.07254	4.092
01	2018_2	0.152706	0.0635605	0.279541	0.00873402	2.75167	4.1185	0.396428	0.11913	0.0970304	1.62525	0.506371	0.728939	0.0501901	0.18094	0.00896018	2.17569	2.08405	0.0354674	0.0531379	0.0416403	0.0856987	0.0929567	0.0160873	0.0815072	0.0244782	0.0051521	0.0279496	0.00934473	0.204928	0.0515847	0.635349	0.0136728	0.0461101	0.0598163	0.259373	0.0484916	0.525581	0.0574287	1.22765	0.0484298	0.0112958	0.283865	0.187803	0.26816	0.0375654	3.74126	0.472119	4.61914
02	2018_2	0.185542	0.0793909	0.607119	0.00873402	4.18519	5.00136	0.580134	0.0926971	0.11721	1.90852	0.504001	1.8667	0.0640208	0.215314	0.0193024	4.09256	3.20048	0.135882	0.124095	0.0644333	0.559649	0.0873974	0.0200145	0.254449	0.0432732	0.0147785	0.0541441	0.0972583	0.121466	0.83457	0.331461	0.0201827	0.0772964	0.0355344	0.119149	0.046887	0.234839	0.0207326	1.43752	0.076952	0.0102658	0.280782	0.134086	0.127288	0.0325144	4.08079	0.680529	1.02934
03	2018_2	0.250165	0.467005	4.20563	0.197046	2.17134	6.68641	0.550235	0.19217	0.145168	0.750806	0.325258	1.67828	0.0790822	0.0527097	0.0239165	6.36196	10.5247	0.175396	0.404119	0.058619	0.0376119	0.09641	0.0562366	1.07216	0.635883	0.0332095	0.10713	0.0020448	0.250952	0.0653777	0.160849	0.049227	0.866095	0.070567	0.200782	0.0333745	0.203632	0.0334687	0.27655	0.0302867	0.00954656	0.255048	0.157844	0.136165	0.0698327	5.04534	0.545939	4.45267
04	2018_2	0.157167	0.0866525	0.252709	0.00873402	3.70273	2.97299	0.519183	0.098015	0.0949977	0.874561	0.278958	0.0919195	0.0281155	0.0132252	0.0226447	2.84905	1.17199	0.0775451	0.0383058	0.0212561	0.0175059	0.074487	0.0112655	0.187498	0.0182451	0.00718652	0.0205553	0.131976	0.112679	0.0136619	0.288033	0.015368	0.0429402	0.0390125	0.224422	0.0349088	0.454627	0.0202732	1.87476	0.0530172	0.00717858	0.179773	0.16741	0.144924	0.0303343	2.69005	0.293425	1.80591
06	2018_2	0.258743	0.171217	0.38429	0.00873402	3.21845	3.21829	0.56678	0.178525	0.103861	0.593212	0.0524341	0.00771072	0.00461574	0.00619663	0.0519658	2.24961	1.10848	0.0596106	0.0158715	0.00463734	0.00820994	0.0732128	0.0131405	0.0334158	0.0033076	0.00192852	0.0735087	0.0391865	0.233803	0.00900219	0.152437	0.0223663	0.114253	0.027105	0.194289	0.030327	0.174586	0.0145865	1.82082	0.0702407	0.00607078	0.0167209	0.103576	0.0195205	0.00638968	0.643689	0.0340088	2.19437
07	2018_2	0.170871	0.0669434	0.398789	0.00873402	2.98413	4.13438	0.447139	0.0958849	0.10104	1.13322	0.18485	1.02421	0.0366109	0.135757	0.0103421	2.97198	3.17061	0.07852	0.0330002	0.0192093	0.200817	0.0901748	0.0209383	0.116679	0.0240327	0.0051954	0.0384264	0.0411928	0.0772133	0.588124	0.213763	0.0141411	0.0611748	0.0306642	0.233614	0.0337508	0.112511	0.0168425	0.818142	0.0395163	0.00704865	0.414272	0.079262	0.196617	0.0330992	2.903	0.335263	1.95489
08	2018_2	0.152511	0.086094	0.351976	0.00873402	2.88639	6.14743	0.406225	0.0636216	0.129231	0.647699	0.248493	0.104863	0.895117	0.00619663	0.0216697	4.92413	7.99287	0.190204	0.157633	0.0478862	0.0457704	0.157556	0.0578533	0.730969	0.322178	0.0442262	0.0833077	0.0224822	0.242716	0.879657	0.625157	0.0187206	0.0774802	0.0682521	0.222393	0.0443218	0.21913	0.315254	0.965972	0.0281724	0.0102896	0.526261	0.120816	0.174995	0.0628805	4.53561	0.298889	2.46433
09	2018_2	0.170987	0.0796177	0.272362	0.00873402	3.62865	3.16446	0.574565	0.0898574	0.0909943	1.93529	0.380164	0.697174	0.0380754	0.0444895	0.0241404	3.51827	0.983721	0.0868125	0.0579553	0.023549	0.0906036	0.147692	0.0100516	0.214467	0.00831341	0.00611741	0.0355043	0.0020448	0.0459192	0.0356173	0.600081	0.0105661	0.0306791	0.0449724	0.228469	0.0359312	0.255738	0.0168092	1.36848	0.0605809	0.00908424	0.691221	0.133784	0.340202	0.0394132	4.67154	0.729288	2.26734
10	2018_2	0.161432	0.0915952	0.271651	0.00873402	3.43427	3.31124	0.406109	0.0732439	0.0889751	0.779688	0.426862	0.07395	0.336011	0.0197042	0.0289022	5.35473	2.56569	0.159141	0.132575	0.101389	0.026515	0.122454	0.0252179	0.246276	0.0207494	0.0125483	0.0864331	0.108119	0.121057	0.208052	0.248935	0.0173376	0.0167847	0.0286317	0.243877	0.0323792	0.119377	0.0148329	1.70248	0.0411285	0.00910124	0.171688	0.063451	0.124563	0.0304004	3.42199	0.380702	0.758114
11	2018_2	0.234948	0.14249	0.578543	0.00873402	3.66159	3.97398	0.569792	0.106876	0.134938	0.792531	0.217684	0.0446875	0.0220539	0.0069222	0.137614	2.67269	1.30784	0.0735266	0.0269621	0.0140292	0.00820994	0.0853964	0.0175424	0.0814967	0.0033076	0.00589128	0.0736432	0.0020448	0.0531444	0.0108057	0.127565	0.019892	0.169252	0.0442494	0.0872137	0.0254349	0.361034	0.0190111	1.05954	0.0388166	0.011602	0.042666	0.176744	0.197546	0.0433957	4.64295	0.530473	3.1721
12	2018_2	0.177673	0.0659319	0.621282	0.00873402	4.42133	8.07987	0.95733	0.132799	0.187964	3.35003	1.06093	4.68065	0.149612	1.11252	0.0261017	5.49775	5.96417	0.219525	0.126879	0.133495	1.09439	0.0788705	0.0313496	0.325996	0.108876	0.0102924	0.0384901	0.0075804	0.233091	0.0644738	1.26034	0.0169377	0.0841063	0.122748	0.13013	0.0699191	0.178048	0.0296926	1.23195	0.0503051	0.0316688	2.9362	0.176928	0.347428	0.0721594	6.51062	0.844396	6.18919
13	2018_2	0.18964	0.100372	0.581133	0.00873402	3.55193	5.23659	0.82263	0.128867	0.158158	2.12041	0.622027	0.55474	0.112563	0.213086	0.0243113	6.53808	4.26204	0.219285	0.144672	0.0599591	0.163371	0.152884	0.030289	0.510746	0.0786738	0.0212451	0.053775	0.0020448	0.0844795	0.234144	0.645796	0.0208385	0.115735	0.134262	0.149955	0.055436	0.373202	0.030917	2.15398	0.0616694	0.0148987	0.799144	0.119013	0.353731	0.0665989	6.32911	0.52422	2.54959
14	2018_2	0.188489	0.537213	5.7104	0.00873402	2.99924	3.93084	0.600088	0.110674	0.120671	0.970748	0.598979	7.41093	0.0879505	0.0326274	0.00768604	8.60892	4.49015	0.331357	0.361926	0.173693	0.0651165	0.13915	0.0414634	1.07811	0.149024	0.0969885	0.0976734	0.0020448	0.190883	0.0432191	0.176446	0.0406698	0.42329	0.0353197	0.13545	0.0349596	0.158295	0.0127398	0.309129	0.0287683	0.0177469	0.628554	0.12102	0.490605	0.0872607	10.7061	1.1907	3.2576
15	2018_2	0.193667	0.0971896	0.682128	0.376625	4.27592	9.19251	0.495326	0.129275	0.149478	1.06835	0.439244	0.768077	0.03186	0.12115	0.145477	5.84239	13.19	0.161138	0.265048	0.110306	0.517989	0.168779	0.0908703	0.443257	0.554567	0.0316859	0.0703319	0.0586175	0.228367	0.0158409	0.240784	0.018929	0.144263	0.0790592	0.286917	0.114511	0.152236	0.0168871	0.696919	0.0322628	0.0125313	0.102694	0.0855924	0.102944	0.0562722	3.45524	0.295533	3.56995
16	2018_2	0.239766	0.0840568	0.747626	0.00873402	4.05849	7.33291	0.731532	0.143995	0.170671	3.94267	0.727657	2.50921	0.055606	0.371827	0.0104681	3.69306	3.88056	0.0976101	0.0871949	0.0508984	0.372426	0.12196	0.0265849	0.146461	0.040502	0.00535091	0.0558137	0.0020448	0.0610298	0.334967	0.46684	0.0187491	0.0666585	0.0420111	0.293705	0.0526531	0.307735	0.02212	1.18205	0.0610843	0.0131788	1.16019	0.163444	0.198876	0.0547673	5.17079	0.726297	4.52139
17	2018_2	0.279038	0.115999	0.849267	0.555758	3.14464	4.91742	0.496118	0.108918	0.11446	1.24581	0.477346	2.21402	0.0496635	0.597102	0.0167372	6.85469	7.47804	0.311643	0.214388	0.11212	1.27297	0.211324	0.0377213	0.849203	0.178103	0.0482917	0.091921	0.0465454	0.242212	0.0388671	0.389381	0.0185781	0.08943	0.0360509	0.0808336	0.0371198	0.298209	0.0238751	0.906892	0.0395502	0.0312527	0.518247	0.209503	0.168593	0.0580279	6.20723	0.570065	3.16789
18	2018_2	0.167792	0.081015	0.4227	0.00873402	3.37264	4.1859	0.470779	0.0738257	0.0925606	1.16788	0.589455	2.46619	0.168857	0.15497	0.011357	4.66063	2.06864	0.0584232	0.0669367	0.0830741	0.584321	0.279955	0.0162743	0.469962	0.0475086	0.0202661	0.0597441	0.0114926	0.40312	0.069588	0.361318	0.0150587	0.0630426	0.0391673	0.11135	0.0400703	0.209699	0.0133865	0.988412	0.0362636	0.0125796	1.622	0.164311	0.464602	0.0745833	5.13058	0.502472	4.57115
19	2018_2	0.248235	0.179966	1.1581	0.00873402	3.00761	3.4807	0.608753	0.0827551	0.117805	0.894483	0.467867	0.114584	0.316386	0.0157939	0.0310227	6.97512	3.47073	0.242562	0.127809	0.115207	0.0461184	0.149046	0.0296281	0.420755	0.0668705	0.0243225	0.112666	0.0020448	0.248977	0.00966304	0.338553	0.0285052	0.106399	0.0515859	0.0835658	0.0223292	0.196404	0.0167203	0.649545	0.0502065	0.0133251	0.951413	0.159783	0.376161	0.100138	10.6989	1.35291	3.08908
20	2018_2	0.26991	0.185658	0.512534	0.00873402	5.63015	5.27623	0.909479	0.105562	0.165736	1.16909	0.456856	0.0991997	0.0625905	0.0168827	0.0487072	8.40192	3.72971	0.416367	0.178764	0.0873814	0.00820994	0.208022	0.0257508	0.405699	0.0425445	0.023743	0.141551	0.0020448	0.46154	0.0150109	0.703279	0.0335516	0.0885601	0.0103544	0.144164	0.0592454	0.325398	0.0232284	1.69747	0.0713958	0.0134247	0.360684	0.140063	0.135401	0.106703	7.40841	0.732866	6.50551
21	2018_2	0.0152974	0.116304	1.19128	0.207275	3.08231	3.43847	0.441182	0.081936	0.0718355	0.861351	3.99492	1.64456	0.0520693	0.260197	0.0150457	2.98291	4.12819	0.0555911	0.0925787	0.138591	0.197396	0.0991012	0.0230573	0.115089	0.141767	0.00760063	0.0200175	0.0020448	0.0970402	0.0142154	0.0733939	0.00852312	0.0567519	0.104171	0.0828012	0.0321133	0.157293	0.0182685	0.0635759	0.0618015	0.00607078	0.727768	0.132091	0.238734	0.0317207	3.94589	0.473448	3.73371
22	2018_2	0.105026	0.0788864	0.32589	0.00873402	3.73021	5.69572	0.666753	0.0649572	0.106666	1.31752	0.580738	0.318691	0.0905486	0.0234087	0.0189946	3.96237	2.13835	0.106486	0.100459	0.0536698	0.0577146	0.0695152	0.0354171	0.243278	0.0433834	0.0106332	0.035036	0.0605023	0.264744	0.289724	0.661699	0.01423	0.0401743	0.0617675	0.290785	0.0496671	0.311359	0.0377645	1.12064	0.0401996	0.0135413	1.71421	0.119839	0.14554	0.0828335	7.46219	0.77715	0.999608
24	2018_2	0.360736	0.181466	0.788071	0.37214	3.89645	7.3871	0.807729	0.103045	0.132588	1.09696	0.420812	2.02262	0.116471	0.136666	0.0164866	5.63817	8.24136	0.109535	0.0737051	0.0740635	0.925633	0.138118	0.054811	0.494382	0.170366	0.037605	0.0905103	0.0580514	0.272225	0.0979528	0.266563	0.0295019	0.0906783	0.0302663	0.23353	0.0466127	0.175043	0.035292	0.786431	0.0539295	0.0185251	2.04191	0.165241	0.381776	0.0789499	9.99032	1.3027	4.44285
25	2018_2	0.180986	0.193487	1.8227	0.0904631	3.86451	6.62421	0.569151	0.104874	0.138431	1.66569	0.548054	0.774933	0.194795	0.0892626	0.0123231	4.64087	6.02802	0.126711	0.132083	0.0865474	0.209654	0.321094	0.049167	0.139425	0.0749603	0.0114727	0.0648878	0.00383322	0.371011	0.0151965	0.120428	0.0253361	0.135715	0.0514473	0.177138	0.0568792	0.414844	0.0213797	0.253242	0.0259763	0.0175981	0.244553	0.288715	0.922668	0.0654788	4.90254	0.544182	3.2662
26	2018_2	0.37862	0.116738	0.975605	0.00873402	2.86848	6.44043	1.04548	0.077288	0.178593	2.75815	1.28817	1.84061	0.181259	0.244306	0.0177849	4.50934	3.61396	0.247271	0.0840802	0.194696	0.482261	0.113382	0.025184	0.139641	0.034467	0.0107262	0.0841929	0.0765628	0.194869	0.0235415	0.35478	0.0262232	0.127812	0.194145	0.218828	0.0630202	0.286923	0.0431555	0.577845	0.0402978	0.0123714	0.322387	0.18267	0.151355	0.133604	6.66931	1.28385	3.35656
27	2018_2	0.162368	0.132449	1.4068	0.137768	1.445	2.16992	0.538673	0.055036	0.0693689	1.26866	0.697816	2.07841	0.0546156	0.341407	0.00768604	4.40849	1.60387	0.203116	0.129077	0.137772	0.892596	0.0225868	0.0040219	0.187971	0.0268931	0.0164568	0.0621128	0.0020448	0.0703184	0.0228552	0.637892	0.0243574	0.106431	0.0501847	0.0808336	0.025301	0.363104	0.0505732	0.587171	0.0250643	0.0235029	0.544344	0.386183	0.108315	0.179923	14.1616	1.59059	0.502592
28	2018_2	0.111092	0.076725	0.45373	0.00873402	1.19959	1.62632	0.283984	0.03271	0.0636526	0.318261	0.0933646	2.81741	0.0110284	0.00619663	0.0123642	2.65942	0.930715	0.0704633	0.0287791	0.0156206	0.00820994	0.0339087	0.00841028	0.0882941	0.0130016	0.00707156	0.0314562	0.0020448	0.0535992	0.0229936	0.215834	0.0179356	0.0870645	0.0547376	0.127663	0.0223292	0.23755	0.0272151	0.890533	0.0250643	0.0113045	0.123076	0.154086	0.0929427	0.0191406	2.19357	0.268311	0.735633
29	2018_2	0.0982457	0.0420941	0.263589	0.00873402	1.60583	1.73012	0.422013	0.0222383	0.0944115	0.595738	0.10241	0.0375403	0.017366	0.00842353	0.0525188	1.10156	0.333504	0.0366405	0.0091561	0.00642238	0.00820994	0.026619	0.00586371	0.019652	0.0033076	0.0029478	0.0171624	0.0020448	0.0802508	0.0212644	0.606789	0.0169018	0.0631182	0.0392245	0.142828	0.0238699	0.12187	0.0111225	1.1454	0.0360568	0.0245364	0.177745	0.104237	0.046597	0.02398	2.62785	0.25138	0.775095
30	2018_2	0.198346	0.0842091	0.185856	0.00873402	0.712846	1.47596	0.227625	0.0457007	0.0423066	0.101787	0.0524341	0.0016533	0.00461574	0.00619663	0.00948856	1.69325	0.44337	0.0325937	0.0091561	0.00463734	0.00820994	0.22185	0.00634084	0.0470864	0.0033076	0.00129481	0.0357295	0.0020448	0.105948	0.00372536	0.0566157	0.0143406	0.00943876	0.0103544	0.127034	0.0243178	0.341755	0.0406208	1.18799	0.0418309	0.0387339	0.0973136	0.0928646	0.0486996	0.00205902	0.0578023	0.0229857	4.56909
31	2018_2	0.20336	0.105952	0.937092	0.190758	7.01526	4.04865	0.794388	0.198126	0.163466	3.06648	1.43718	2.21877	0.358674	0.385082	0.0423617	10.2058	3.56137	0.478434	0.418958	0.227776	0.728921	0.298564	0.0354165	0.82062	0.0525044	0.0416789	0.0585084	0.0306844	0.260063	0.046769	0.198288	0.0236625	0.145739	0.168369	0.58945	0.0595871	0.65405	0.0743132	2.98608	0.121095	0.0103743	0.214204	0.104435	0.503631	0.069189	9.82068	1.07361	3.21149
32	2018_2	0.137387	0.0799465	0.34819	0.00873402	3.52443	4.24191	0.709866	0.088342	0.0934464	2.82566	0.980811	1.71551	0.0472111	0.155493	0.0215172	3.99249	1.54822	0.221339	0.112156	0.0542682	0.161959	0.0788099	0.0283923	0.160197	0.0184927	0.00651569	0.069262	0.0020448	0.285696	0.49047	0.224799	0.0133794	0.0388217	0.105239	0.44152	0.0377599	0.602886	0.0695803	3.65241	0.0932372	0.0198006	0.164508	0.116711	0.0822739	0.052929	6.97912	1.31267	7.08912
33	2018_2	0.0799001	0.0764116	0.268794	0.00873402	3.71051	2.75935	0.664991	0.110553	0.0798393	0.743308	0.418805	5.39272	0.0549808	0.00619663	0.0552518	5.00391	1.92317	0.24538	0.160622	0.0538182	0.0100757	0.0869133	0.0202779	0.350139	0.0317602	0.0122815	0.0656462	0.0020448	0.106667	0.188876	0.243328	0.020732	0.0677531	0.175656	0.336908	0.0423057	0.541916	0.0769357	2.10496	0.0850824	0.0545102	0.188876	0.119905	0.121665	0.0329609	5.4762	0.538873	2.59493
34	2018_2	0.177993	0.086239	0.362021	0.00873402	3.82837	4.44483	0.560377	0.0701173	0.0889611	1.58457	0.426216	0.909813	0.027757	0.0585898	0.0411002	5.64329	3.26634	0.216361	0.0856577	0.0373233	0.135526	0.199426	0.0312383	0.229659	0.0419731	0.0117328	0.151051	0.00774964	0.246656	0.0258829	0.158352	0.0308459	0.0663825	0.0534092	0.331121	0.043945	0.953861	0.0739061	2.07928	0.108175	0.0123091	0.0933678	0.210601	0.0777263	0.0610378	8.43221	1.36227	3.11999
35	2018_2	0.128944	0.0647585	0.298031	0.00873402	3.28454	3.54617	0.490737	0.0631298	0.101077	0.941502	0.477728	0.1447	0.0332865	0.00619663	0.0176216	2.9812	1.31131	0.0646409	0.0378568	0.0279238	0.0095212	0.0629787	0.0101722	0.148177	0.0158154	0.00693163	0.0324575	0.0169945	0.161162	0.388463	0.473516	0.0158259	0.0601698	0.0911839	0.34781	0.0453689	0.52946	0.0839245	2.60515	0.0512155	0.0195786	0.292663	0.125685	0.150443	0.0348502	4.1215	0.429557	2.26826
36	2018_2	0.0700312	0.0368276	0.268277	0.00873402	2.6488	4.29119	0.562715	0.03981	0.102643	1.14838	0.277758	0.0902611	0.01588	0.00619663	0.00768604	1.41928	0.855956	0.0477214	0.0114001	0.00856256	0.00820994	0.157163	0.0152447	0.0545376	0.00900411	0.00129481	0.0236433	0.0020448	0.0862943	0.020763	0.402778	0.0144221	0.0404457	0.0570633	0.105884	0.0362133	0.652655	0.0525853	1.70001	0.0438374	0.0130327	0.233384	0.202025	0.0706016	0.0249412	3.04968	0.337431	1.87518
37	2018_2	0.147265	0.0564017	0.354952	0.151686	4.07304	3.69757	0.877761	0.0549239	0.0893131	1.44861	0.434714	0.134022	0.148605	0.00619663	0.0181352	5.62729	3.33255	0.310842	0.0839579	0.0526897	0.0202157	0.103511	0.0143912	0.227381	0.0352635	0.0112221	0.0582984	0.0020448	0.0717986	0.0159821	0.153901	0.0169899	0.0622244	0.166389	0.110681	0.0366738	0.400063	0.0525305	0.98978	0.0836056	0.0114882	0.21009	0.106616	0.118851	0.0522832	5.15829	0.196798	1.6801
38	2018_2	0.256517	0.112445	0.568736	0.00873402	4.65913	3.22584	0.684508	0.105705	0.0929735	1.37038	0.301469	2.22864	0.0748462	0.00619663	0.0345052	6.62206	3.28059	0.177211	0.0912184	0.0378677	0.0238426	0.202456	0.0228263	0.254438	0.0198713	0.0166402	0.0814593	0.067882	0.215333	0.623908	0.120587	0.0239861	0.0596222	0.0395024	0.245657	0.0416413	0.262995	0.0400565	2.28354	0.0813605	0.0411013	0.093398	0.0931943	0.172932	0.0647505	8.6477	0.513838	1.03322
39	2018_2	0.190347	0.0794064	0.321264	0.00873402	3.32158	2.21799	0.465109	0.108779	0.0803007	1.03892	0.290288	0.0882676	0.100048	0.0283325	0.0149203	3.32878	1.18294	0.0957758	0.052143	0.0280527	0.0242669	0.100015	0.0070669	0.286423	0.0155999	0.0155961	0.0652784	0.0232118	0.176854	0.0120683	0.17294	0.0159596	0.0357356	0.0275445	0.154868	0.0390637	0.393995	0.0452536	1.50468	0.0671786	0.00757634	0.651225	0.0888221	0.208545	0.0375671	3.17137	0.222525	3.56486
40	2018_2	--	--	--	--	--	--	--	--	--	--	--	--	--	--	--	--	--	--	--	--	--	--	--	--	--	--	--	--	--	--	--	--	--	--	--	--	--	--	--	--	--	--	--	--	--	--	--	--
41	2018_2	--	--	--	--	--	--	--	--	--	--	--	--	--	--	--	--	--	--	--	--	--	--	--	--	--	--	--	--	--	--	--	--	--	--	--	--	--	--	--	--	--	--	--	--	--	--	--	--
42	2018_2	0.264269	0.0968792	0.423792	0.00873402	3.50893	2.46224	0.491635	0.0612674	0.0791317	1.00503	0.186809	0.0518178	0.0224905	0.00864356	0.0218772	2.77653	1.38601	0.0978775	0.02561	0.0132379	0.00820994	0.066182	0.0101016	0.0764044	0.0033076	0.00404771	0.0881271	0.0322944	0.137443	0.00447501	0.117074	0.0190063	0.0391079	0.0198334	0.142672	0.040332	0.385269	0.0381913	1.20638	0.0725565	0.0131952	0.10196	0.10373	0.0801196	0.0176378	3.5999	0.354164	1.09381
43	2018_2	0.145852	0.0604078	0.309836	0.00873402	3.13718	2.38885	0.526922	0.0617588	0.0729778	1.29737	0.427921	0.0971455	0.512961	0.0148207	0.0151227	3.62085	1.89736	0.161341	0.0855371	0.0368524	0.0128791	0.117388	0.0130425	0.122715	0.0147529	0.0044404	0.0413494	0.00407197	0.11761	0.301245	0.140364	0.0142228	0.0249221	0.0675848	0.314854	0.0383082	0.833959	0.0934593	2.2801	0.0906043	0.0207082	0.166064	0.17277	0.277628	0.0306785	4.90184	0.992266	0.830649
44	2018_2	0.215198	0.081828	0.335885	0.00873402	3.94824	2.96201	0.463045	0.0919505	0.0833187	1.2477	0.219649	0.286487	0.0118854	0.0352993	0.0198673	3.38674	1.71195	0.0802003	0.0346136	0.013228	0.035443	0.0695475	0.0116651	0.110365	0.0127219	0.0061029	0.0894281	0.0279598	0.274516	0.0693875	0.18959	0.0168683	0.0503958	0.0227852	0.206242	0.0317097	0.242928	0.039058	0.960437	0.0657726	0.00859751	0.107655	0.0921509	0.09685	0.0190066	3.18862	0.355615	1.52974
45	2018_2	0.311137	0.105232	0.474006	0.00873402	3.41437	3.07493	0.626425	0.0521117	0.126497	1.33483	0.675467	0.384464	0.22654	0.0300361	0.0205772	6.92818	4.5946	0.270019	0.149268	0.173824	0.0926397	0.162796	0.0209563	0.760093	0.128472	0.0377713	0.120998	0.0020448	0.37496	0.605363	0.177403	0.0329394	0.0521182	0.0585091	0.220084	0.0501657	0.750189	0.04817	0.657274	0.0822865	0.0155435	0.891389	0.189091	0.297554	0.0695479	8.21197	0.235734	2.38917
46	2018_2	0.150168	0.072721	0.327185	0.0352957	2.99873	3.18688	0.441984	0.100373	0.0784619	0.910639	0.14354	0.0749782	0.0137626	0.00619663	0.0215023	3.6355	2.72402	0.0821146	0.0541292	0.013943	0.00820994	0.0885105	0.0116294	0.211531	0.0231087	0.00455583	0.0655949	0.0805585	0.279088	0.144064	0.247847	0.0195853	0.0351907	0.011646	0.169624	0.0350568	0.550023	0.040407	0.698854	0.0437123	0.00773977	0.28961	0.189724	0.0383413	0.0117347	2.25696	0.244458	0.682988
47	2018_2	0.209491	0.0851459	0.467301	0.0474712	2.61154	1.94693	0.383587	0.0833508	0.0655712	0.754217	0.300805	0.111585	0.042807	0.0305711	0.0128504	5.48416	2.78139	0.254411	0.175169	0.0731182	0.0480486	0.0538894	0.00889513	0.526971	0.0483634	0.024978	0.0750625	0.0707451	0.266202	0.0767906	0.14095	0.0230257	0.131861	0.0500848	0.16093	0.0274151	0.517812	0.0484885	1.38588	0.0525264	0.0111954	0.667015	0.252049	0.187201	0.0671335	5.64154	0.538764	3.1427
48	2018_2	0.226151	0.0940653	0.384537	0.0474417	3.11735	3.7333	0.612266	0.0747571	0.0920644	0.889499	0.34364	0.0784448	0.00461574	0.0189854	0.0257048	4.49202	3.71931	0.20465	0.0732157	0.0465233	0.0141506	0.108642	0.0177551	0.225973	0.0453475	0.00843279	0.0504462	0.0864685	0.15986	0.456756	0.124839	0.0140739	0.156105	0.0948054	0.160037	0.0232557	0.140067	0.0172159	0.921904	0.0457903	0.0131625	0.0871735	0.0779299	0.101219	0.0361524	4.56915	0.817986	2.88648
49	2018_2	0.232923	0.0859375	0.408397	0.0162982	3.29682	3.95902	0.474105	0.0412491	0.0867658	1.4294	0.885642	1.53288	0.0345209	0.0482204	0.0100619	2.86759	3.357	0.153278	0.0441959	0.0887223	0.249263	0.0463652	0.0151023	0.147128	0.0734526	0.0126701	0.048445	0.0020448	0.0530418	0.0171972	0.514474	0.017562	0.0545678	0.0827341	0.231281	0.0355832	0.467959	0.0770659	1.26776	0.0683414	0.0191573	0.480118	0.144169	0.23281	0.0293448	4.24155	0.346773	1.62785
50	2018_2	--	--	--	--	--	--	--	--	--	--	--	--	--	--	--	--	--	--	--	--	--	--	--	--	--	--	--	--	--	--	--	--	--	--	--	--	--	--	--	--	--	--	--	--	--	--	--	--
51	2018_2	0.28518	0.113569	0.609512	0.00873402	3.24964	6.92184	0.552886	0.0683692	0.103087	1.43835	0.92233	1.63065	0.0588977	0.181563	0.0152992	5.49213	10.7616	0.305701	0.214473	0.312939	0.807786	0.158638	0.0538176	0.351465	0.369711	0.021882	0.0604565	0.0125962	0.194576	1.07109	0.510061	0.0139596	0.0605868	0.0604591	0.124576	0.0408467	0.367013	0.0715677	1.01589	0.06201	0.0136979	0.287663	0.126963	0.123027	0.0375247	3.75646	0.439692	5.07673
52	2018_2	0.225631	0.0773547	0.471374	0.34736	2.7516	3.95627	0.389565	0.0952454	0.129259	1.1107	0.296664	0.9327	0.0388673	0.29166	0.024512	5.03386	6.12691	0.243294	0.170411	0.054729	0.413944	0.0991163	0.0335017	0.502316	0.137163	0.0261958	0.10723	0.113545	0.149684	0.0458317	0.387839	0.0200792	0.135956	0.0711077	0.233844	0.0509956	0.66828	0.0820614	1.30145	0.0545158	0.0111381	0.0903748	0.215602	0.0673309	0.0383184	4.13197	0.397287	4.75153
53	2018_2	--	--	--	--	--	--	--	--	--	--	--	--	--	--	--	--	--	--	--	--	--	--	--	--	--	--	--	--	--	--	--	--	--	--	--	--	--	--	--	--	--	--	--	--	--	--	--	--
54	2018_2	0.216616	0.0869915	0.637672	0.0284763	2.74722	5.11385	0.386367	0.0863828	0.120412	1.07037	0.429868	0.111053	0.0527082	0.00619663	0.0168873	4.89454	11.4712	0.177613	0.35973	0.113435	0.0784629	0.103661	0.0606378	0.450514	0.502164	0.0398832	0.064631	0.0088885	0.301601	0.640088	0.114577	0.0178765	0.12525	0.0479352	0.314531	0.0507554	0.269922	0.0205094	1.71934	0.0442828	0.017248	0.134657	0.0679338	0.29491	0.0416566	4.08187	0.596083	1.84098
55	2018_2	0.115672	0.0731194	0.307488	0.00873402	3.67974	5.17591	0.550415	0.0672401	0.122514	1.18701	0.322469	0.0855602	0.0389412	0.00619663	0.0144077	2.8701	2.7691	0.101551	0.0493448	0.0193698	0.00820994	0.0919874	0.0243759	0.0901853	0.0246836	0.00467798	0.086981	0.0020448	0.126303	0.020836	0.268733	0.0163953	0.0397783	0.0359206	0.210754	0.0345185	0.113527	0.0154776	1.0618	0.0328652	0.0110618	0.309835	0.0514765	0.122721	0.038612	5.06375	0.860244	0.998983
56	2018_2	0.151853	0.104326	0.273597	0.186649	2.41776	4.1923	0.331209	0.0674012	0.103421	0.287015	0.146419	0.488854	0.066334	0.141106	0.0538766	4.84115	7.59675	0.209198	0.0968988	0.0676921	0.377438	0.0804233	0.0461541	0.902234	0.518613	0.0540543	0.122268	0.10435	0.194243	0.204782	0.3118	0.0201313	0.107545	0.0448409	0.318861	0.0557453	0.421525	0.032035	1.34807	0.0375445	0.0147674	0.283539	0.147974	0.100757	0.065254	5.48508	0.639842	1.78155
57	2018_2	0.149229	0.103885	0.239402	0.154336	2.83171	2.66229	0.411857	0.0774515	0.0822008	0.324936	0.0997697	0.178953	0.0315826	0.0440652	0.0495867	4.66425	2.32087	0.192025	0.0563153	0.0246632	0.12236	0.0827763	0.0167897	0.63242	0.0818108	0.0244163	0.118432	0.0661778	0.17154	0.707043	0.198422	0.0222962	0.0640572	0.0319143	0.250563	0.039574	0.285758	0.0243032	1.0329	0.0622054	0.0235253	0.192778	0.0945773	0.0591963	0.0564193	4.89245	0.55826	1.83529
58	2018_2	0.15688	0.0583154	0.209371	0.112053	1.45112	1.10739	0.301062	0.0208702	0.0587916	0.253998	0.159984	0.24694	0.00461574	0.0529644	0.0138527	2.88611	1.06128	0.0974567	0.0172453	0.0234798	0.0688396	0.0225868	0.00592347	0.450882	0.0493016	0.0175462	0.0323258	0.103646	0.093569	0.0087998	0.215145	0.0242329	0.20256	0.121548	0.214502	0.0279637	0.129646	0.014021	1.81922	0.0389903	0.0145497	0.134798	0.0510066	0.0182988	0.0197348	1.11975	0.0681821	0.982902
59	2018_2	--	--	--	--	--	--	--	--	--	--	--	--	--	--	--	--	--	--	--	--	--	--	--	--	--	--	--	--	--	--	--	--	--	--	--	--	--	--	--	--	--	--	--	--	--	--	--	--
60	2018_2	--	--	--	--	--	--	--	--	--	--	--	--	--	--	--	--	--	--	--	--	--	--	--	--	--	--	--	--	--	--	--	--	--	--	--	--	--	--	--	--	--	--	--	--	--	--	--	--
61	2018_2	0.157004	0.102683	0.220771	0.00873402	3.28018	3.00504	0.432756	0.0774249	0.0885953	0.354029	0.117398	0.04881	0.0154566	0.00619663	0.0278836	2.99972	1.99989	0.0863948	0.0250434	0.0118576	0.00853874	0.0717687	0.0162767	0.271617	0.0311121	0.010058	0.0820269	0.0020448	0.0385568	0.00330876	0.163399	0.0173033	0.034542	0.0188844	0.196287	0.0358056	0.239423	0.0304744	1.46977	0.0515639	0.0242678	0.363511	0.0593025	0.0521756	0.0291707	3.64908	0.506388	1.77985
62	2018_2	0.0551983	0.0328695	0.163761	0.00873402	2.65578	2.55012	0.348776	0.036171	0.0762129	0.618605	0.413946	0.117719	0.0775574	0.00904792	0.0186567	3.89865	2.47662	0.181399	0.109953	0.0631331	0.021809	0.0402042	0.0111836	0.361577	0.0583664	0.0131413	0.0292018	0.0160253	0.193083	0.0206477	0.168427	0.0118226	0.0589012	0.116984	0.390951	0.0388548	0.216953	0.0352154	1.8144	0.0566857	0.0483523	0.427787	0.0611072	0.194584	0.0348193	4.39102	0.619047	1.26842
64	2018_2	0.0832066	0.0393689	0.244682	0.00873402	2.02179	2.01575	0.372237	0.0414486	0.0704721	0.962761	0.42621	0.762804	0.0149014	0.0403277	0.0121401	1.92408	1.29977	0.0747423	0.0291174	0.0303172	0.0518567	0.0346179	0.00946944	0.084347	0.0150469	0.00328165	0.0634176	0.0020448	0.0598881	0.00820955	0.231374	0.0162373	0.0790527	0.173041	0.329579	0.0453323	1.06953	0.0950926	2.83838	0.0385416	0.0211869	0.208707	0.253046	0.127741	0.0328439	4.56493	0.662086	5.05416
65	2018_2	0.146875	0.0984086	0.230201	0.0595071	2.63252	3.73004	0.386111	0.0808605	0.0786785	0.411648	0.0988426	0.161056	0.0128308	0.0771932	0.0321073	3.11643	2.53611	0.106075	0.0317378	0.0089857	0.0305699	0.0595029	0.0205308	0.128728	0.0382954	0.00550041	0.117258	0.00328476	0.167564	0.00330876	0.223715	0.0235498	0.0760853	0.0396997	0.278755	0.0401498	0.346399	0.041242	1.85222	0.068264	0.0284151	0.0607017	0.0988414	0.0248491	0.0167864	2.7109	0.33409	0.733387
66	2018_2	0.116942	0.0853578	0.327192	0.0120935	3.92692	2.7307	0.491728	0.091312	0.0932577	0.655575	0.319767	0.0569798	0.0323709	0.00619663	0.0240196	4.86797	1.74348	0.142242	0.12507	0.0543888	0.00820994	0.0931801	0.0151438	0.364529	0.0282713	0.0276487	0.091115	0.0020448	0.151838	0.00497524	0.413697	0.0200386	0.0713238	0.0442827	0.314358	0.0468101	0.253708	0.0393159	2.43008	0.0894259	0.0387931	0.276136	0.0519376	0.0998635	0.0750653	4.3211	0.488257	1.65613
67	2018_2	0.225398	0.121725	0.417658	0.166014	2.53248	5.32031	0.427741	0.104623	0.110698	0.392911	0.171569	0.184872	0.0294378	0.0651883	0.0343397	5.087	7.61471	0.219712	0.0827757	0.0469277	0.0724841	0.109035	0.038702	0.311336	0.14506	0.0201372	0.211347	0.11426	0.27396	0.0404027	0.11943	0.0340409	0.213315	0.0721314	0.355475	0.0364715	0.312102	0.0414275	2.29424	0.0430291	0.0205985	0.0420482	0.0693003	0.0393379	0.0333004	3.25941	0.223216	3.96011
68	2018_2	0.158086	0.09411	0.227913	0.0717115	2.44752	3.07293	0.337022	0.0971357	0.0785254	0.429766	0.143298	0.168346	0.0110592	0.0706647	0.0337334	4.54026	4.44729	0.16326	0.148829	0.0317596	0.0989315	0.0898305	0.0177	0.364959	0.0948672	0.0204034	0.0758682	0.00506767	0.0961262	0.367947	0.291671	0.0187062	0.0444704	0.0252841	0.232743	0.0458282	0.863607	0.0686828	1.01061	0.0560446	0.0116356	0.0473177	0.21302	0.0314444	0.00888233	0.262441	0.246794	1.29844
69	2018_2	0.0915785	0.0472361	0.151672	0.00873402	3.17772	4.53299	0.438002	0.0437431	0.0988771	0.846414	0.383788	0.174108	0.0589156	0.0108708	0.0108412	3.23847	3.01177	0.1214	0.0572577	0.0416144	0.0182225	0.0633562	0.0142281	0.182797	0.0500304	0.0074424	0.0419168	0.0192204	0.118533	0.0314452	0.458791	0.0149231	0.0306257	0.0669386	0.274347	0.0470993	0.314298	0.0365635	1.33075	0.0568512	0.00952719	0.551151	0.0849796	0.134909	0.0299165	4.06166	0.585763	2.03565
70	2018_2	0.0717267	0.0386188	0.16162	0.00873402	3.0216	3.04963	0.368645	0.0612426	0.0847281	0.79992	0.619063	0.142655	0.0951816	0.00957142	0.0133235	4.17183	2.07196	0.0863823	0.0830831	0.083428	0.0191946	0.143664	0.0141693	0.224653	0.0189304	0.0155989	0.0436792	0.096044	0.323063	0.0129665	0.390001	0.0131872	0.0356785	0.0827463	0.234185	0.0421073	0.314234	0.0300524	1.63061	0.0404696	0.0144554	0.318463	0.092637	0.15693	0.0341371	2.97954	0.269468	2.49977
71	2018_2	0.166106	0.0561081	0.351257	0.137504	3.28151	2.37783	0.429803	0.0427218	0.0880868	1.05373	0.241999	0.807965	0.0590026	0.0408635	0.0310974	4.06262	1.19919	0.160903	0.0378318	0.0232723	0.189535	0.0859281	0.0107354	0.313189	0.0176632	0.0122916	0.0634558	0.00542615	0.178692	0.00729594	0.124567	0.0174034	0.0399238	0.0459109	0.257721	0.0318789	0.184877	0.0245997	2.15654	0.0662709	0.0166867	0.505404	0.0717896	0.140502	0.0703654	5.92986	1.47348	3.54226
FC030	2018_2	0.134325	0.0429281	0.645569	0.00873402	3.3345	1.62383	0.788917	0.0470878	0.0775403	2.30813	0.685689	1.29809	0.0324583	0.174639	0.011532	3.16842	0.942678	0.153102	0.0711291	0.0536566	0.258379	0.0564495	0.00867376	0.125015	0.0033076	0.00614111	0.056014	0.0020448	0.120259	0.00461509	0.299018	0.0144579	0.0224756	0.0312789	0.143089	0.0327902	0.288482	0.0283075	0.825609	0.065632	0.018247	0.57971	0.11235	0.167491	0.0455238	8.37572	1.52135	1.51645
FD197	2018_2	0.59787	0.24563	0.469997	0.195825	0.191549	0.390622	0.198528	0.0185076	0.0237974	0.203699	0.0524341	0.0194803	0.00461574	0.00619663	0.00768604	0.683216	0.247859	0.0526329	0.0091561	0.00463734	0.00820994	0.0979408	0.705278	0.0724957	0.0033076	0.00396045	0.0445689	0.232423	0.443922	0.0193844	0.61316	0.0300389	0.106877	0.0103544	0.141052	0.0320328	0.461167	0.0534719	1.46824	0.0253443	0.010746	1.32791	0.277651	0.44383	0.042671	4.58544	0.127011	4.59505
FD019	2018_2	0.238541	0.0740044	0.523799	0.821233	2.38215	1.87226	0.436338	0.0346602	0.0617872	0.452747	0.239432	0.794218	0.142814	0.136274	0.0148277	4.55267	2.42037	0.126401	0.0475268	0.0858193	0.61327	0.0636428	0.0040219	0.572522	0.0818066	0.113925	0.169061	0.0020448	0.0554149	0.00526865	0.309356	0.0162173	0.103585	0.0563761	0.257138	0.0420085	0.29692	0.0635535	1.2949	0.0581101	0.0216867	4.80871	0.118968	0.620172	0.106283	7.27146	0.9118	0.880586
FD016	2018_2	0.283566	0.0951501	1.83275	4.75094	1.43035	1.39513	0.329468	0.054744	0.0546967	0.561439	0.461227	6.07866	0.0578374	4.1017	0.0198954	5.27949	1.5269	0.154307	0.119748	0.316513	10.4193	0.0440563	0.00861657	0.572948	0.0369064	0.0785213	0.0893362	0.00385485	0.037714	0.00330876	0.266009	0.0192677	0.0626563	0.0264851	0.239848	0.0330841	0.382681	0.173632	1.33823	0.0562606	0.0104607	1.72669	0.64678	0.137422	0.0913636	10.1336	1.54721	6.98756
[truncated: 10 more columns]
