# Supplementary material for: Inheritance of esters and other volatile compounds responsible for the fruity aroma in strawberry
Source: Front Plant Sci. 2022 Aug 12;13:959155. doi: 10.3389/fpls.2022.959155 (PMC9412188; doi:10.3389/fpls.2022.959155)
Supplement: Supplementary file 10 [file Table_5.XLSX]

## Sheet: Hoja1
Supplementary table 3. p-value from Shapiro-Wilk test using VOCs relative content and log2 transformed content in 'FC50xFD54' population
Shapiro-Wilk normality test (pval) FC50xFD54 normal values								Shapiro-Wilk normality test (pval) FC50xFD54 log2 values
	2016_1	2016_2	2017_1	2017_2	2018_1	2018_2			2016_1	2016_2	2017_1	2017_2	2018_1	2018_2
Butyl_acetate	9.42676e-06	0.000143437	0.000428526	8.21444e-07	2.63766e-10	0.554296		Butyl_acetate	0.291416	0.891126	0.0103511	0.789456	0.0418986	4.23791e-06
Isopentyl_acetate	6.34108e-08	2.55076e-08	7.97844e-08	2.52055e-06	2.07468e-09	1.15945e-12		Isopentyl_acetate	0.572928	0.0577862	0.266136	0.301773	0.365999	0.000191523
Hexyl_acetate	1.26213e-05	3.05097e-13	0.000236491	5.04984e-11	4.86332e-16	3.17331e-14		Hexyl_acetate	0.647532	0.365913	0.779086	0.0277326	2.54528e-06	6.03147e-05
Octyl_acetate	6.75686e-14	4.05257e-12	6.64825e-12	8.91627e-11	6.52371e-12	6.97999e-12		Octyl_acetate	1.51833e-05	1.0937e-06	0.00455511	0.000968725	9.60952e-07	3.25255e-10
Methyl_butanoate	0.427228	0.000144868	0.0292886	0.228187	0.39126	0.00219459		Methyl_butanoate	5.1265e-07	3.41726e-07	0.69503	0.102069	7.77949e-06	1.40917e-05
Ethyl_butanoate	2.22952e-11	2.15387e-14	9.14701e-05	1.19448e-05	5.93431e-06	0.00619393		Ethyl_butanoate	0.863841	0.26023	0.930922	0.530205	0.305721	0.965848
Isopropyl_butanoate	1.30875e-06	6.41562e-05	0.0356459	0.000857822	0.010271	0.00263831		Isopropyl_butanoate	0.242173	0.0713526	0.46361	0.956284	0.134944	0.913282
Methyl_3_methyl_butanoate	8.29639e-09	0.000182557	3.62846e-06	6.48496e-08	3.21251e-08	0.00816564		Methyl_3_methyl_butanoate	0.81549	0.211007	0.624164	0.338074	0.978459	0.0944276
Propyl_butanoate	1.22236e-12	3.36729e-10	0.000636714	5.52704e-07	6.43194e-05	0.0102177		Propyl_butanoate	0.230554	0.902648	0.72358	0.109546	0.868293	0.38754
Butyl_butanoate	4.08038e-12	2.5315e-11	1.97646e-08	8.04662e-09	5.65213e-06	9.94814e-07		Butyl_butanoate	0.719464	0.473444	0.385787	0.0592516	0.0053934	0.0295275
Hexyl_butanoate	9.96637e-13	5.13797e-07	1.72909e-08	6.56481e-10	3.58776e-14	1.5107e-12		Hexyl_butanoate	0.185228	0.0713632	0.281235	0.140371	0.36091	0.291509
Octyl_butanoate	1.10545e-13	1.60506e-17	1.97496e-11	7.5457e-11	9.95586e-11	2.40397e-10		Octyl_butanoate	0.00556203	0.00513045	0.0588955	0.254875	0.0160178	0.00735147
Methyloctyl_butanoate	4.13643e-18	9.03622e-10	2.26221e-09	5.14728e-17	7.5849e-12	7.27614e-14		Methyloctyl_butanoate	3.89113e-05	0.00133947	0.517025	0.000208499	0.17612	0.362855
Octyl_3_methylbutanoate	7.06787e-13	7.1374e-13	1.83765e-09	1.22296e-13	7.64927e-12	3.41348e-12		Octyl_3_methylbutanoate	1.66783e-06	5.52284e-06	0.0010951	0.00011804	0.00562187	0.00039991
Methyl_4_methylpentanoate	1.87859e-08	3.13974e-09	8.74262e-05	1.58074e-05	6.82816e-05	8.46826e-12		Methyl_4_methylpentanoate	0.00665201	0.00234434	0.26276	0.00010148	0.22322	0.0123192
Methyl_hexanoate	0.0112317	0.00112974	0.163488	0.305083	0.0013611	0.0271892		Methyl_hexanoate	2.62516e-05	3.78053e-05	0.000307203	0.000174968	0.755795	0.379402
Ethyl_hexanoate	8.51734e-11	2.45741e-12	1.49503e-06	1.53586e-06	2.13707e-08	2.92137e-07		Ethyl_hexanoate	0.0313239	0.380552	0.293667	0.214666	0.561856	0.753517
Isopropyl_hexanoate	2.21168e-08	9.30543e-06	2.28742e-07	0.000177447	1.46756e-06	0.00053913		Isopropyl_hexanoate	0.139688	0.0199832	0.385935	0.292102	0.678898	0.354008
Isoamyl_hexanoate	2.12087e-06	6.45362e-13	4.77565e-06	1.79337e-08	5.26542e-10	1.19783e-07		Isoamyl_hexanoate	0.00966188	0.455469	0.482758	0.181124	0.218429	0.18338
Hexyl_hexanoate	6.21895e-14	3.1434e-16	2.26908e-12	2.59843e-13	2.68164e-07	3.28636e-07		Hexyl_hexanoate	6.89209e-10	3.49544e-10	2.6366e-10	2.44154e-06	0.0475751	0.488389
Octyl_hexanoate	9.69895e-15	5.86808e-13	5.55433e-13	7.76459e-13	4.17819e-13	1.8128e-10		Octyl_hexanoate	2.86152e-06	7.18889e-09	8.58493e-07	0.000194242	0.00343402	0.000508465
Methyl_E_2_hexenoate	2.7106e-07	3.15196e-06	3.27428e-05	1.99468e-07	2.58578e-08	5.69189e-05		Methyl_E_2_hexenoate	0.0783626	0.0434713	0.908704	0.833582	0.0648904	0.192095
Ethyl_2_hexenoate	1.70888e-13	4.04461e-13	1.02337e-08	3.53961e-10	1.87998e-14	2.49497e-06		Ethyl_2_hexenoate	2.87513e-07	2.1654e-09	0.621986	0.000792014	0.0240126	0.927451
Methyl_octanoate	5.93762e-10	8.54098e-13	9.43201e-09	3.456e-08	3.02863e-07	4.79346e-06		Methyl_octanoate	0.0121234	0.137997	0.00832168	0.848112	0.0316835	0.459757
Ethyl_octanoate	8.62953e-11	5.19099e-15	1.09108e-12	1.74342e-14	2.48566e-12	4.99032e-12		Ethyl_octanoate	0.0291624	0.0886494	0.960787	0.708869	0.0353934	0.0989415
Methyl_decanoate	1.03574e-09	8.92549e-14	1.59095e-09	2.08278e-10	7.02008e-08	2.59723e-08		Methyl_decanoate	0.447354	0.012637	0.198548	0.00995323	0.331823	0.409959
Methyl_benzeneacetate	0.378285	7.35792e-05	8.58772e-07	1.29569e-05	3.97846e-09	0.00118954		Methyl_benzeneacetate	0.000862456	0.661625	0.450486	0.96494	0.702997	0.468255
Methyl_nicotinate	1.28641e-16	4.54642e-13	2.3604e-08	1.84711e-10	1.7205e-09	1.40709e-08		Methyl_nicotinate	4.30784e-10	8.6497e-12	0.000135147	1.46623e-05	5.00004e-06	7.30591e-07
Methyl_salicylate	0.000162512	1.04157e-09	0.00109882	3.7374e-05	4.90565e-07	0.0138308		Methyl_salicylate	0.0154267	0.591663	0.0972682	0.119791	0.473087	0.0783323
Methyl_anthranilate	3.15992e-16	5.59165e-16	5.89104e-14	1.56385e-12	1.11043e-14	3.90967e-10		Methyl_anthranilate	2.85688e-08	3.06751e-11	0.0433492	0.000254392	0.00719232	0.00448428
Z_3_hexenyl_acetate	1.68585e-06	0.0216073	1.12334e-06	0.0255678	0.00276111	1.12695e-05		Z_3_hexenyl_acetate	0.223683	0.313294	0.683874	0.216646	0.028345	0.370609
E_2_hexenyl_acetate	5.47471e-10	9.94962e-13	5.34788e-10	2.90734e-12	9.52609e-07	2.5768e-13		E_2_hexenyl_acetate	0.32182	0.0242144	0.53505	0.516843	0.91995	0.0164508
E_2_hexenyl_butanoate	3.88814e-10	2.50458e-14	1.34188e-08	1.00378e-12	4.46362e-07	3.84842e-10		E_2_hexenyl_butanoate	0.0552693	0.395454	0.331793	0.0212482	0.000134506	0.458446
Hexanal	0.0173582	0.0654707	0.00107585	8.81426e-10	0.160922	0.00383592		Hexanal	0.0103164	0.070062	0.0104992	0.0578869	0.0640411	0.157068
Heptanal	1.271e-08	0.00119892	9.52836e-05	4.41808e-06	3.69474e-05	3.72463e-07		Heptanal	0.0708456	0.624306	0.442643	0.222454	0.357119	0.087889
Nonanal	4.24714e-09	0.000139791	0.0195992	0.000360742	0.000640235	9.72472e-06		Nonanal	0.00201938	0.73512	0.0761258	0.391255	0.454988	0.616026
Decanal	1.77445e-08	0.00475443	0.00203319	8.89488e-15	2.43434e-11	1.50003e-12		Decanal	0.686327	0.0140933	0.195397	0.000310653	0.0045364	0.0324096
E_2_hexenal	0.295577	1.28818e-06	9.38151e-06	0.337875	0.874651	0.112774		E_2_hexenal	0.00330054	0.37882	0.193713	0.0163018	0.101829	9.24856e-06
Z_2_heptenal	0.724542	0.00862251	0.0384983	0.00620794	0.994756	0.00546234		Z_2_heptenal	0.102618	0.15665	0.400268	0.885526	0.049918	0.68428
Benzaldehyde	0.000794189	7.17186e-08	2.29058e-07	5.53755e-08	6.94177e-06	9.97576e-07		Benzaldehyde	0.236715	0.756334	0.656826	0.487692	0.974194	0.573514
Dodecane	1.97411e-05	1.86808e-06	0.00653411	3.28988e-05	1.24904e-17	7.06089e-08		Dodecane	0.00331332	0.0413318	0.562502	5.98184e-06	5.67652e-10	0.0653597
Octanoic_acid	4.13973e-14	2.44088e-10	2.32439e-10	2.09776e-09	4.32374e-10	1.24487e-10		Octanoic_acid	0.118857	0.0241391	0.00569271	0.829528	0.490923	0.961582
Octanol	1.19454e-07	9.259e-05	8.2447e-06	0.000507964	0.000502542	0.000466736		Octanol	0.357082	0.50636	0.186678	0.294915	0.403138	0.729321
Heptanone	9.31141e-06	9.79898e-07	8.62141e-08	7.49214e-07	0.000319608	3.03415e-08		Heptanone	0.0671288	0.267391	0.175647	0.176088	0.0846013	0.410252
G_octalactone	1.85215e-06	0.00550374	0.101437	0.000218523	0.000167962	4.87005e-05		G_octalactone	0.0154933	0.00281121	4.18205e-05	0.000111562	0.0911407	0.000264685
G_decalactone	0.0479233	0.0055452	0.0648709	0.000713643	0.837097	0.00281407		G_decalactone	1.45769e-11	3.327e-11	6.93515e-11	1.5686e-10	8.86641e-11	8.42608e-10
G_dodecalactone	3.02304e-07	2.91071e-06	1.42717e-05	2.64331e-08	0.00350443	0.000144996		G_dodecalactone	5.93635e-06	0.000380784	0.000568588	0.436413	0.000133506	2.15605e-05
Mesifurane	1.13616e-10	2.6971e-08	4.72896e-07	2.60355e-06	2.62154e-06	0.00705469		Mesifurane	0.989841	0.0428515	0.0964334	0.0384773	0.129515	0.046466
Furaneol	2.81366e-12	7.95984e-14	5.54788e-12	1.49813e-07	2.59474e-05	5.11059e-05		Furaneol	2.81362e-09	5.98368e-12	2.93305e-10	0.0293671	0.000124414	1.21498e-05
B_Pinene	9.8759e-06	8.95784e-08	0.00396988	5.58533e-06	6.05879e-08	3.98474e-05		B_Pinene	3.55284e-07	3.09098e-05	0.000835324	0.494895	0.00897139	2.75333e-05
D_Limonene	0.000278375	5.04124e-08	0.0153142	7.11288e-05	4.30433e-08	9.2919e-05		D_Limonene	0.0006427	0.0357126	0.0366411	0.345604	3.19728e-05	0.00445515
A_Terpineol	5.30371e-06	4.96593e-11	0.000177769	1.55948e-06	8.55561e-09	1.16676e-07		A_Terpineol	0.000191137	0.0108579	0.0178825	7.85421e-05	0.0101671	0.0177141
Linalool	9.09553e-05	1.94963e-07	0.0257977	3.36887e-05	7.22552e-06	0.000130541		Linalool	5.53856e-07	2.8153e-05	0.000404061	5.54018e-06	0.000102217	9.03184e-06
Geraniol	3.81004e-06	5.63836e-11	5.56889e-05	4.14002e-07	5.10152e-11	8.4676e-09		Geraniol	0.0784123	0.0209647	0.0578568	0.785166	1.74984e-06	2.35182e-05
B_Farnesene	1.77789e-05	1.65681e-07	4.46393e-07	5.11837e-05	0.000580478	0.0101757		B_Farnesene	1.77002e-05	0.00783521	0.189977	0.013366	0.00151211	0.0273542
A_Curcumene	0.000166985	3.37561e-07	4.43551e-07	0.000638782	0.000453958	0.0269205		A_Curcumene	0.000334405	0.0720084	0.250809	0.00750757	0.00488569	1.2056e-05
A_Farnesene	4.53593e-06	4.98299e-08	1.94921e-07	2.23229e-05	0.000876063	0.00683437		A_Farnesene	4.59329e-05	0.0157767	0.146674	0.0116927	0.000586831	0.0203419
Nerolidol	3.97308e-06	4.89131e-08	2.75337e-08	2.15206e-05	0.00240034	0.00975975		Nerolidol	7.21331e-06	0.00406518	0.0975623	0.00519105	0.000959965	1.13527e-06
