# Supplementary material for: Inheritance of esters and other volatile compounds responsible for the fruity aroma in strawberry
Source: Front Plant Sci. 2022 Aug 12;13:959155. doi: 10.3389/fpls.2022.959155 (PMC9412188; doi:10.3389/fpls.2022.959155)
Supplement: Supplementary file 11 [file Table_6.XLSX]

## Sheet: Hoja1
Supplementary table 4. Cluster Network Analysis, Pearson correlation for 58 VOCs in 'FC50xFD54' population and progenitors.
Pearson Correlation	Butyl_acetate	Isopentyl_acetate	Hexyl_acetate	Octyl_acetate	Methyl_butanoate	Ethyl_butanoate	Isopropyl_butanoate	Methyl_3_methyl_butanoate	Propyl_butanoate	Butyl_butanoate	Hexyl_butanoate	Octyl_butanoate	Methyloctyl_butanoate	Octyl_3_methylbutanoate	Methyl_4_methylpentanoate	Methyl_hexanoate	Ethyl_hexanoate	Isopropyl_hexanoate	Isoamyl_hexanoate	Hexyl_hexanoate	Octyl_hexanoate	Methyl_E_2_hexenoate	Ethyl_2_hexenoate	Methyl_octanoate	Ethyl_octanoate	Methyl_decanoate	Methyl_benzeneacetate	Methyl_nicotinate	Methyl_salicylate	Methyl_anthranilate	Z_3_hexenyl_acetate	E_2_hexenyl_acetate	E_2_hexenyl_butanoate	Hexanal	Heptanal	Nonanal	Decanal	E_2_hexenal	Z_2_heptenal	Benzaldehyde	Dodecane	Octanoic_acid	Octanol	Heptanone	G_octalactone	G_decalactone	G_dodecalactone	Mesifurane	Furaneol
Butyl_acetate	1	0.393726	0.521753	0.363937	0.0978259	0.345454	0.364907	0.12477	0.489891	0.488958	0.369262	0.31752	0.0351899	0.307934	0.174331	0.269428	0.304466	0.217252	0.330441	0.335782	0.379633	0.351619	0.168501	0.24085	0.209322	0.220885	0.153413	0.293049	0.443602	0.273716	0.271688	0.109229	0.0458716	-0.220569	0.0574076	0.345103	0.250276	0.179127	0.16735	0.111896	-0.00780079	0.274606	0.475704	0.105368	0.450812	0.308772	0.393031	0.300277	0.206311
Isopentyl_acetate	0.393726	1	0.509484	0.146853	0.169649	0.239387	0.373828	0.552462	0.43542	0.0364717	0.0808751	0.229919	-0.0360876	0.0606862	0.512764	0.522582	0.358005	0.417355	0.526761	0.126351	0.0812602	0.40998	0.286104	0.590626	0.375726	0.503953	0.220275	0.0405044	0.248625	0.1478	0.261135	0.14445	-0.12015	0.0364828	-0.0641284	0.129005	0.0470946	0.367586	0.0310824	-0.133801	0.0423228	0.0660511	0.247901	-0.0754336	0.308737	0.242785	0.222959	0.162267	-0.0441405
Hexyl_acetate	0.521753	0.509484	1	0.443429	0.0591508	0.289672	0.261142	0.0906701	0.332921	0.329722	0.617281	0.561826	0.0569367	0.286718	0.07259	0.353238	0.38814	0.328871	0.548326	0.365253	0.47956	0.350445	0.307513	0.395903	0.342718	0.451009	0.101266	0.127057	0.396573	0.336293	0.230199	0.245904	0.127007	-0.0572608	0.142245	0.239399	0.198245	0.0848105	0.0534618	0.112581	0.00668893	0.243751	0.398071	0.176224	0.456153	0.384287	0.343744	0.370345	0.199224
Octyl_acetate	0.363937	0.146853	0.443429	1	-0.0963802	0.158893	0.186504	0.0126322	0.143634	0.172004	0.462255	0.441249	0.044143	0.560068	0.0628631	0.21389	0.371836	0.375486	0.376566	0.303476	0.790136	0.32096	0.337856	0.412701	0.434999	0.443304	0.143658	0.350236	0.321535	0.262988	0.0222715	0.0689598	0.0941965	0.0575522	0.116999	0.232549	0.215204	0.0499013	-0.019809	0.0729298	-0.0401271	0.21712	0.359303	-0.0534434	0.339229	0.243292	0.307278	0.316556	0.194407
Methyl_butanoate	0.0978259	0.169649	0.0591508	-0.0963802	1	0.424947	0.477765	0.334479	0.421149	0.246097	0.0214324	-0.0651781	0.0108735	-0.0465658	0.308115	0.485421	0.173113	0.222468	0.00245784	-0.0657643	-0.0694263	0.255193	0.116688	0.0515019	-0.0765059	0.0310003	-0.0373882	-0.0252995	0.0504659	0.0176169	0.318599	0.0596052	-0.0150008	-0.00158586	0.252207	0.00609576	-0.0770713	0.253196	0.336541	-0.0410153	0.104516	-0.0366221	0.000926081	0.224942	-0.0295136	0.0525403	-0.152053	0.0844709	0.0524134
Ethyl_butanoate	0.345454	0.239387	0.289672	0.158893	0.424947	1	0.510868	0.0691251	0.771314	0.554058	0.298576	0.151847	0.0664255	0.150383	0.152897	0.409387	0.767555	0.377162	0.232587	0.227352	0.172642	0.370287	0.461016	0.18227	0.366404	0.102534	-0.135128	0.233164	0.34627	0.195384	0.506232	0.302137	0.19425	-0.16874	0.528823	0.299142	0.120009	0.337127	0.176252	0.170463	0.171203	0.211094	0.303237	0.224188	0.177789	0.0801219	0.0268905	0.475694	0.422834
Isopropyl_butanoate	0.364907	0.373828	0.261142	0.186504	0.477765	0.510868	1	0.214074	0.632512	0.54993	0.32371	0.277568	0.0623053	0.255377	0.369154	0.43255	0.346998	0.588902	0.283537	0.248247	0.229061	0.505518	0.291949	0.215339	0.150612	0.0721255	-0.178395	0.176803	0.244736	0.241266	0.313801	0.111176	0.221876	0.0812546	0.219817	0.392851	0.178839	0.539337	0.255059	0.152727	0.111951	0.297758	0.37878	0.0961715	0.318158	0.215394	0.249545	0.449861	0.372573
Methyl_3_methyl_butanoate	0.12477	0.552462	0.0906701	0.0126322	0.334479	0.0691251	0.214074	1	0.203879	-0.0508328	-0.0954855	-0.0453162	-0.105481	0.0914909	0.422394	0.336298	0.112014	0.180271	0.210976	-0.092613	-0.0339314	0.192892	0.0655294	0.271303	0.0802662	0.200951	0.0468919	-0.116714	-0.0516691	-0.0141043	0.145222	0.0709074	-0.17045	0.113382	-0.0783132	-0.0924269	-0.0891628	0.275425	0.0608852	-0.232577	0.108594	-0.118172	-0.0682386	-0.0624557	-0.040923	-0.0684886	-0.0920387	-0.0542353	-0.207832
Propyl_butanoate	0.489891	0.43542	0.332921	0.143634	0.421149	0.771314	0.632512	0.203879	1	0.558603	0.279804	0.20613	0.0377105	0.254114	0.330647	0.513566	0.599374	0.462074	0.426142	0.297064	0.157583	0.48003	0.4308	0.328987	0.333489	0.217718	-0.0199249	0.277114	0.410206	0.191435	0.403529	0.196612	0.0609312	-0.0785001	0.377672	0.382418	0.201485	0.383656	0.228932	0.16878	0.123397	0.264676	0.416854	0.163431	0.373608	0.294613	0.253486	0.375101	0.301286
Butyl_butanoate	0.488958	0.0364717	0.329722	0.172004	0.246097	0.554058	0.54993	-0.0508328	0.558603	1	0.529775	0.445301	0.139515	0.459052	-0.0727073	0.152478	0.279225	0.199217	0.285611	0.40495	0.329313	0.346492	0.169259	0.0252785	0.0572377	-0.0327266	-0.159348	0.184323	0.373432	0.190385	0.162412	0.117949	0.285576	-0.140632	0.357107	0.448629	0.275987	0.155072	0.306589	0.421022	0.0830943	0.451289	0.487875	0.361811	0.399754	0.327551	0.383757	0.484802	0.538758
Hexyl_butanoate	0.369262	0.0808751	0.617281	0.462255	0.0214324	0.298576	0.32371	-0.0954855	0.279804	0.529775	1	0.540905	0.153822	0.467584	-0.043436	0.19678	0.338427	0.32471	0.422669	0.571764	0.609331	0.326054	0.296187	0.179916	0.250547	0.198693	-0.0238446	0.223005	0.426999	0.398199	0.0612372	0.149491	0.367252	-0.00859373	0.253514	0.415076	0.363579	0.0616197	0.179034	0.334041	0.0195896	0.412709	0.451903	0.181707	0.478629	0.386392	0.406484	0.500687	0.506585
Octyl_butanoate	0.31752	0.229919	0.561826	0.441249	-0.0651781	0.151847	0.277568	-0.0453162	0.20613	0.445301	0.540905	1	0.0775297	0.586284	-0.0592391	0.133054	0.185083	0.239859	0.430596	0.454153	0.651413	0.249445	0.188015	0.253177	0.183115	0.316327	0.0343083	0.165909	0.301365	0.259092	-0.0666209	0.0289714	0.144328	-0.0558419	0.123471	0.292357	0.30539	-0.0459096	0.0587783	0.345357	-0.0144064	0.525433	0.438389	0.130704	0.462506	0.438127	0.493205	0.347513	0.273018
Methyloctyl_butanoate	0.0351899	-0.0360876	0.0569367	0.044143	0.0108735	0.0664255	0.0623053	-0.105481	0.0377105	0.139515	0.153822	0.0775297	1	0.0473202	-0.0594089	0.0504091	0.0871147	0.090355	0.103217	0.169324	0.0797745	0.108294	0.0217827	0.0380466	0.0394714	0.0232757	-0.034469	0.0905204	0.147112	0.142952	-0.0111857	-0.0233774	0.101515	-0.0248566	0.015503	0.114209	0.171426	0.00283504	0.00835757	0.190622	0.0381454	0.104148	0.159502	0.0985583	0.114715	0.0847076	0.129795	0.139644	0.197389
Octyl_3_methylbutanoate	0.307934	0.0606862	0.286718	0.560068	-0.0465658	0.150383	0.255377	0.0914909	0.254114	0.459052	0.467584	0.586284	0.0473202	1	-0.0393933	0.129285	0.202915	0.244291	0.323649	0.453581	0.702743	0.206255	0.156691	0.229151	0.184505	0.23129	0.065238	0.159686	0.235741	0.142931	-0.0549778	0.0388911	0.105011	-0.0188397	0.142751	0.217463	0.207634	-0.0250056	0.015765	0.413728	0.0117259	0.501814	0.415096	0.11961	0.430504	0.337586	0.382484	0.306633	0.214161
Methyl_4_methylpentanoate	0.174331	0.512764	0.07259	0.0628631	0.308115	0.152897	0.369154	0.422394	0.330647	-0.0727073	-0.043436	-0.0592391	-0.0594089	-0.0393933	1	0.535531	0.209888	0.437175	0.191319	-0.0169651	-0.0142317	0.338298	0.161278	0.354783	0.134268	0.21501	0.131701	0.0608629	0.109741	0.0967312	0.219032	0.028304	-0.0781225	0.220977	-0.000622586	0.0887208	-0.0262423	0.536726	0.134305	-0.207367	0.0709545	-0.106694	0.0512616	-0.257435	0.0646876	0.0491151	0.0321196	0.0754203	-0.039503
Methyl_hexanoate	0.269428	0.522582	0.353238	0.21389	0.485421	0.409387	0.43255	0.336298	0.513566	0.152478	0.19678	0.133054	0.0504091	0.129285	0.535531	1	0.596595	0.699467	0.442718	0.280178	0.17263	0.539959	0.372721	0.659282	0.328273	0.582777	0.179214	0.190637	0.365444	0.254599	0.429431	0.162583	-0.032964	0.0959456	0.239244	0.22701	0.0824924	0.426913	0.191996	-0.0560141	0.143964	0.0924102	0.265313	0.0540106	0.31961	0.315655	0.103574	0.306722	0.134806
Ethyl_hexanoate	0.304466	0.358005	0.38814	0.371836	0.173113	0.767555	0.346998	0.112014	0.599374	0.279225	0.338427	0.185083	0.0871147	0.202915	0.209888	0.596595	1	0.594146	0.471433	0.388314	0.308433	0.448468	0.615784	0.514333	0.690744	0.426654	0.0425613	0.284031	0.411694	0.326297	0.450861	0.357048	0.168085	-0.0295056	0.444988	0.302269	0.149951	0.333449	0.0348767	0.0816208	0.15495	0.171354	0.324934	0.105126	0.270416	0.134747	0.0701757	0.52187	0.387001
Isopropyl_hexanoate	0.217252	0.417355	0.328871	0.375486	0.222468	0.377162	0.588902	0.180271	0.462074	0.199217	0.32471	0.239859	0.090355	0.244291	0.437175	0.699467	0.594146	1	0.546462	0.352326	0.333695	0.559068	0.424115	0.580344	0.459413	0.444044	0.0968192	0.242242	0.334576	0.423489	0.228814	0.0783273	0.0910482	0.250603	0.15776	0.317698	0.159189	0.443051	0.126637	0.0131271	0.141166	0.122448	0.292633	-0.0769339	0.37016	0.278985	0.2214	0.462847	0.267452
Isoamyl_hexanoate	0.330441	0.526761	0.548326	0.376566	0.00245784	0.232587	0.283537	0.210976	0.426142	0.285611	0.422669	0.430596	0.103217	0.323649	0.191319	0.442718	0.471433	0.546462	1	0.498724	0.407717	0.50447	0.37937	0.636837	0.576261	0.595461	0.239103	0.214034	0.558468	0.417015	-0.00403801	0.101789	0.0555663	0.0410436	0.141012	0.379641	0.330214	0.124884	0.101495	0.189125	-0.0263829	0.257948	0.416696	0.0650035	0.578914	0.491949	0.505151	0.323123	0.260118
Hexyl_hexanoate	0.335782	0.126351	0.365253	0.303476	-0.0657643	0.227352	0.248247	-0.092613	0.297064	0.40495	0.571764	0.454153	0.169324	0.453581	-0.0169651	0.280178	0.388314	0.352326	0.498724	1	0.425565	0.305109	0.288323	0.31666	0.304394	0.330672	0.137136	0.337727	0.497683	0.196307	0.115025	0.29277	0.449103	0.0874021	0.314349	0.37968	0.363014	0.0735906	0.0616714	0.38582	0.036868	0.405483	0.478733	0.216688	0.605924	0.460591	0.448591	0.459282	0.49942
Octyl_hexanoate	0.379633	0.0812602	0.47956	0.790136	-0.0694263	0.172642	0.229061	-0.0339314	0.157583	0.329313	0.609331	0.651413	0.0797745	0.702743	-0.0142317	0.17263	0.308433	0.333695	0.407717	0.425565	1	0.320032	0.295914	0.31276	0.355448	0.368951	0.0679379	0.285074	0.388735	0.388498	-0.0576324	0.0144178	0.110037	-0.0113064	0.1524	0.274417	0.316175	-0.0284055	0.0379438	0.291249	-0.0438875	0.466105	0.439256	0.0467702	0.46953	0.387917	0.452201	0.375366	0.297162
Methyl_E_2_hexenoate	0.351619	0.40998	0.350445	0.32096	0.255193	0.370287	0.505518	0.192892	0.48003	0.346492	0.326054	0.249445	0.108294	0.206255	0.338298	0.539959	0.448468	0.559068	0.50447	0.305109	0.320032	1	0.403691	0.458665	0.313024	0.391537	0.102677	0.189756	0.544789	0.386275	0.123757	0.0428969	0.0407769	0.032688	0.155858	0.4114	0.223157	0.339787	0.145122	0.0502958	0.0635596	0.192302	0.447736	0.149818	0.373972	0.276771	0.295407	0.407294	0.364122
Ethyl_2_hexenoate	0.168501	0.286104	0.307513	0.337856	0.116688	0.461016	0.291949	0.0655294	0.4308	0.169259	0.296187	0.188015	0.0217827	0.156691	0.161278	0.372721	0.615784	0.424115	0.37937	0.288323	0.295914	0.403691	1	0.409488	0.513885	0.348862	-0.011278	0.216667	0.329873	0.239781	0.184605	0.192389	0.139718	0.0727883	0.284835	0.220444	0.132162	0.279123	0.00300959	0.0953469	0.0705386	0.171711	0.255311	0.0094117	0.230378	0.165064	0.190668	0.31275	0.27817
Methyl_octanoate	0.24085	0.590626	0.395903	0.412701	0.0515019	0.18227	0.215339	0.271303	0.328987	0.0252785	0.179916	0.253177	0.0380466	0.229151	0.354783	0.659282	0.514333	0.580344	0.636837	0.31666	0.31276	0.458665	0.409488	1	0.631159	0.89424	0.283207	0.212281	0.428613	0.271589	0.190083	0.111185	-0.0534914	0.114438	0.0597704	0.225153	0.197154	0.274362	0.0204029	0.0218269	0.00651973	0.223761	0.287095	-0.0412073	0.425086	0.384633	0.291419	0.2263	0.106627
Ethyl_octanoate	0.209322	0.375726	0.342718	0.434999	-0.0765059	0.366404	0.150612	0.0802662	0.333489	0.0572377	0.250547	0.183115	0.0394714	0.184505	0.134268	0.328273	0.690744	0.459413	0.576261	0.304394	0.355448	0.313024	0.513885	0.631159	1	0.542217	0.11323	0.193594	0.381003	0.298336	0.172036	0.181935	0.0608003	0.0301108	0.229662	0.21463	0.15849	0.147476	-0.0672673	0.0543906	0.00581847	0.181608	0.234382	-0.0416212	0.315371	0.17439	0.197541	0.326656	0.260153
Methyl_decanoate	0.220885	0.503953	0.451009	0.443304	0.0310003	0.102534	0.0721255	0.200951	0.217718	-0.0327266	0.198693	0.316327	0.0232757	0.23129	0.21501	0.582777	0.426654	0.444044	0.595461	0.330672	0.368951	0.391537	0.348862	0.89424	0.542217	1	0.378178	0.185673	0.418462	0.270624	0.118876	0.0817156	-0.089769	0.0453426	0.0777759	0.166679	0.218466	0.093695	0.0131557	0.0421659	-0.0394431	0.190887	0.251196	0.0137207	0.446484	0.469958	0.304347	0.152934	0.0499628
Methyl_benzeneacetate	0.153413	0.220275	0.101266	0.143658	-0.0373882	-0.135128	-0.178395	0.0468919	-0.0199249	-0.159348	-0.0238446	0.0343083	-0.034469	0.065238	0.131701	0.179214	0.0425613	0.0968192	0.239103	0.137136	0.0679379	0.102677	-0.011278	0.283207	0.11323	0.378178	1	0.109865	0.298096	0.0628971	0.00611846	0.0236648	-0.0959744	0.000832865	0.00219823	0.128127	0.154623	-0.178771	0.139628	0.0493899	-0.0895341	-0.0420819	0.125341	-0.118	0.294543	0.337543	0.226158	-0.0119916	-0.19183
Methyl_nicotinate	0.293049	0.0405044	0.127057	0.350236	-0.0252995	0.233164	0.176803	-0.116714	0.277114	0.184323	0.223005	0.165909	0.0905204	0.159686	0.0608629	0.190637	0.284031	0.242242	0.214034	0.337727	0.285074	0.189756	0.216667	0.212281	0.193594	0.185673	0.109865	1	0.37813	0.221513	0.0729048	0.0596141	0.167367	-0.0356581	0.240581	0.264211	0.186008	0.0470434	-0.0142007	0.168558	0.0230654	0.171475	0.290337	-0.086775	0.286135	0.183896	0.227108	0.15947	0.256955
Methyl_salicylate	0.443602	0.248625	0.396573	0.321535	0.0504659	0.34627	0.244736	-0.0516691	0.410206	0.373432	0.426999	0.301365	0.147112	0.235741	0.109741	0.365444	0.411694	0.334576	0.558468	0.497683	0.388735	0.544789	0.329873	0.428613	0.381003	0.418462	0.298096	0.37813	1	0.379817	0.106226	0.144164	0.17708	-0.100489	0.188941	0.482756	0.343437	0.101209	0.127113	0.319735	0.0206994	0.437493	0.5583	0.160474	0.588335	0.472661	0.500292	0.439374	0.455389
Methyl_anthranilate	0.273716	0.1478	0.336293	0.262988	0.0176169	0.195384	0.241266	-0.0141043	0.191435	0.190385	0.398199	0.259092	0.142952	0.142931	0.0967312	0.254599	0.326297	0.423489	0.417015	0.196307	0.388498	0.386275	0.239781	0.271589	0.298336	0.270624	0.0628971	0.221513	0.379817	1	-0.0543518	-0.0580387	0.0131566	-0.0109668	0.0327169	0.306288	0.385266	0.0825231	0.0969827	0.122015	0.0135634	0.169119	0.287372	-0.0659552	0.265302	0.195882	0.248345	0.303747	0.264515
Z_3_hexenyl_acetate	0.271688	0.261135	0.230199	0.0222715	0.318599	0.506232	0.313801	0.145222	0.403529	0.162412	0.0612372	-0.0666209	-0.0111857	-0.0549778	0.219032	0.429431	0.450861	0.228814	-0.00403801	0.115025	-0.0576324	0.123757	0.184605	0.190083	0.172036	0.118876	0.00611846	0.0729048	0.106226	-0.0543518	1	0.538886	0.230749	0.00137475	0.290246	0.0747282	-0.0223747	0.446128	0.149429	-0.123018	0.161307	-0.0632268	0.0699362	0.215422	-0.00907391	-0.0572181	-0.182537	0.226403	0.122103
E_2_hexenyl_acetate	0.109229	0.14445	0.245904	0.0689598	0.0596052	0.302137	0.111176	0.0709074	0.196612	0.117949	0.149491	0.0289714	-0.0233774	0.0388911	0.028304	0.162583	0.357048	0.0783273	0.101789	0.29277	0.0144178	0.0428969	0.192389	0.111185	0.181935	0.0817156	0.0236648	0.0596141	0.144164	-0.0580387	0.538886	1	0.704131	0.0648407	0.264966	0.0259424	-0.0389786	0.156647	0.0584765	-0.0175909	0.135979	-0.00404058	0.0147122	0.134586	0.0601882	-0.0162038	-0.0422223	0.231067	0.190937
E_2_hexenyl_butanoate	0.0458716	-0.12015	0.127007	0.0941965	-0.0150008	0.19425	0.221876	-0.17045	0.0609312	0.285576	0.367252	0.144328	0.101515	0.105011	-0.0781225	-0.032964	0.168085	0.0910482	0.0555663	0.449103	0.110037	0.0407769	0.139718	-0.0534914	0.0608003	-0.089769	-0.0959744	0.167367	0.17708	0.0131566	0.230749	0.704131	1	0.164644	0.283334	0.212633	0.14023	0.138745	0.0863164	0.224293	0.107197	0.182416	0.109601	0.130732	0.168498	0.0637179	0.131557	0.347918	0.412978
Hexanal	-0.220569	0.0364828	-0.0572608	0.0575522	-0.00158586	-0.16874	0.0812546	0.113382	-0.0785001	-0.140632	-0.00859373	-0.0558419	-0.0248566	-0.0188397	0.220977	0.0959456	-0.0295056	0.250603	0.0410436	0.0874021	-0.0113064	0.032688	0.0727883	0.114438	0.0301108	0.0453426	0.000832865	-0.0356581	-0.100489	-0.0109668	0.00137475	0.0648407	0.164644	1	0.131082	-0.0199105	0.0454523	0.416659	0.269575	-0.112288	0.0724262	-0.137799	-0.148539	-0.134402	-0.0865608	-0.108657	-0.106171	0.0860439	-0.0128739
Heptanal	0.0574076	-0.0641284	0.142245	0.116999	0.252207	0.528823	0.219817	-0.0783132	0.377672	0.357107	0.253514	0.123471	0.015503	0.142751	-0.000622586	0.239244	0.444988	0.15776	0.141012	0.314349	0.1524	0.155858	0.284835	0.0597704	0.229662	0.0777759	0.00219823	0.240581	0.188941	0.0327169	0.290246	0.264966	0.283334	0.131082	1	0.264781	0.154819	0.104107	0.336178	0.324263	0.0749524	0.146889	0.169448	0.261611	0.164954	0.100814	-0.0245943	0.289581	0.290877
Nonanal	0.345103	0.129005	0.239399	0.232549	0.00609576	0.299142	0.392851	-0.0924269	0.382418	0.448629	0.415076	0.292357	0.114209	0.217463	0.0887208	0.22701	0.302269	0.317698	0.379641	0.37968	0.274417	0.4114	0.220444	0.225153	0.21463	0.166679	0.128127	0.264211	0.482756	0.306288	0.0747282	0.0259424	0.212633	-0.0199105	0.264781	1	0.519162	0.239442	0.235065	0.350524	0.0324148	0.280065	0.770159	0.0474144	0.40843	0.363742	0.444805	0.474907	0.387696
Decanal	0.250276	0.0470946	0.198245	0.215204	-0.0770713	0.120009	0.178839	-0.0891628	0.201485	0.275987	0.363579	0.30539	0.171426	0.207634	-0.0262423	0.0824924	0.149951	0.159189	0.330214	0.363014	0.316175	0.223157	0.132162	0.197154	0.15849	0.218466	0.154623	0.186008	0.343437	0.385266	-0.0223747	-0.0389786	0.14023	0.0454523	0.154819	0.519162	1	0.0434309	0.19253	0.317338	-0.0546809	0.311496	0.431578	0.0575966	0.40544	0.369239	0.409294	0.21049	0.254048
E_2_hexenal	0.179127	0.367586	0.0848105	0.0499013	0.253196	0.337127	0.539337	0.275425	0.383656	0.155072	0.0616197	-0.0459096	0.00283504	-0.0250056	0.536726	0.426913	0.333449	0.443051	0.124884	0.0735906	-0.0284055	0.339787	0.279123	0.274362	0.147476	0.093695	-0.178771	0.0470434	0.101209	0.0825231	0.446128	0.156647	0.138745	0.416659	0.104107	0.239442	0.0434309	1	0.149994	-0.136239	0.15864	-0.0410336	0.119662	-0.0501975	-0.0077557	-0.0898898	-0.0386326	0.312019	0.202032
Z_2_heptenal	0.16735	0.0310824	0.0534618	-0.019809	0.336541	0.176252	0.255059	0.0608852	0.228932	0.306589	0.179034	0.0587783	0.00835757	0.015765	0.134305	0.191996	0.0348767	0.126637	0.101495	0.0616714	0.0379438	0.145122	0.00300959	0.0204029	-0.0672673	0.0131557	0.139628	-0.0142007	0.127113	0.0969827	0.149429	0.0584765	0.0863164	0.269575	0.336178	0.235065	0.19253	0.149994	1	0.0707798	-0.00227241	0.0311366	0.0663645	0.0938713	0.104025	0.175054	0.124526	0.0613307	0.0361892
Benzaldehyde	0.111896	-0.133801	0.112581	0.0729298	-0.0410153	0.170463	0.152727	-0.232577	0.16878	0.421022	0.334041	0.345357	0.190622	0.413728	-0.207367	-0.0560141	0.0816208	0.0131271	0.189125	0.38582	0.291249	0.0502958	0.0953469	0.0218269	0.0543906	0.0421659	0.0493899	0.168558	0.319735	0.122015	-0.123018	-0.0175909	0.224293	-0.112288	0.324263	0.350524	0.317338	-0.136239	0.0707798	1	-0.0261765	0.576195	0.447784	0.146647	0.440046	0.353092	0.384098	0.312856	0.34819
Dodecane	-0.00780079	0.0423228	0.00668893	-0.0401271	0.104516	0.171203	0.111951	0.108594	0.123397	0.0830943	0.0195896	-0.0144064	0.0381454	0.0117259	0.0709545	0.143964	0.15495	0.141166	-0.0263829	0.036868	-0.0438875	0.0635596	0.0705386	0.00651973	0.00581847	-0.0394431	-0.0895341	0.0230654	0.0206994	0.0135634	0.161307	0.135979	0.107197	0.0724262	0.0749524	0.0324148	-0.0546809	0.15864	-0.00227241	-0.0261765	1	-0.0497789	-0.0014988	0.059666	-0.06318	-0.0641774	-0.115728	0.161426	0.105837
Octanoic_acid	0.274606	0.0660511	0.243751	0.21712	-0.0366221	0.211094	0.297758	-0.118172	0.264676	0.451289	0.412709	0.525433	0.104148	0.501814	-0.106694	0.0924102	0.171354	0.122448	0.257948	0.405483	0.466105	0.192302	0.171711	0.223761	0.181608	0.190887	-0.0420819	0.171475	0.437493	0.169119	-0.0632268	-0.00404058	0.182416	-0.137799	0.146889	0.280065	0.311496	-0.0410336	0.0311366	0.576195	-0.0497789	1	0.461001	0.202786	0.561633	0.480418	0.526292	0.32571	0.402984
Octanol	0.475704	0.247901	0.398071	0.359303	0.000926081	0.303237	0.37878	-0.0682386	0.416854	0.487875	0.451903	0.438389	0.159502	0.415096	0.0512616	0.265313	0.324934	0.292633	0.416696	0.478733	0.439256	0.447736	0.255311	0.287095	0.234382	0.251196	0.125341	0.290337	0.5583	0.287372	0.0699362	0.0147122	0.109601	-0.148539	0.169448	0.770159	0.431578	0.119662	0.0663645	0.447784	-0.0014988	0.461001	1	0.15251	0.620012	0.483656	0.565058	0.489838	0.410124
Heptanone	0.105368	-0.0754336	0.176224	-0.0534434	0.224942	0.224188	0.0961715	-0.0624557	0.163431	0.361811	0.181707	0.130704	0.0985583	0.11961	-0.257435	0.0540106	0.105126	-0.0769339	0.0650035	0.216688	0.0467702	0.149818	0.0094117	-0.0412073	-0.0416212	0.0137207	-0.118	-0.086775	0.160474	-0.0659552	0.215422	0.134586	0.130732	-0.134402	0.261611	0.0474144	0.0575966	-0.0501975	0.0938713	0.146647	0.059666	0.202786	0.15251	1	0.1769	0.229307	0.0362824	0.159961	0.197685
G_octalactone	0.450812	0.308737	0.456153	0.339229	-0.0295136	0.177789	0.318158	-0.040923	0.373608	0.399754	0.478629	0.462506	0.114715	0.430504	0.0646876	0.31961	0.270416	0.37016	0.578914	0.605924	0.46953	0.373972	0.230378	0.425086	0.315371	0.446484	0.294543	0.286135	0.588335	0.265302	-0.00907391	0.0601882	0.168498	-0.0865608	0.164954	0.40843	0.40544	-0.0077557	0.104025	0.440046	-0.06318	0.561633	0.620012	0.1769	1	0.799536	0.773451	0.328166	0.338656
G_decalactone	0.308772	0.242785	0.384287	0.243292	0.0525403	0.0801219	0.215394	-0.0684886	0.294613	0.327551	0.386392	0.438127	0.0847076	0.337586	0.0491151	0.315655	0.134747	0.278985	0.491949	0.460591	0.387917	0.276771	0.165064	0.384633	0.17439	0.469958	0.337543	0.183896	0.472661	0.195882	-0.0572181	-0.0162038	0.0637179	-0.108657	0.100814	0.363742	0.369239	-0.0898898	0.175054	0.353092	-0.0641774	0.480418	0.483656	0.229307	0.799536	1	0.732665	0.162823	0.125189
G_dodecalactone	0.393031	0.222959	0.343744	0.307278	-0.152053	0.0268905	0.249545	-0.0920387	0.253486	0.383757	0.406484	0.493205	0.129795	0.382484	0.0321196	0.103574	0.0701757	0.2214	0.505151	0.448591	0.452201	0.295407	0.190668	0.291419	0.197541	0.304347	0.226158	0.227108	0.500292	0.248345	-0.182537	-0.0422223	0.131557	-0.106171	-0.0245943	0.444805	0.409294	-0.0386326	0.124526	0.384098	-0.115728	0.526292	0.565058	0.0362824	0.773451	0.732665	1	0.218735	0.302176
Mesifurane	0.300277	0.162267	0.370345	0.316556	0.0844709	0.475694	0.449861	-0.0542353	0.375101	0.484802	0.500687	0.347513	0.139644	0.306633	0.0754203	0.306722	0.52187	0.462847	0.323123	0.459282	0.375366	0.407294	0.31275	0.2263	0.326656	0.152934	-0.0119916	0.15947	0.439374	0.303747	0.226403	0.231067	0.347918	0.0860439	0.289581	0.474907	0.21049	0.312019	0.0613307	0.312856	0.161426	0.32571	0.489838	0.159961	0.328166	0.162823	0.218735	1	0.633956
Furaneol	0.206311	-0.0441405	0.199224	0.194407	0.0524134	0.422834	0.372573	-0.207832	0.301286	0.538758	0.506585	0.273018	0.197389	0.214161	-0.039503	0.134806	0.387001	0.267452	0.260118	0.49942	0.297162	0.364122	0.27817	0.106627	0.260153	0.0499628	-0.19183	0.256955	0.455389	0.264515	0.122103	0.190937	0.412978	-0.0128739	0.290877	0.387696	0.254048	0.202032	0.0361892	0.34819	0.105837	0.402984	0.410124	0.197685	0.338656	0.125189	0.302176	0.633956	1
B_Pinene	0.303973	0.196877	0.264526	0.180889	-0.0267454	-0.00952969	-0.0542159	0.00266249	0.155482	0.10962	0.164855	0.242118	0.0365843	0.176973	0.0610936	0.24947	0.103929	0.0973674	0.428373	0.314296	0.182631	0.2535	0.0974435	0.326456	0.141208	0.461032	0.538118	0.243421	0.577415	0.180641	-0.0543195	0.0439223	-0.013053	-0.189866	0.0112759	0.233224	0.308102	-0.163432	0.0878923	0.233152	-0.111024	0.197305	0.359549	0.0837248	0.538756	0.56809	0.489298	0.0592195	0.0328519
D_Limonene	0.315754	0.250207	0.30401	0.181041	-0.00987262	0.0192136	-0.0285318	0.0173595	0.188793	0.113211	0.168428	0.263759	0.0361439	0.182387	0.068101	0.275218	0.136716	0.118211	0.443118	0.337386	0.182331	0.25838	0.11585	0.348654	0.166899	0.481478	0.516678	0.224197	0.581507	0.159402	-0.0289353	0.0584057	-0.0125092	-0.189731	0.0240408	0.205418	0.277688	-0.150919	0.0624368	0.245164	-0.100281	0.223847	0.370052	0.110979	0.573331	0.583142	0.493048	0.0755419	0.0348381
A_Terpineol	0.243204	0.252473	0.341947	0.168817	-0.0192947	0.0583386	-0.0187145	0.00475943	0.163627	0.072294	0.153678	0.259578	0.0435501	0.189302	0.0491229	0.238428	0.172856	0.113705	0.37486	0.369309	0.181812	0.199273	0.14395	0.33362	0.207017	0.459585	0.399816	0.159156	0.485466	0.0659843	0.0743792	0.155112	0.0446414	-0.16032	0.058393	0.0529367	0.170047	-0.0939133	-0.0813284	0.261521	-0.0704685	0.247467	0.301237	0.198852	0.543483	0.51931	0.397449	0.130021	0.0726887
Linalool	0.195198	0.173746	0.250658	0.173379	0.114199	0.108553	-0.00214526	0.036487	0.171032	0.0582757	0.142893	0.155713	0.0268097	0.140921	0.113899	0.410183	0.243231	0.212804	0.319052	0.293825	0.146758	0.25399	0.177556	0.373639	0.180748	0.483432	0.440855	0.210135	0.478341	0.142807	0.180434	0.187197	0.0441824	-0.091066	0.106012	0.128195	0.202649	-0.0105079	0.0622076	0.144844	-0.0382268	0.12312	0.235592	0.159785	0.408924	0.479443	0.267062	0.114841	0.037558
Geraniol	0.23157	0.223363	0.268991	0.136123	-0.0258956	0.0228807	-0.022923	-0.00367507	0.135946	0.0509176	0.0980727	0.229495	0.0414826	0.118086	0.0734515	0.206914	0.108797	0.0693059	0.28334	0.300904	0.123654	0.202158	0.116785	0.283608	0.108883	0.414749	0.423665	0.176871	0.457429	0.0570631	0.0436057	0.118658	0.0429604	-0.150506	0.0296592	0.080388	0.21224	-0.0953589	-0.04726	0.237068	-0.0718545	0.18451	0.272589	0.131351	0.470789	0.479533	0.399378	0.0809263	0.0426368
B_Farnesene	0.252268	0.0682811	0.207664	0.202411	-0.0353868	0.00794702	-0.0499319	-0.150159	0.136504	0.116251	0.186105	0.258791	0.0563284	0.200347	-0.0522549	0.189103	0.10996	0.0783931	0.378859	0.311599	0.239123	0.223173	0.142132	0.27664	0.160219	0.43141	0.375452	0.294427	0.506545	0.25241	-0.117994	0.0017941	0.014941	-0.181313	0.0821424	0.179729	0.289723	-0.223594	0.0820615	0.252679	-0.0950185	0.241044	0.277556	0.157109	0.54026	0.564684	0.486021	-0.00285376	0.0712441
A_Curcumene	0.400649	0.195893	0.270746	0.20006	-0.076847	0.0293328	0.0720076	-0.0868631	0.25848	0.247579	0.264136	0.326851	0.0887546	0.232056	0.00977593	0.188157	0.114854	0.122433	0.516523	0.386201	0.259947	0.325846	0.15042	0.31266	0.17385	0.417855	0.371824	0.30789	0.620446	0.326822	-0.16757	-0.0552213	0.0101871	-0.197766	0.0270551	0.346923	0.374806	-0.155567	0.135155	0.307227	-0.107271	0.340848	0.451196	0.101364	0.658592	0.630183	0.661318	0.0659992	0.146281
A_Farnesene	0.149699	-0.00935012	0.149514	0.138899	0.0112829	0.00801691	-0.112087	-0.176948	0.0699282	0.040696	0.130141	0.186017	0.0219809	0.138136	-0.0935763	0.171649	0.0896395	0.0314279	0.249881	0.22328	0.17636	0.120459	0.0958488	0.206941	0.112479	0.381294	0.34183	0.231663	0.379833	0.185848	-0.086459	0.00677771	-0.0127215	-0.177913	0.108675	0.0831275	0.211332	-0.26444	0.0726427	0.201179	-0.069345	0.160427	0.157206	0.1785	0.41745	0.481008	0.315987	-0.0472314	-0.00451107
Nerolidol	0.238515	0.108856	0.235992	0.246707	-0.0142263	0.0539449	0.0284967	-0.122425	0.172734	0.117741	0.203852	0.275063	0.0642196	0.219338	0.0176303	0.263838	0.182433	0.171139	0.389492	0.339233	0.267235	0.281407	0.209466	0.344569	0.206109	0.469951	0.346583	0.320801	0.516157	0.262865	-0.0275467	0.0509587	0.0568266	-0.123984	0.102981	0.18701	0.281634	-0.095717	0.0663715	0.23732	-0.0696243	0.25634	0.270217	0.166873	0.536989	0.569553	0.475223	0.0524254	0.108556
[truncated: 9 more columns]
