# Supplementary material for: Inheritance of esters and other volatile compounds responsible for the fruity aroma in strawberry
Source: Front Plant Sci. 2022 Aug 12;13:959155. doi: 10.3389/fpls.2022.959155 (PMC9412188; doi:10.3389/fpls.2022.959155)
Supplement: Supplementary file 12 [file Table_7.XLSX]

## Sheet: Hoja1
Supplementary table 5. Pearson correlation for 58 VOCs in 'FC50xFD54' population and progenitors in six harvests. Bold indicates p value <0.01 and underline p value <0.001.
Pearson correlation	Butyl_acetate_2016_1	Butyl_acetate_2016_2	Butyl_acetate_2017_1	Butyl_acetate_2017_2	Butyl_acetate_2018_1	Butyl_acetate_2018_2	Isopentyl_acetate_2016_1	Isopentyl_acetate_2016_2	Isopentyl_acetate_2017_1	Isopentyl_acetate_2017_2	Isopentyl_acetate_2018_1	Isopentyl_acetate_2018_2	Hexyl_acetate_2016_1	Hexyl_acetate_2016_2	Hexyl_acetate_2017_1	Hexyl_acetate_2017_2	Hexyl_acetate_2018_1	Hexyl_acetate_2018_2	Octyl_acetate_2016_1	Octyl_acetate_2016_2	Octyl_acetate_2017_1	Octyl_acetate_2017_2	Octyl_acetate_2018_1	Octyl_acetate_2018_2	Methyl_butanoate_2016_1	Methyl_butanoate_2016_2	Methyl_butanoate_2017_1	Methyl_butanoate_2017_2	Methyl_butanoate_2018_1	Methyl_butanoate_2018_2	Ethyl_butanoate_2016_1	Ethyl_butanoate_2016_2	Ethyl_butanoate_2017_1	Ethyl_butanoate_2017_2	Ethyl_butanoate_2018_1	Ethyl_butanoate_2018_2	Isopropyl_butanoate_2016_1	Isopropyl_butanoate_2016_2	Isopropyl_butanoate_2017_1	Isopropyl_butanoate_2017_2	Isopropyl_butanoate_2018_1	Isopropyl_butanoate_2018_2	Methyl_3_methyl_butanoate_2016_1	Methyl_3_methyl_butanoate_2016_2	Methyl_3_methyl_butanoate_2017_1	Methyl_3_methyl_butanoate_2017_2	Methyl_3_methyl_butanoate_2018_1	Methyl_3_methyl_butanoate_2018_2	Propyl_butanoate_2016_1
Butyl_acetate_2016_1	1	0.586433	0.223673	0.447399	0.444189	0.438681	0.294799	0.27532	-0.075823	0.281071	0.0078115	0.00896888	0.554237	0.168012	0.264876	0.0493912	0.190453	0.0562669	0.369979	0.379818	0.405389	0.367844	0.528396	0.166494	0.183658	0.11871	-0.08076	0.130681	-0.127914	0.220439	0.578845	0.215123	0.236057	0.091784	0.240349	0.468905	0.524581	0.184609	0.0489183	0.0893292	0.254889	0.456092	0.0641056	0.0580531	-0.0902482	0.190803	0.0438049	0.250564	0.577504
Butyl_acetate_2016_2	0.586433	1	0.267035	0.340895	0.262311	0.410612	0.0632001	0.426273	-0.0232016	0.187358	-0.0128408	0.00828623	0.185587	0.613751	0.052986	-0.0115591	-0.0378037	0.0127224	0.238546	0.491821	0.139655	0.247253	0.179489	0.147112	0.0272195	0.281854	0.0343831	-0.0614773	-0.109729	0.203277	0.184464	0.417961	0.234147	0.187778	0.00183328	0.174595	0.159317	0.275439	-0.0230802	0.00462834	-0.0496104	0.236734	-0.00592008	0.100781	0.0188763	0.0487054	0.0236352	0.230274	0.193329
Butyl_acetate_2017_1	0.223673	0.267035	1	0.352692	0.305736	0.354699	-0.0697569	0.0738157	0.447501	0.25822	0.194414	0.0261419	-0.068087	-0.0029162	0.227124	-0.0336984	0.158174	-0.050273	0.0573196	0.0554984	0.128916	0.0944446	0.159209	0.0513363	-0.22764	-0.0396152	-0.0184875	0.064375	-0.142018	-0.158193	-0.0361604	0.00257132	0.22689	-0.143515	0.0780373	-0.0772149	0.0283664	-0.1129	0.0586525	-0.0873888	0.114566	-0.0370459	-0.203774	-0.0695264	0.340763	0.124996	-0.0127054	-0.0376468	-0.04337
Butyl_acetate_2017_2	0.447399	0.340895	0.352692	1	0.198047	0.486417	0.385283	0.395936	0.25947	0.700057	0.111297	0.120753	0.12004	0.220245	0.185956	0.543735	-0.0774081	0.0355694	0.211903	0.249437	0.222001	0.332601	0.178921	0.124322	0.0164802	-0.0779569	-0.0250322	0.233573	-0.278949	0.186862	0.193428	-0.0328786	-0.0158495	-0.0266897	-0.133422	0.242541	0.209402	0.046932	-0.121556	-0.0362066	-0.123576	0.393371	0.104244	0.113017	0.0815495	0.319114	0.269839	0.098573	0.176425
Butyl_acetate_2018_1	0.444189	0.262311	0.305736	0.198047	1	0.339813	0.141497	0.186088	0.0779624	0.128615	0.352612	0.0751726	0.238749	-0.038398	0.299264	0.0144016	0.67856	0.0696302	0.184726	0.118414	0.342973	0.176597	0.523329	0.0388161	0.15748	0.43709	0.115462	-0.105384	-0.0046331	0.0151171	0.204682	0.035493	0.408673	0.00665753	0.365837	0.377992	0.380818	0.218097	0.149355	-0.138472	0.183126	0.210514	0.0477096	0.260175	-0.0208093	0.0278079	0.146508	0.0706049	0.121251
Butyl_acetate_2018_2	0.438681	0.410612	0.354699	0.486417	0.339813	1	0.212372	0.3066	0.187591	0.513855	0.262647	0.348344	0.206302	0.237119	0.199036	0.221888	0.18384	0.205154	0.352319	0.319731	0.26468	0.384019	0.447312	0.243597	-0.0982241	-0.111966	-0.141811	-0.0932045	-0.292738	0.2168	0.190154	0.00493921	0.00765755	-0.0361694	0.251256	0.367207	0.229346	-0.0410471	-0.101748	-0.208002	0.0517861	0.441227	0.0115501	0.184236	0.0251214	0.213337	0.171154	0.373769	0.121156
Isopentyl_acetate_2016_1	0.294799	0.0632001	-0.0697569	0.385283	0.141497	0.212372	1	0.528763	0.490713	0.506004	0.37653	0.237848	0.383314	-0.0142267	0.219352	0.491049	0.0707132	0.141004	0.126954	0.117272	0.147045	0.0778598	0.155816	0.126664	0.403836	0.119602	0.0206405	0.272183	0.0439285	0.177439	0.225514	0.170253	0.103722	0.110343	0.198249	0.31192	0.236359	0.00210581	-0.128462	-0.00203986	0.135533	0.230905	0.634149	0.346872	0.203503	0.511099	0.45954	0.293123	0.289902
Isopentyl_acetate_2016_2	0.27532	0.426273	0.0738157	0.395936	0.186088	0.3066	0.528763	1	0.415175	0.495959	0.396067	0.433145	0.167768	0.209196	0.212179	0.265986	0.0441806	0.365261	0.0933306	0.0625294	0.0510784	0.128431	0.0902468	0.116907	0.186231	0.201027	0.160404	0.175366	0.0283709	0.24867	0.100587	0.380085	0.227511	0.205298	0.124509	0.337832	0.147058	0.230475	0.0906241	0.0982924	0.0623325	0.317339	0.385278	0.540537	0.134884	0.375163	0.364157	0.331408	0.04855
Isopentyl_acetate_2017_1	-0.075823	-0.0232016	0.447501	0.25947	0.0779624	0.187591	0.490713	0.415175	1	0.533264	0.66641	0.419975	-0.0838676	-0.157363	0.263197	0.261794	0.0113532	0.264516	-0.064913	-0.116954	0.0122991	-0.0028446	-0.0278924	0.100831	0.110498	0.0411282	0.110831	0.280122	0.110471	-0.0620648	-0.163247	0.0814572	0.111052	-0.0604946	0.102938	0.0748713	-0.00543755	-0.0787846	0.0277335	0.0160172	0.182694	0.037817	0.449067	0.296791	0.600767	0.494615	0.473809	0.262671	-0.138761
Isopentyl_acetate_2017_2	0.281071	0.187358	0.25822	0.700057	0.128615	0.513855	0.506004	0.495959	0.533264	1	0.461919	0.411929	0.13017	0.0649047	0.145304	0.332295	-0.0927246	0.295121	0.38222	0.309643	0.221943	0.346793	0.232327	0.357769	0.0730544	-0.0900213	-0.123942	0.19174	-0.15868	0.0420477	0.102197	-0.0915563	-0.0273977	-0.0693439	0.060235	0.273968	0.229377	-0.0497412	-0.184671	-0.0853946	-0.0534256	0.281005	0.384749	0.367665	0.271802	0.58438	0.439262	0.233312	0.0484792
Isopentyl_acetate_2018_1	0.0078115	-0.0128408	0.194414	0.111297	0.352612	0.262647	0.37653	0.396067	0.66641	0.461919	1	0.547449	-0.146553	-0.253943	0.134024	0.0914544	0.21049	0.46793	-0.00798764	-0.0625609	0.0564924	-0.0181256	0.0953028	0.0890307	0.0201972	-0.00782975	-0.199822	-0.0558428	-0.022555	-0.176774	-0.194084	0.074464	-0.00920785	-0.0281955	0.227323	0.181865	-0.0578362	-0.206811	-0.18954	-0.0511174	0.0975444	0.0046846	0.567915	0.5233	0.326318	0.469847	0.722191	0.390786	-0.206655
Isopentyl_acetate_2018_2	0.00896888	0.00828623	0.0261419	0.120753	0.0751726	0.348344	0.237848	0.433145	0.419975	0.411929	0.547449	1	0.0302847	-0.015522	0.204376	0.103411	0.0150899	0.937424	0.0326602	-0.00802975	0.00922601	0.0279756	0.0286836	0.138647	-0.0814655	-0.116872	-0.0913016	-0.146271	-0.116194	0.028926	-0.00824826	-0.0183091	0.0913542	-0.0449049	0.303879	0.262406	0.0570867	-0.0498244	-0.0239118	-0.180041	0.152367	0.194515	0.296023	0.323313	0.104379	0.256029	0.329995	0.455568	-0.042803
Hexyl_acetate_2016_1	0.554237	0.185587	-0.068087	0.12004	0.238749	0.206302	0.383314	0.167768	-0.0838676	0.13017	-0.146553	0.0302847	1	0.237129	0.527565	0.171078	0.172089	0.123621	0.442373	0.393966	0.480228	0.438729	0.492694	0.386704	0.419166	0.298166	0.147684	0.260084	0.134535	0.211879	0.797395	0.165953	0.456237	0.332923	0.355441	0.50385	0.631156	0.213315	0.158995	0.147819	0.404857	0.374679	0.188049	0.231504	-0.0642933	0.140026	-0.144805	0.207831	0.765934
Hexyl_acetate_2016_2	0.168012	0.613751	-0.0029162	0.220245	-0.038398	0.237119	-0.0142267	0.209196	-0.157363	0.0649047	-0.253943	-0.015522	0.237129	1	0.164482	0.105629	-0.0414377	0.0113756	0.060039	0.340185	0.0743488	0.186361	0.048075	0.0814856	0.164653	0.240474	0.149401	-0.0492784	-0.0174548	0.234811	0.151095	0.215707	0.355181	0.364343	0.110209	0.1035	0.123148	0.244635	-0.0109411	-0.0166039	-0.0371535	0.205832	-0.0752088	-0.000979571	-0.169759	-0.109816	-0.206878	-0.0130178	0.160328
Hexyl_acetate_2017_1	0.264876	0.052986	0.227124	0.185956	0.299264	0.199036	0.219352	0.212179	0.263197	0.145304	0.134024	0.204376	0.527565	0.164482	1	0.281853	0.398735	0.253587	0.279877	0.286408	0.636111	0.456133	0.508808	0.230722	0.236351	0.221161	0.188228	0.360078	0.25506	0.202369	0.276078	0.000115765	0.551816	0.299495	0.485162	0.38705	0.249377	0.0391114	0.192019	0.165638	0.445545	0.206952	0.126101	0.203287	0.0673917	0.178522	0.0409433	0.216663	0.238619
Hexyl_acetate_2017_2	0.0493912	-0.0115591	-0.0336984	0.543735	0.0144016	0.221888	0.491049	0.265986	0.261794	0.332295	0.0914544	0.103411	0.171078	0.105629	0.281853	1	0.0237205	0.0473054	0.0964204	0.129026	0.157194	0.317165	0.104001	0.224439	-0.00260966	-0.108215	-0.0789151	0.167323	-0.199066	0.257801	0.00377245	-0.0589331	-0.0141017	0.139919	-0.0290644	0.188978	0.0394554	-0.0841968	-0.179122	-0.050115	-0.0799803	0.262928	0.179983	0.201085	0.0949573	0.212467	0.253991	0.208696	0.0518471
Hexyl_acetate_2018_1	0.190453	-0.0378037	0.158174	-0.0774081	0.67856	0.18384	0.0707132	0.0441806	0.0113532	-0.0927246	0.21049	0.0150899	0.172089	-0.0414377	0.398735	0.0237205	1	0.0235633	0.15085	0.049033	0.429874	0.0910646	0.645857	-0.0125465	0.266844	0.223715	0.133632	-0.0753455	0.147718	0.0489689	0.0270715	-0.042818	0.50712	0.0813733	0.580837	0.320785	0.133808	0.0117058	0.214941	-0.0796379	0.202461	0.0701517	-0.0188257	0.256283	-0.0784775	-0.0903829	-0.00580425	-0.0167257	-0.0347544
Hexyl_acetate_2018_2	0.0562669	0.0127224	-0.050273	0.0355694	0.0696302	0.205154	0.141004	0.365261	0.264516	0.295121	0.46793	0.937424	0.123621	0.0113756	0.253587	0.0473054	0.0235633	1	0.0415198	0.0434141	0.0429091	0.0451186	0.0594412	0.148305	-0.0448698	-0.0613033	-0.10223	-0.148588	-0.0840966	-0.0191667	0.0682084	0.00711726	0.136597	0.0206922	0.325503	0.246113	0.0756519	-0.0124993	-0.0281057	-0.119136	0.174906	0.187917	0.284295	0.330357	0.0112725	0.212551	0.262116	0.379954	0.0507961
Octyl_acetate_2016_1	0.369979	0.238546	0.0573196	0.211903	0.184726	0.352319	0.126954	0.0933306	-0.064913	0.38222	-0.00798764	0.0326602	0.442373	0.060039	0.279877	0.0964204	0.15085	0.0415198	1	0.791215	0.729505	0.807421	0.635447	0.701459	0.0276729	-0.0252763	-0.179844	-0.0831118	-0.145946	0.0107623	0.213694	-0.0667818	0.0555494	-0.0268927	0.163977	0.254711	0.265641	-0.018161	-0.15457	-0.102066	-0.021235	0.0641044	0.0576453	0.204519	-0.112432	0.0708775	-0.0528183	0.110505	0.069489
Octyl_acetate_2016_2	0.379818	0.491821	0.0554984	0.249437	0.118414	0.319731	0.117272	0.0625294	-0.116954	0.309643	-0.0625609	-0.00802975	0.393966	0.340185	0.286408	0.129026	0.049033	0.0434141	0.791215	1	0.64766	0.691373	0.507033	0.667363	0.0113374	0.0538779	-0.2243	-0.0679788	-0.0995389	0.108296	0.153543	0.0444803	0.107868	0.0639056	0.144441	0.25535	0.106897	-0.0126888	-0.283389	-0.13438	-0.0208914	0.0519783	0.0163281	0.133546	-0.137978	0.104033	-0.0554892	0.168942	0.113197
Octyl_acetate_2017_1	0.405389	0.139655	0.128916	0.222001	0.342973	0.26468	0.147045	0.0510784	0.0122991	0.221943	0.0564924	0.00922601	0.480228	0.0743488	0.636111	0.157194	0.429874	0.0429091	0.729505	0.64766	1	0.77404	0.73343	0.542253	0.164707	0.0887776	-0.130156	0.167833	0.0419934	0.0964798	0.202092	-0.0722478	0.282749	0.0314279	0.354368	0.39904	0.294296	-0.0148105	-0.100946	0.048666	0.19672	0.112506	0.0494657	0.152309	-0.132268	0.114252	-0.022096	0.171191	0.085364
Octyl_acetate_2017_2	0.367844	0.247253	0.0944446	0.332601	0.176597	0.384019	0.0778598	0.128431	-0.0028446	0.346793	-0.0181256	0.0279756	0.438729	0.186361	0.456133	0.317165	0.0910646	0.0451186	0.807421	0.691373	0.77404	1	0.626499	0.672524	-0.0691231	-0.0431289	-0.182098	-0.0158585	-0.19361	0.163612	0.167043	-0.0840569	0.00341368	0.0524495	0.150013	0.346073	0.31849	-0.0143874	-0.202069	-0.0352915	0.0795477	0.256551	0.0519118	0.163573	-0.0906716	0.0759087	-0.058451	0.242359	0.0659999
Octyl_acetate_2018_1	0.528396	0.179489	0.159209	0.178921	0.523329	0.447312	0.155816	0.0902468	-0.0278924	0.232327	0.0953028	0.0286836	0.492694	0.048075	0.508808	0.104001	0.645857	0.0594412	0.635447	0.507033	0.73343	0.626499	1	0.415279	0.197488	0.108392	-0.0755056	-0.0504406	-0.059364	0.0746461	0.296183	-0.0847219	0.285858	0.0854035	0.527195	0.429187	0.386406	0.0383971	0.0352748	-0.0473538	0.240021	0.246713	0.0658293	0.242737	-0.120005	0.0282923	-0.055181	0.132324	0.240378
Octyl_acetate_2018_2	0.166494	0.147112	0.0513363	0.124322	0.0388161	0.243597	0.126664	0.116907	0.100831	0.357769	0.0890307	0.138647	0.386704	0.0814856	0.230722	0.224439	-0.0125465	0.148305	0.701459	0.667363	0.542253	0.672524	0.415279	1	-0.114823	-0.0198862	-0.254202	-0.0649981	-0.231482	0.00461948	0.0933925	-0.0854402	0.0801288	-0.0137651	0.0446999	0.247376	0.202332	0.0865245	-0.272622	-0.211774	-0.111393	0.0222969	0.12272	0.276299	-0.00841507	0.18334	0.0370476	0.277443	0.00783424
Methyl_butanoate_2016_1	0.183658	0.0272195	-0.22764	0.0164802	0.15748	-0.0982241	0.403836	0.186231	0.110498	0.0730544	0.0201972	-0.0814655	0.419166	0.164653	0.236351	-0.00260966	0.266844	-0.0448698	0.0276729	0.0113374	0.164707	-0.0691231	0.197488	-0.114823	1	0.542975	0.518693	0.433393	0.549406	0.247403	0.389451	0.341011	0.438269	0.405435	0.221306	0.149547	0.425847	0.368615	0.265206	0.230673	0.140843	0.186568	0.357003	0.205447	0.121568	0.135885	0.103327	-0.0635652	0.417781
Methyl_butanoate_2016_2	0.11871	0.281854	-0.0396152	-0.0779569	0.43709	-0.111966	0.119602	0.201027	0.0411282	-0.0900213	-0.00782975	-0.116872	0.298166	0.240474	0.221161	-0.108215	0.223715	-0.0613033	-0.0252763	0.0538779	0.0887776	-0.0431289	0.108392	-0.0198862	0.542975	1	0.541942	0.295255	0.441256	0.327658	0.240766	0.395847	0.524944	0.278964	0.118095	0.112888	0.420483	0.6033	0.321311	0.0649495	0.0632136	0.136025	0.119065	0.272742	0.0975366	0.0541064	0.00390562	-0.0252675	0.232292
Methyl_butanoate_2017_1	-0.08076	0.0343831	-0.0184875	-0.0250322	0.115462	-0.141811	0.0206405	0.160404	0.110831	-0.123942	-0.199822	-0.0913016	0.147684	0.149401	0.188228	-0.0789151	0.133632	-0.10223	-0.179844	-0.2243	-0.130156	-0.182098	-0.0755056	-0.254202	0.518693	0.541942	1	0.37336	0.524007	0.266741	0.228449	0.297678	0.385249	0.287533	-0.0313495	-0.073949	0.189473	0.51497	0.674192	0.25287	0.185223	0.127589	-0.0385149	-0.00475535	0.169908	-0.232272	-0.184517	-0.191239	0.229034
Methyl_butanoate_2017_2	0.130681	-0.0614773	0.064375	0.233573	-0.105384	-0.0932045	0.272183	0.175366	0.280122	0.19174	-0.0558428	-0.146271	0.260084	-0.0492784	0.360078	0.167323	-0.0753455	-0.148588	-0.0831118	-0.0679788	0.167833	-0.0158585	-0.0504406	-0.0649981	0.433393	0.295255	0.37336	1	0.441338	0.299199	0.25876	0.206669	0.222739	0.190246	-0.0425907	0.140265	0.217408	0.156493	0.367333	0.639821	0.246992	0.17858	0.136769	0.0487637	0.322104	0.448944	0.123997	0.100325	0.265382
Methyl_butanoate_2018_1	-0.127914	-0.109729	-0.142018	-0.278949	-0.0046331	-0.292738	0.0439285	0.0283709	0.110471	-0.15868	-0.022555	-0.116194	0.134535	-0.0174548	0.25506	-0.199066	0.147718	-0.0840966	-0.145946	-0.0995389	0.0419934	-0.19361	-0.059364	-0.231482	0.549406	0.441256	0.524007	0.441338	1	0.237462	0.00631651	0.245926	0.319559	0.300148	0.15989	0.0652716	-0.038844	0.1976	0.431105	0.352258	0.429657	-0.00777492	0.138535	0.048012	0.132789	0.0796713	0.0348906	0.0120897	0.0612427
Methyl_butanoate_2018_2	0.220439	0.203277	-0.158193	0.186862	0.0151171	0.2168	0.177439	0.24867	-0.0620648	0.0420477	-0.176774	0.028926	0.211879	0.234811	0.202369	0.257801	0.0489689	-0.0191667	0.0107623	0.108296	0.0964798	0.163612	0.0746461	0.00461948	0.247403	0.327658	0.266741	0.299199	0.237462	1	0.0896753	0.208738	0.0593637	0.234026	0.0281911	0.430507	0.303229	0.356114	0.190009	0.160857	0.143247	0.608199	0.0376131	0.21044	0.0768124	0.224609	0.101139	0.489009	0.0422813
Ethyl_butanoate_2016_1	0.578845	0.184464	-0.0361604	0.193428	0.204682	0.190154	0.225514	0.100587	-0.163247	0.102197	-0.194084	-0.00824826	0.797395	0.151095	0.276078	0.00377245	0.0270715	0.0682084	0.213694	0.153543	0.202092	0.167043	0.296183	0.0933925	0.389451	0.240766	0.228449	0.25876	0.00631651	0.0896753	1	0.218502	0.373122	0.198633	0.0972926	0.349678	0.614338	0.182703	0.248998	0.129811	0.263654	0.33171	-0.00933786	0.0203674	-0.0920423	-0.00132757	-0.179453	-0.0331697	0.9023
Ethyl_butanoate_2016_2	0.215123	0.417961	0.00257132	-0.0328786	0.035493	0.00493921	0.170253	0.380085	0.0814572	-0.0915563	0.074464	-0.0183091	0.165953	0.215707	0.000115765	-0.0589331	-0.042818	0.00711726	-0.0667818	0.0444803	-0.0722478	-0.0840569	-0.0847219	-0.0854402	0.341011	0.395847	0.297678	0.206669	0.245926	0.208738	0.218502	1	0.176383	0.447173	-0.0494392	0.0417566	0.182356	0.322806	0.118133	0.237281	0.0624587	0.0887967	0.0968509	0.085836	0.06085	0.0106104	0.0979553	0.0667561	0.205868
Ethyl_butanoate_2017_1	0.236057	0.234147	0.22689	-0.0158495	0.408673	0.00765755	0.103722	0.227511	0.111052	-0.0273977	-0.00920785	0.0913542	0.456237	0.355181	0.551816	-0.0141017	0.50712	0.136597	0.0555494	0.107868	0.282749	0.00341368	0.285858	0.0801288	0.438269	0.524944	0.385249	0.222739	0.319559	0.0593637	0.373122	0.176383	1	0.294726	0.41473	0.288866	0.368268	0.35991	0.386114	0.0248401	0.271069	0.0394918	-0.0538399	0.126833	-0.0458293	-0.0386664	-0.166911	-0.0883727	0.334001
Ethyl_butanoate_2017_2	0.091784	0.187778	-0.143515	-0.0266897	0.00665753	-0.0361694	0.110343	0.205298	-0.0604946	-0.0693439	-0.0281955	-0.0449049	0.332923	0.364343	0.299495	0.139919	0.0813733	0.0206922	-0.0268927	0.0639056	0.0314279	0.0524495	0.0854035	-0.0137651	0.405435	0.278964	0.287533	0.190246	0.300148	0.234026	0.198633	0.447173	0.294726	1	0.142192	0.0969166	0.162969	0.192498	-0.00157402	0.211715	0.116509	0.0693705	0.174699	0.238307	0.0180304	-0.0404039	0.0351588	0.144879	0.263319
Ethyl_butanoate_2018_1	0.240349	0.00183328	0.0780373	-0.133422	0.365837	0.251256	0.198249	0.124509	0.102938	0.060235	0.227323	0.303879	0.355441	0.110209	0.485162	-0.0290644	0.580837	0.325503	0.163977	0.144441	0.354368	0.150013	0.527195	0.0446999	0.221306	0.118095	-0.0313495	-0.0425907	0.15989	0.0281911	0.0972926	-0.0494392	0.41473	0.142192	1	0.422996	0.219594	-0.0101025	0.122726	-0.0275418	0.460603	0.148438	0.15861	0.219889	-0.0891618	0.0517773	-0.0877971	0.133073	0.078371
Ethyl_butanoate_2018_2	0.468905	0.174595	-0.0772149	0.242541	0.377992	0.367207	0.31192	0.337832	0.0748713	0.273968	0.181865	0.262406	0.50385	0.1035	0.38705	0.188978	0.320785	0.246113	0.254711	0.25535	0.39904	0.346073	0.429187	0.247376	0.149547	0.112888	-0.073949	0.140265	0.0652716	0.430507	0.349678	0.0417566	0.288866	0.0969166	0.422996	1	0.369923	0.212051	0.0418834	0.0665542	0.291783	0.496845	0.214976	0.344767	-0.082113	0.346284	0.182921	0.442092	0.235423
Isopropyl_butanoate_2016_1	0.524581	0.159317	0.0283664	0.209402	0.380818	0.229346	0.236359	0.147058	-0.00543755	0.229377	-0.0578362	0.0570867	0.631156	0.123148	0.249377	0.0394554	0.133808	0.0756519	0.265641	0.106897	0.294296	0.31849	0.386406	0.202332	0.425847	0.420483	0.189473	0.217408	-0.038844	0.303229	0.614338	0.182356	0.368268	0.162969	0.219594	0.369923	1	0.568216	0.305496	0.205779	0.365445	0.640975	0.155916	0.156701	0.0770809	0.1593	-0.0809437	0.139827	0.549242
Isopropyl_butanoate_2016_2	0.184609	0.275439	-0.1129	0.046932	0.218097	-0.0410471	0.00210581	0.230475	-0.0787846	-0.0497412	-0.206811	-0.0498244	0.213315	0.244635	0.0391114	-0.0841968	0.0117058	-0.0124993	-0.018161	-0.0126888	-0.0148105	-0.0143874	0.0383971	0.0865245	0.368615	0.6033	0.51497	0.156493	0.1976	0.356114	0.182703	0.322806	0.35991	0.192498	-0.0101025	0.212051	0.568216	1	0.466152	0.183437	0.0862921	0.441051	-0.00111882	0.0749054	-0.0151561	-0.0540539	-0.12947	-0.0056691	0.191665
Isopropyl_butanoate_2017_1	0.0489183	-0.0230802	0.0586525	-0.121556	0.149355	-0.101748	-0.128462	0.0906241	0.0277335	-0.184671	-0.18954	-0.0239118	0.158995	-0.0109411	0.192019	-0.179122	0.214941	-0.0281057	-0.15457	-0.283389	-0.100946	-0.202069	0.0352748	-0.272622	0.265206	0.321311	0.674192	0.367333	0.431105	0.190009	0.248998	0.118133	0.386114	-0.00157402	0.122726	0.0418834	0.305496	0.466152	1	0.522545	0.467844	0.301428	-0.188011	-0.0642899	0.038303	-0.185724	-0.275869	-0.116248	0.218702
Isopropyl_butanoate_2017_2	0.0893292	0.00462834	-0.0873888	-0.0362066	-0.138472	-0.208002	-0.00203986	0.0982924	0.0160172	-0.0853946	-0.0511174	-0.180041	0.147819	-0.0166039	0.165638	-0.050115	-0.0796379	-0.119136	-0.102066	-0.13438	0.048666	-0.0352915	-0.0473538	-0.211774	0.230673	0.0649495	0.25287	0.639821	0.352258	0.160857	0.129811	0.237281	0.0248401	0.211715	-0.0275418	0.0665542	0.205779	0.183437	0.522545	1	0.445869	0.264751	0.124063	0.0450695	0.164932	0.183741	0.0520349	0.1176	0.14945
Isopropyl_butanoate_2018_1	0.254889	-0.0496104	0.114566	-0.123576	0.183126	0.0517861	0.135533	0.0623325	0.182694	-0.0534256	0.0975444	0.152367	0.404857	-0.0371535	0.445545	-0.0799803	0.202461	0.174906	-0.021235	-0.0208914	0.19672	0.0795477	0.240021	-0.111393	0.140843	0.0632136	0.185223	0.246992	0.429657	0.143247	0.263654	0.0624587	0.271069	0.116509	0.460603	0.291783	0.365445	0.0862921	0.467844	0.445869	1	0.380605	0.140731	-0.000379605	0.0534814	0.118063	-0.0649641	0.2596	0.285054
Isopropyl_butanoate_2018_2	0.456092	0.236734	-0.0370459	0.393371	0.210514	0.441227	0.230905	0.317339	0.037817	0.281005	0.0046846	0.194515	0.374679	0.205832	0.206952	0.262928	0.0701517	0.187917	0.0641044	0.0519783	0.112506	0.256551	0.246713	0.0222969	0.186568	0.136025	0.127589	0.17858	-0.00777492	0.608199	0.33171	0.0887967	0.0394918	0.0693705	0.148438	0.496845	0.640975	0.441051	0.301428	0.264751	0.380605	1	0.206264	0.26816	0.110463	0.285921	0.163896	0.430467	0.298541
Methyl_3_methyl_butanoate_2016_1	0.0641056	-0.00592008	-0.203774	0.104244	0.0477096	0.0115501	0.634149	0.385278	0.449067	0.384749	0.567915	0.296023	0.188049	-0.0752088	0.126101	0.179983	-0.0188257	0.284295	0.0576453	0.0163281	0.0494657	0.0519118	0.0658293	0.12272	0.357003	0.119065	-0.0385149	0.136769	0.138535	0.0376131	-0.00933786	0.0968509	-0.0538399	0.174699	0.15861	0.214976	0.155916	-0.00111882	-0.188011	0.124063	0.140731	0.206264	1	0.648568	0.460257	0.674419	0.684294	0.493327	0.08544
Methyl_3_methyl_butanoate_2016_2	0.0580531	0.100781	-0.0695264	0.113017	0.260175	0.184236	0.346872	0.540537	0.296791	0.367665	0.5233	0.323313	0.231504	-0.000979571	0.203287	0.201085	0.256283	0.330357	0.204519	0.133546	0.152309	0.163573	0.242737	0.276299	0.205447	0.272742	-0.00475535	0.0487637	0.048012	0.21044	0.0203674	0.085836	0.126833	0.238307	0.219889	0.344767	0.156701	0.0749054	-0.0642899	0.0450695	-0.000379605	0.26816	0.648568	1	0.431953	0.58838	0.618439	0.546563	-0.0196388
Methyl_3_methyl_butanoate_2017_1	-0.0902482	0.0188763	0.340763	0.0815495	-0.0208093	0.0251214	0.203503	0.134884	0.600767	0.271802	0.326318	0.104379	-0.0642933	-0.169759	0.0673917	0.0949573	-0.0784775	0.0112725	-0.112432	-0.137978	-0.132268	-0.0906716	-0.120005	-0.00841507	0.121568	0.0975366	0.169908	0.322104	0.132789	0.0768124	-0.0920423	0.06085	-0.0458293	0.0180304	-0.0891618	-0.082113	0.0770809	-0.0151561	0.038303	0.164932	0.0534814	0.110463	0.460257	0.431953	1	0.552199	0.432081	0.376195	-0.0293332
Methyl_3_methyl_butanoate_2017_2	0.190803	0.0487054	0.124996	0.319114	0.0278079	0.213337	0.511099	0.375163	0.494615	0.58438	0.469847	0.256029	0.140026	-0.109816	0.178522	0.212467	-0.0903829	0.212551	0.0708775	0.104033	0.114252	0.0759087	0.0282923	0.18334	0.135885	0.0541064	-0.232272	0.448944	0.0796713	0.224609	-0.00132757	0.0106104	-0.0386664	-0.0404039	0.0517773	0.346284	0.1593	-0.0540539	-0.185724	0.183741	0.118063	0.285921	0.674419	0.58838	0.552199	1	0.689268	0.574164	0.0358193
Methyl_3_methyl_butanoate_2018_1	0.0438049	0.0236352	-0.0127054	0.269839	0.146508	0.171154	0.45954	0.364157	0.473809	0.439262	0.722191	0.329995	-0.144805	-0.206878	0.0409433	0.253991	-0.00580425	0.262116	-0.0528183	-0.0554892	-0.022096	-0.058451	-0.055181	0.0370476	0.103327	0.00390562	-0.184517	0.123997	0.0348906	0.101139	-0.179453	0.0979553	-0.166911	0.0351588	-0.0877971	0.182921	-0.0809437	-0.12947	-0.275869	0.0520349	-0.0649641	0.163896	0.684294	0.618439	0.432081	0.689268	1	0.547569	-0.15841
Methyl_3_methyl_butanoate_2018_2	0.250564	0.230274	-0.0376468	0.098573	0.0706049	0.373769	0.293123	0.331408	0.262671	0.233312	0.390786	0.455568	0.207831	-0.0130178	0.216663	0.208696	-0.0167257	0.379954	0.110505	0.168942	0.171191	0.242359	0.132324	0.277443	-0.0635652	-0.0252675	-0.191239	0.100325	0.0120897	0.489009	-0.0331697	0.0667561	-0.0883727	0.144879	0.133073	0.442092	0.139827	-0.0056691	-0.116248	0.1176	0.2596	0.430467	0.493327	0.546563	0.376195	0.574164	0.547569	1	-0.00515085
Propyl_butanoate_2016_1	0.577504	0.193329	-0.04337	0.176425	0.121251	0.121156	0.289902	0.04855	-0.138761	0.0484792	-0.206655	-0.042803	0.765934	0.160328	0.238619	0.0518471	-0.0347544	0.0507961	0.069489	0.113197	0.085364	0.0659999	0.240378	0.00783424	0.417781	0.232292	0.229034	0.265382	0.0612427	0.0422813	0.9023	0.205868	0.334001	0.263319	0.078371	0.235423	0.549242	0.191665	0.218702	0.14945	0.285054	0.298541	0.08544	-0.0196388	-0.0293332	0.0358193	-0.15841	-0.00515085	1
Propyl_butanoate_2016_2	0.322027	0.582433	-0.0857163	0.00783225	-0.0310698	0.0336806	0.1231	0.486749	-0.0380399	-0.0955949	-0.116071	0.0214403	0.195412	0.34281	0.0343129	-0.0600685	-0.094646	0.0552538	-0.0818684	0.0980795	-0.0701695	-0.0472003	-0.0492	-0.000119773	0.27799	0.380385	0.298222	0.221951	0.237022	0.314871	0.162758	0.763068	0.234196	0.377517	-0.0863607	0.168281	0.125891	0.470324	0.167805	0.214887	-0.00494733	0.132107	0.0490087	0.0550595	-0.0342485	0.0311527	-0.0291071	0.179461	0.265439
Propyl_butanoate_2017_1	0.218186	0.170641	0.0697606	0.0550215	0.20778	-0.104624	0.169176	0.236757	0.0689868	-0.067861	-0.135832	0.0363389	0.460787	0.284607	0.442393	0.0162988	0.164083	0.122348	-0.152265	-0.089209	0.0131501	-0.0938127	0.0959663	-0.133943	0.426361	0.445978	0.593256	0.339463	0.289826	0.0835203	0.459232	0.204024	0.640305	0.317906	0.128856	0.114475	0.307588	0.403336	0.483896	0.233291	0.298916	0.109461	0.0492717	0.0188876	0.00453599	-0.0468516	-0.174909	-0.0910065	0.595145
Propyl_butanoate_2017_2	0.138034	0.266762	-0.147849	0.157224	-0.0898767	0.0136518	0.189796	0.162119	-0.0713848	-0.000285849	-0.153707	-0.0374497	0.365375	0.578556	0.344116	0.277847	-0.0280777	0.0551102	-0.0370554	0.14357	0.0272768	0.138347	0.0408706	-0.0508332	0.386998	0.172479	0.296092	0.230833	0.166247	0.187149	0.239074	0.244495	0.25082	0.75981	0.0802366	0.113425	0.102394	0.147879	-0.0163951	0.22367	0.0608276	0.121213	0.179124	0.107045	0.034236	0.00835678	-0.0204366	0.0656288	0.390891
Propyl_butanoate_2018_1	0.230539	0.129703	0.00797049	-0.0186211	0.291087	0.289042	0.368163	0.222406	0.263191	0.188529	0.39909	0.47414	0.462757	0.130534	0.485084	0.103961	0.205387	0.537369	0.0840496	0.213069	0.216587	0.119486	0.267577	0.120386	0.144162	0.170352	-0.0501295	0.0598905	0.185238	0.0018721	0.200235	0.0701977	0.280347	0.247397	0.63753	0.436385	0.171509	-0.0110406	-0.0407432	-0.00318194	0.460773	0.168248	0.433405	0.347594	0.0985574	0.357998	0.200199	0.398794	0.312613
Propyl_butanoate_2018_2	0.474898	0.285792	-0.0806072	0.353297	0.253831	0.478807	0.389697	0.358945	0.0920006	0.306197	0.0951347	0.317128	0.51619	0.252857	0.365935	0.359461	0.09601	0.302813	0.176188	0.261416	0.190061	0.309081	0.304983	0.173012	0.132138	0.125138	0.013005	0.154761	0.00438619	0.547256	0.358404	0.00307398	0.180435	0.155513	0.275813	0.794509	0.419835	0.247932	0.114443	0.122932	0.326722	0.694821	0.298432	0.351999	0.0468861	0.381289	0.197604	0.579932	0.382574
Butyl_butanoate_2016_1	0.49757	0.361199	0.0837553	0.142154	0.237627	0.119168	-0.0637968	0.132092	-0.226047	-0.0607209	-0.195251	-0.00584785	0.535846	0.281774	0.374793	0.0699723	0.106113	0.0898215	0.166443	0.205627	0.26471	0.26733	0.308261	0.195774	0.163222	0.391948	0.141092	0.191378	-0.0271538	0.418291	0.501302	0.241869	0.417703	0.431694	0.129462	0.27602	0.613442	0.386555	0.256186	0.27256	0.292547	0.456905	-0.0853583	0.193722	-0.0911872	-0.0237417	-0.119204	0.257697	0.446295
Butyl_butanoate_2016_2	0.268225	0.508572	-0.0971956	-0.0365825	-0.0128717	-0.118319	-0.0218871	0.259666	-0.168235	-0.251571	-0.242831	-0.136909	0.172321	0.351074	0.055174	-0.0434979	-0.0545425	-0.0814705	-0.0734629	0.0569918	-0.014608	-0.0111551	-0.0506979	-0.00835104	0.254374	0.412033	0.281701	0.262198	0.228348	0.334228	0.0947753	0.650476	0.237269	0.517211	0.0157573	0.0803006	0.176373	0.539448	0.210271	0.385352	0.0433908	0.133473	-0.0196301	0.0246822	-0.0531677	-0.0757106	-0.0886542	0.167525	0.160736
Butyl_butanoate_2017_1	0.318102	0.283907	-0.0168358	-0.0510189	0.179036	-0.0328152	-0.157691	0.163364	-0.349562	-0.287733	-0.254126	-0.0326891	0.343121	0.248857	0.329838	-0.0282677	0.19455	0.0867168	0.00887221	0.0446622	0.0680135	0.0423586	0.154524	-0.0269023	0.117669	0.303157	0.234246	0.17565	0.128782	0.376509	0.3048	0.22865	0.424411	0.375381	0.257168	0.196399	0.308384	0.429095	0.453517	0.364778	0.328399	0.326863	-0.132461	0.0630955	-0.243529	-0.135163	-0.229223	0.14844	0.275317
Butyl_butanoate_2017_2	0.23972	0.227286	-0.0859602	0.0097512	0.0628676	-0.189087	-0.0719842	0.144015	-0.219856	-0.319712	-0.15731	-0.149883	0.234437	0.17739	0.336731	0.153272	0.131512	-0.030615	-0.0540981	0.0395066	0.170294	0.0973851	0.0700829	-0.0604213	0.134086	0.196593	0.180872	0.313493	0.190155	0.381315	0.117156	0.336657	0.21232	0.57714	0.0823999	0.189247	0.121918	0.287456	0.199903	0.552793	0.2652	0.247501	0.0236164	0.174899	-0.0611117	-0.0188609	0.0509177	0.264702	0.138331
Butyl_butanoate_2018_1	0.381765	0.240422	0.0829505	-0.0113028	0.503758	0.0519755	0.0500385	0.126208	-0.114642	-0.150356	-0.0752097	-0.0297834	0.523218	0.166887	0.539422	0.070376	0.458283	0.0662501	0.0804581	0.1917	0.330981	0.17348	0.419633	0.0298727	0.22631	0.401453	0.227449	0.221162	0.334353	0.287777	0.357144	0.0986104	0.532372	0.304401	0.470517	0.390965	0.404186	0.274515	0.419268	0.348799	0.6831	0.34718	0.0202431	0.158888	-0.102289	0.0171683	-0.163467	0.203849	0.34879
Butyl_butanoate_2018_2	0.575866	0.365779	-0.0165476	0.283252	0.256288	0.268689	0.0257128	0.170809	-0.232	0.0176884	-0.0643091	-0.0494496	0.351827	0.219629	0.237132	0.111571	0.122839	0.07678	0.0892182	0.184883	0.167022	0.259369	0.270999	-0.0629502	0.128835	0.183583	0.0278681	0.145338	0.0398683	0.551268	0.296341	0.131224	0.0315054	0.255583	0.174612	0.499468	0.370038	0.28267	0.107298	0.297865	0.301799	0.702618	0.12934	0.303132	-0.059358	0.221996	0.185148	0.393243	0.287411
Hexyl_butanoate_2016_1	0.497192	0.359699	0.138744	0.206887	0.32552	0.320816	-0.0915369	0.107376	-0.210008	0.0503776	-0.188258	0.0253088	0.542598	0.342428	0.364452	0.0518826	0.199845	0.0960347	0.174484	0.185705	0.2273	0.238384	0.43366	0.116968	0.154629	0.35178	0.136743	0.13887	-0.0504335	0.303372	0.603868	0.116576	0.453654	0.316729	0.226469	0.297939	0.623441	0.301308	0.316108	0.161776	0.334392	0.476913	-0.181432	0.109447	-0.153702	-0.0632269	-0.212391	0.119474	0.515007
Hexyl_butanoate_2016_2	0.171715	0.448408	-0.179448	-0.0310401	-0.0942375	-0.0776142	0.0867984	0.0870257	-0.217525	-0.154661	-0.353952	-0.188454	0.416403	0.607255	0.0313434	-0.0252036	-0.113158	-0.125442	-0.0219644	0.189634	-0.0606963	0.0230763	-0.0120684	0.0587052	0.424255	0.459777	0.333305	0.130722	0.293263	0.216686	0.344643	0.41461	0.378836	0.451451	-0.0242572	0.0329031	0.23684	0.42792	0.100743	0.110455	0.0505001	0.11325	0.00927882	-0.0701202	-0.107973	-0.147987	-0.205491	0.00134434	0.477595
Hexyl_butanoate_2017_1	0.272516	0.178043	-0.0278551	-0.0386125	0.278131	0.0959889	-0.143202	0.0901165	-0.319464	-0.222114	-0.235873	0.0331372	0.398086	0.296292	0.516024	0.0377464	0.420802	0.128945	0.0970346	0.106567	0.225046	0.137836	0.370044	0.0131944	0.166901	0.32606	0.245286	0.119667	0.144919	0.377532	0.342152	0.0360943	0.607511	0.286758	0.379771	0.287745	0.338592	0.291013	0.44998	0.142404	0.322432	0.329351	-0.222626	0.0406562	-0.320884	-0.189028	-0.26748	0.0842247	0.272064
Hexyl_butanoate_2017_2	-0.109851	-0.0502554	-0.100205	-0.123446	-0.0212946	-0.0752719	0.00362124	-0.0404132	-0.0678097	-0.281571	-0.0667237	-0.0895136	0.0760186	0.0401689	0.185711	0.549557	0.196473	-0.0460739	-0.0390498	-0.00618548	0.0736942	0.135839	0.0798326	0.176948	-0.0837896	-0.00956908	-0.0569781	-0.0431327	-0.0182137	0.200433	-0.0974094	0.0256836	0.110702	0.347446	0.0288362	-0.0734413	-0.0600839	-0.0579588	-0.0784856	0.0116796	0.0554111	0.0518345	-0.0683844	0.115332	-0.00471925	-0.157641	0.00749733	0.201411	-0.0661037
Hexyl_butanoate_2018_1	0.189695	0.0217703	0.161205	-0.0852811	0.551193	0.185129	-0.00162709	0.0537579	-0.0532415	-0.127883	0.0555795	-0.0111725	0.238372	0.0942864	0.456228	0.0324958	0.92694	0.00603149	0.11569	0.0774527	0.384963	0.104483	0.638485	-0.0119853	0.24774	0.227955	0.186679	-0.0186626	0.231038	0.1339	0.087792	-0.0553815	0.580359	0.175087	0.619416	0.325801	0.155293	0.0373793	0.309924	-0.0103235	0.35444	0.13866	-0.106781	0.185901	-0.131324	-0.139764	-0.146559	-0.0144095	0.0392056
Hexyl_butanoate_2018_2	0.280963	0.166533	0.0133621	0.0331749	0.130153	-0.109949	-0.0619477	0.0516365	-0.177771	-0.128195	-0.152235	0.0484535	0.325599	0.219126	0.407645	0.106735	0.159247	0.177718	0.0672811	0.18907	0.285172	0.143752	0.166993	0.156412	0.0920491	0.196828	0.0234037	0.0758075	0.0686692	0.22253	0.218685	-0.048316	0.429076	0.27584	0.200005	0.188624	0.277755	0.231793	0.140962	0.122556	0.297989	0.298123	-0.0502041	0.12808	-0.135513	-0.0242657	-0.0629296	0.145861	0.170443
Octyl_butanoate_2016_1	0.426323	0.164083	0.195093	0.20051	0.386397	0.369651	-0.0696843	0.10574	-0.12654	0.195746	-0.0919724	0.031958	0.419509	0.110719	0.438077	0.011153	0.31169	0.0441244	0.494244	0.318907	0.495384	0.491854	0.640004	0.417858	0.035179	0.151152	-0.030374	0.0781133	-0.0897716	0.0702217	0.418418	0.00395444	0.346724	0.113546	0.292208	0.244722	0.479366	0.0941813	0.133184	0.0539864	0.271023	0.239322	-0.181268	0.0988894	-0.171509	-0.0572225	-0.183509	-0.00697363	0.261611
Octyl_butanoate_2016_2	-0.0352672	-0.046335	-0.0470208	-0.0424467	-0.102702	-0.108117	-0.084627	-0.127859	-0.0948109	-0.0719951	-0.113934	-0.0592146	-0.00723912	-0.00456867	-0.0800399	-0.0445668	-0.0435948	-0.0243147	0.063993	0.0570222	0.00771761	0.0224772	0.0021743	0.016668	-0.0942653	-0.0613461	-0.0900038	-0.036738	-0.188749	-0.217384	-0.0249776	0.00041677	0.00853866	-0.0161555	-0.0163883	-0.145505	0.0301191	-0.0268421	-0.123582	0.00429535	-0.0527671	-0.171191	-0.0442592	-0.125176	-0.115043	-0.0691521	-0.0856355	-0.13089	0.00541261
Octyl_butanoate_2017_1	0.35288	0.163154	0.124898	0.0403283	0.321314	0.164426	-0.0900935	0.140769	-0.232022	-0.104205	-0.101801	0.0667919	0.430646	0.146642	0.567624	0.0540584	0.438604	0.135004	0.339503	0.267671	0.505929	0.36948	0.460168	0.23437	0.0571469	0.162395	0.0467844	0.120532	0.0264433	0.299127	0.324773	0.0109356	0.498822	0.205258	0.395553	0.376686	0.336586	0.184365	0.269678	0.161329	0.350145	0.278632	-0.131915	0.113344	-0.263084	-0.0685131	-0.191506	0.158869	0.164672
Octyl_butanoate_2017_2	0.178334	0.154179	0.0305573	-0.0240931	0.134136	0.0115174	-0.0724958	0.0328025	-0.145531	-0.237084	-0.062213	-0.078525	0.292175	0.129555	0.45929	0.336106	0.295512	0.0255266	0.185045	0.243465	0.396052	0.444144	0.375899	0.253175	-0.0524904	0.072563	-0.0415489	0.0413605	-0.0194495	0.360373	0.0370215	0.0594973	0.16492	0.371447	0.180793	0.151509	0.117267	0.0311492	0.0125104	0.233481	0.272544	0.249035	-0.00363189	0.214724	-0.0543357	-0.0736156	-0.0138187	0.373278	0.0533005
Octyl_butanoate_2018_1	0.363903	0.14406	0.190389	0.113498	0.413666	0.257983	0.00825999	0.157026	-0.120316	0.049218	-0.0423941	-0.0106648	0.461444	0.142604	0.630794	0.128862	0.56351	0.0407321	0.46043	0.389443	0.706748	0.576755	0.693387	0.318822	0.0992602	0.12873	-0.00239659	0.133222	0.094902	0.208438	0.235483	-0.0555354	0.443864	0.179131	0.492218	0.418282	0.314252	0.0603053	0.184683	0.209573	0.443099	0.288467	-0.0525258	0.167622	-0.200983	-0.00155093	-0.173072	0.126509	0.119315
Octyl_butanoate_2018_2	0.231361	0.0496247	-0.0462058	0.117598	0.114741	0.0908786	-0.0252994	0.155455	-0.0272946	0.139405	0.170655	0.464423	0.188557	0.027464	0.243238	0.0547916	0.106553	0.585845	0.208119	0.2056	0.254291	0.340282	0.29116	0.109448	0.00388893	-0.0217684	-0.101723	-0.0422891	-0.0423963	0.14084	0.0509708	-0.0369321	-0.0154314	0.00605184	0.300623	0.231627	0.235289	-0.00845587	-0.0357911	0.109475	0.269431	0.361415	0.264524	0.282095	0.0993219	0.185564	0.140693	0.305286	0.0582559
Methyloctyl_butanoate_2016_1	-0.115336	-0.089071	-0.187976	-0.0907984	-0.106454	-0.0517325	-0.122645	0.0285308	-0.129491	-0.0359383	-0.0270799	-0.0678626	-0.120431	-0.0184404	-0.140199	-0.0568052	-0.0431113	-0.0413285	-0.0332811	-0.0540653	-0.0469176	-0.0613245	-0.0536693	-0.0610564	0.139234	0.122311	-0.0515547	0.0559004	0.12418	0.00693147	-0.0319729	0.0620987	-0.107862	-0.0480805	-0.150476	-0.107551	-0.0492031	0.0617926	0.0537803	0.0138769	-0.141283	0.0142881	-0.070405	0.127933	-0.123966	0.10875	0.0949131	-0.0819001	-0.0534347
Methyloctyl_butanoate_2016_2	0.0285522	0.278935	-0.13927	-0.0606539	-0.0678986	0.0262715	0.0973449	0.182798	0.142403	0.0136349	0.0659182	0.137523	0.248121	0.28696	0.273107	0.145921	-0.0798733	0.193445	0.0227743	0.174277	0.0159721	0.165164	0.0651573	0.24625	0.116993	0.381538	0.178392	0.197912	0.116384	0.321805	0.0608622	0.196786	0.196566	0.277829	-0.0262308	0.0463537	0.149435	0.244775	0.106225	0.159299	0.13627	0.250035	0.230678	0.240927	0.131856	0.185609	0.173906	0.446861	0.144028
Methyloctyl_butanoate_2017_1	0.0326259	0.0600243	-0.1657	-0.103981	0.066484	0.0728106	-0.113465	0.0976001	-0.214534	-0.157051	-0.159238	0.120981	0.236786	0.338189	0.362184	0.0184701	0.298195	0.197416	0.064396	0.00815842	0.0959321	0.0907925	0.206181	-0.0639109	0.123385	0.183954	0.19539	0.0439938	-0.0415295	0.295091	0.23667	-0.0245038	0.395282	0.106135	0.265047	0.199307	0.161228	0.0328251	0.347197	0.0917131	0.078739	0.215574	-0.169277	0.0509188	-0.257647	-0.178134	-0.210963	0.0206532	0.109127
Methyloctyl_butanoate_2017_2	0.0749119	-0.155288	0.166916	-0.117922	0.456638	0.166584	0.000536539	-0.0424369	0.0276403	-0.115131	0.170553	-0.00503931	0.0299268	-0.0812717	0.35196	-0.0151257	0.943968	-0.0123114	0.0849496	-0.0328019	0.325075	0.0058184	0.598759	-0.0358082	0.199658	0.0475123	0.0597686	-0.0617946	0.106397	-0.0425038	-0.0390959	-0.0625117	0.403574	0.0476904	0.540076	0.146858	0.00179043	-0.161019	0.153154	-0.0643467	0.152191	-0.0262794	-0.0924349	0.155876	-0.0598285	-0.129704	-0.0125672	-0.105154	-0.0847348
Methyloctyl_butanoate_2018_1	-0.0430668	0.0464046	-0.0536272	-0.0828101	-0.0723047	0.0566415	-0.154928	-0.0119619	-0.0377455	-0.0441724	-0.228127	-0.00994126	0.0674389	0.159319	0.154585	-0.0779561	0.0900628	-0.031944	-0.0238336	-0.00315461	0.00517258	0.0420572	0.139682	-0.0714069	0.193449	0.0414748	0.276316	0.0815766	0.204944	0.129557	0.0584996	-0.0529723	0.190551	0.289478	0.247138	0.114558	0.149245	0.105394	0.203355	0.105039	0.283245	0.12029	-0.0627506	0.026014	0.0504548	-0.135518	-0.239206	0.0593527	0.0321464
Methyloctyl_butanoate_2018_2	-0.0593766	-0.0926379	-0.271051	-0.0924201	-0.134197	-0.0188271	0.0333669	0.0047191	-0.164516	-0.0653753	-0.117506	-0.0497385	0.071326	0.0914808	-0.119265	-0.0563955	-0.083183	-0.014206	-0.0165774	-0.0182625	-0.0830167	-0.016685	0.00779616	-0.0871789	0.126512	0.0645278	-0.0192417	-0.0136578	-0.165094	0.0518865	0.119095	-0.00761152	-0.102334	0.0329226	-0.140121	-0.00660611	0.117364	-0.00987456	-0.0608862	0.00358981	-0.113176	0.00447754	-0.106792	-0.0431661	-0.214108	-0.0899352	-0.113105	-0.0916792	0.0845589
Octyl_3_methylbutanoate_2016_1	0.550903	0.276372	0.100228	0.219482	0.30233	0.3673	0.0986694	0.143544	-0.137759	0.312619	-0.0370685	0.0107579	0.57252	0.144618	0.370987	0.115077	0.310427	0.0611164	0.833124	0.635452	0.717565	0.76255	0.779555	0.651172	0.0816945	0.0442293	-0.162474	-0.0222843	-0.106772	0.174974	0.311429	-0.0471548	0.204088	0.156879	0.27556	0.403185	0.444667	0.0977846	-0.0358505	0.061002	0.199953	0.281215	0.0739018	0.287519	-0.139125	0.115897	-0.0642601	0.238424	0.206149
Octyl_3_methylbutanoate_2016_2	0.266211	0.408439	0.000771615	0.0839281	0.0568698	0.148565	0.126622	0.0510956	-0.139348	0.126362	-0.0694824	-0.0727819	0.372451	0.180618	0.175302	0.195805	0.0143281	0.0210833	0.625498	0.752833	0.429961	0.552936	0.398455	0.594232	-0.0510876	0.0538439	-0.240896	-0.0826442	-0.0807689	0.121018	0.0310041	0.0543563	-0.0128214	0.171056	-0.000206356	0.138307	0.078094	0.0380799	-0.254549	0.0254262	0.0514891	0.10564	0.195389	0.29339	0.0207788	0.185975	0.107813	0.364434	0.104594
Octyl_3_methylbutanoate_2017_1	0.41992	0.249321	0.0806798	0.111139	0.268298	0.148765	0.0132015	0.131534	-0.192237	0.0265251	-0.0567047	0.00402894	0.477008	0.161075	0.559996	0.170393	0.339999	0.11241	0.505859	0.493736	0.629075	0.595033	0.598786	0.423161	-0.00701998	0.054245	-0.146315	0.0219229	-0.043818	0.244336	0.192183	-0.0640376	0.280209	0.273296	0.30229	0.359361	0.288069	0.133643	0.00637657	0.168326	0.329427	0.326864	0.0916012	0.268821	-0.127153	0.0823475	-0.0343845	0.334883	0.152547
Octyl_3_methylbutanoate_2017_2	0.236444	0.161066	0.0050733	0.0688095	0.100848	0.0956759	0.0894112	0.124432	-0.0820318	0.0127282	-0.032158	-0.0790859	0.332277	0.103648	0.260014	0.263911	0.109599	0.029452	0.297201	0.321754	0.329936	0.495522	0.35151	0.30703	-0.11242	-0.150525	-0.237921	-0.0158337	-0.0430451	0.154439	-0.00841862	-0.047034	-0.0603506	0.204969	0.0540783	0.284676	0.112722	-0.0052087	-0.149255	0.239495	0.317871	0.36823	0.263525	0.262033	0.0472645	0.224891	0.110404	0.383067	0.0650206
Octyl_3_methylbutanoate_2018_1	0.371556	0.170293	0.0760489	0.144175	0.307585	0.259964	0.152587	0.179769	-0.0882755	0.136554	0.0201034	-0.0422303	0.456598	0.107903	0.460894	0.242534	0.41973	0.041761	0.506152	0.469626	0.575208	0.602564	0.723505	0.378467	0.0535324	-0.0363358	-0.171214	-0.000103224	0.00238463	0.184098	0.0957098	-0.068263	0.126771	0.20779	0.333588	0.396469	0.224851	0.0100517	-0.0395355	0.189462	0.350573	0.35014	0.206234	0.306493	-0.065298	0.160855	0.017082	0.294619	0.115448
Octyl_3_methylbutanoate_2018_2	0.422698	0.233723	0.0572003	0.153975	0.178361	0.183534	0.107648	0.137882	-0.0743071	0.108466	-0.00756357	-0.0446021	0.422508	0.116048	0.299289	0.255688	0.138453	0.079683	0.411638	0.431126	0.407697	0.567922	0.477027	0.412466	-0.0635258	-0.113739	-0.233331	-0.0307071	-0.0851511	0.138552	0.105069	-0.0382898	-0.0019278	0.205139	0.118775	0.335704	0.21317	0.0329697	-0.130747	0.184449	0.326254	0.412162	0.249005	0.293215	0.0158047	0.217384	0.100792	0.391177	0.150331
Methyl_4_methylpentanoate_2016_1	0.0799551	-0.227127	-0.192147	0.275302	-0.0633475	-0.0386207	0.689562	0.248221	0.284817	0.338141	0.051527	0.11718	0.329114	-0.0949078	0.117561	0.341806	-0.0534396	0.0414	0.047843	-0.0376783	0.0520931	0.0542014	0.060083	-0.008198	0.464379	0.114753	0.192757	0.288367	0.0957447	0.146099	0.291922	0.0539889	0.0058665	0.027433	0.169695	0.216007	0.267763	0.0486387	0.014292	0.0176689	0.0443783	0.182233	0.306112	0.0149631	0.0657889	0.147671	0.0658689	-0.056089	0.315593
Methyl_4_methylpentanoate_2016_2	-0.0672476	-0.127513	-0.057275	0.0784923	-0.0077126	-0.0203731	-0.125066	0.0458735	-0.115545	0.0441463	-0.177838	0.0367673	-0.0519695	-0.0071018	-0.0322857	-0.113189	0.00829704	0.0920996	-0.022542	-0.0689343	0.0319943	0.0739725	0.179837	0.0687104	0.0782999	0.0340408	0.232513	-0.0461441	-0.00399436	0.0644137	0.0966373	-0.0792579	-0.0233441	0.00613209	0.0721169	0.107781	0.000454035	0.127894	0.134289	-0.076372	-0.0731612	0.0425382	-0.135581	0.00981251	-0.141091	-0.156706	-0.23501	-0.144435	0.0479174
Methyl_4_methylpentanoate_2017_1	-0.115169	-0.0845753	0.328678	0.234725	-0.143195	-0.00859403	0.152688	0.0919298	0.489085	0.246522	-0.012717	0.0218719	-0.157025	-0.0575462	0.00992983	0.106968	-0.133295	-0.117643	-0.171073	-0.194183	-0.157337	-0.0836261	-0.156173	-0.159403	0.15839	0.056072	0.372924	0.285228	0.162206	0.171214	-0.0822459	-0.0025501	-0.0319481	-0.0705046	-0.165021	-0.139774	0.0160342	0.0305199	0.178372	0.0198069	-0.050516	0.077404	-0.0271684	-0.0927679	0.460694	0.0620844	-0.0257279	-0.0660305	-0.0104261
Methyl_4_methylpentanoate_2017_2	0.0205269	-0.108598	0.0208259	0.466178	-0.105381	0.0665416	0.254434	0.196532	0.18846	0.499502	-0.0221868	0.119069	-0.00619257	-0.0707072	-0.0859648	0.364328	-0.108734	0.0492098	0.0167267	0.0291779	-0.0411642	0.0493113	-0.0108467	0.0545481	0.105445	-0.0316353	-0.0471785	0.250494	-0.078429	0.229453	0.045098	-0.174597	-0.050925	-0.221995	-0.107355	0.195615	0.154472	-0.00493304	-0.0402678	-0.0194184	-0.231825	0.25322	0.0138579	0.0819776	0.159159	0.274731	0.0933707	-0.0326941	0.0571842
Methyl_4_methylpentanoate_2018_1	-0.292255	-0.233249	-0.118494	-0.091458	-0.0997347	-0.0902685	-0.0967529	-0.0634541	0.170022	0.0457705	0.264012	0.0468953	-0.297851	-0.23386	-0.170617	-0.00637195	-0.0434432	0.0262683	-0.106429	-0.10888	-0.126375	-0.0861109	-0.119169	-0.0217695	0.0204312	0.0228442	-0.0778191	-0.0228129	0.0400131	0.0133063	-0.257539	0.0123012	-0.206601	-0.135887	-0.166625	-0.0332192	-0.0912776	-0.0396393	-0.124196	0.00244784	-0.263001	-0.0338195	0.0503459	0.0646493	0.179034	0.039811	0.201152	-0.0232964	-0.234863
Methyl_4_methylpentanoate_2018_2	0.119966	0.0196746	-0.122877	0.088703	-0.123868	0.102845	0.221734	0.0108672	0.064764	0.0874784	-0.0285604	0.0414171	0.101813	0.0443611	-0.0289178	0.116636	-0.0768113	-0.0793521	-0.139529	0.0159787	-0.0138778	-0.0147881	-0.0503336	0.208009	0.0547068	-0.0443654	-0.0212475	0.102427	0.0472436	0.261592	0.0473181	-0.0394789	-0.0363693	-0.121026	-0.0471823	0.221719	-0.0100606	0.029113	-0.070945	-0.143783	-0.0590506	0.0690061	0.121393	-0.0541283	0.0885615	0.182224	0.00838911	0.273793	0.180879
Methyl_hexanoate_2016_1	0.090544	-0.0455498	-0.24892	0.0706801	-0.000187013	0.148436	0.558447	0.216362	0.239275	0.314691	0.150852	0.189743	0.555194	0.245913	0.297233	0.223626	0.15324	0.197845	0.273775	0.258139	0.285543	0.202168	0.315791	0.221277	0.572635	0.243327	0.0785724	0.198141	0.184584	0.0655083	0.317832	0.0906072	0.280245	0.309872	0.43727	0.31871	0.325819	0.0538881	-0.101951	-0.0226381	0.140283	0.151961	0.388774	0.235347	-0.0624479	0.178497	0.0543106	0.0480014	0.327585
Methyl_hexanoate_2016_2	0.06465	0.227898	-0.136333	0.291133	-0.034318	0.300389	0.176166	0.373764	0.00335274	0.316812	-0.129483	0.324132	0.245057	0.539585	0.208372	0.232348	0.0331876	0.312034	0.140426	0.252147	0.135416	0.21155	0.235214	0.169349	0.232539	0.237167	0.167735	0.0272429	0.0321438	0.287181	0.148736	0.0322283	0.25536	0.174206	0.299188	0.267056	0.183852	0.266276	0.0330336	-0.172526	0.0056173	0.299885	-0.0536976	0.12551	-0.24123	-0.0443886	-0.118268	0.0323645	0.105008
Methyl_hexanoate_2017_1	-0.150267	-0.0606961	0.0254014	0.0593432	0.0640994	0.232083	0.245851	0.226611	0.395689	0.230698	0.133709	0.204911	0.236429	0.305097	0.52674	0.199566	0.272492	0.144513	0.121544	0.132783	0.269781	0.205074	0.266396	0.104284	0.407794	0.303494	0.426104	0.337578	0.327356	0.197806	0.053547	0.0202071	0.38213	0.293011	0.347599	0.174423	0.120748	0.055946	0.189246	0.0373577	0.213639	0.149002	0.102768	0.17028	0.121838	0.0495446	0.0140424	0.0368079	0.0229254
Methyl_hexanoate_2017_2	0.0694867	-0.0779168	-0.0519975	0.362733	-0.0524571	0.290134	0.205035	0.178511	0.0438335	0.360153	-0.138914	0.0576546	0.261778	0.124339	0.270374	0.538311	0.0819263	0.0354074	0.256539	0.255856	0.274328	0.399976	0.339425	0.227679	0.101683	-0.0333639	-0.0513859	0.287267	-0.0790821	0.27475	0.110635	-0.213311	0.0578787	0.0699458	0.162944	0.24586	0.185644	-0.110151	-0.0714468	-0.00216863	-0.0318008	0.268898	-0.098474	0.118922	-0.0233899	0.136595	-0.0518741	0.0607108	0.10395
Methyl_hexanoate_2018_1	-0.221785	-0.11052	-0.045513	-0.216176	0.141883	0.140859	-0.205249	-0.0292019	-0.020934	-0.0254305	0.123848	0.0366785	0.00211735	0.069298	0.256471	-0.0390956	0.512106	0.0689626	0.151504	0.132001	0.24108	0.104152	0.400819	0.175851	0.147627	0.171638	0.070198	-0.0834666	0.223729	0.0842096	-0.153093	-0.0451807	0.297849	0.156475	0.376344	0.173808	-0.0476512	0.0557454	0.0115443	-0.167568	-0.0739367	-0.00549339	-0.0625764	0.205834	-0.0431089	-0.115488	-0.0150288	-0.0289074	-0.211241
Methyl_hexanoate_2018_2	0.0101584	0.0416579	-0.1718	0.228843	-0.0606439	0.414948	0.178471	0.291736	0.114216	0.332719	0.110476	0.480441	0.166704	0.251766	0.261287	0.403586	0.0765051	0.443017	0.173534	0.248664	0.127536	0.289811	0.246172	0.293573	0.0724263	0.00823064	-0.00822278	-0.0179137	-0.0734542	0.555332	-0.0502119	-0.0505541	0.0332674	0.213452	0.282056	0.375865	0.200562	0.0857335	-0.0931116	-0.135517	0.024267	0.466733	0.137415	0.352153	0.00695507	0.155652	0.14278	0.454195	-0.0809914
Ethyl_hexanoate_2016_1	0.444341	0.0731395	-0.0918651	0.117071	0.143352	0.235075	0.250356	0.0962	-0.137736	0.15068	-0.139142	0.0934831	0.832139	0.159402	0.348019	0.0585262	0.0607715	0.150485	0.355908	0.236485	0.330893	0.281008	0.345738	0.28811	0.296448	0.136721	0.0556092	0.213604	-0.0457992	0.0786555	0.889726	0.0946697	0.36937	0.167763	0.242886	0.48214	0.534361	0.0414947	0.120156	0.0531769	0.210834	0.227847	-0.0171628	0.0592041	-0.178478	0.0279251	-0.208875	0.0149877	0.725554
Ethyl_hexanoate_2016_2	0.27977	0.448814	0.00837843	0.057414	0.0640958	0.144824	0.19726	0.494039	0.0865951	0.0529267	0.103727	0.124022	0.280918	0.288813	0.103687	-0.00899434	-0.0177729	0.146408	0.053387	0.165753	0.0277388	0.0507241	0.0308823	0.0387774	0.286136	0.328778	0.215351	0.172215	0.153269	0.212152	0.344745	0.928492	0.254094	0.395214	0.0697702	0.187048	0.220108	0.239187	0.0827377	0.132729	0.103351	0.157475	0.0656139	0.134761	-0.0304553	0.0341465	0.0592553	0.0974685	0.25298
Ethyl_hexanoate_2017_1	0.146013	0.157003	0.11932	0.0624912	0.347614	0.257061	0.215776	0.22745	0.233058	0.199459	0.223383	0.27001	0.416942	0.428381	0.648043	0.135364	0.505084	0.280936	0.244326	0.346691	0.511127	0.274582	0.455072	0.312338	0.302856	0.31457	0.0515228	0.137076	0.160052	0.0408431	0.191661	-0.0192847	0.764046	0.235406	0.561497	0.41166	0.253077	0.0401267	0.0182499	-0.090176	0.23603	0.0654216	0.100899	0.260373	-0.0747123	0.139267	0.0129851	0.102884	0.138151
Ethyl_hexanoate_2017_2	-0.0295537	0.108695	-0.0894821	0.0240654	0.047455	0.296661	0.096229	0.196079	0.0565868	0.176421	0.178596	0.208343	0.227155	0.373485	0.279059	0.330811	0.162103	0.222583	0.10026	0.189458	0.0780362	0.239557	0.298952	0.205996	0.00943579	-0.00373371	-0.114208	-0.165117	-0.015523	0.159721	-0.00966993	-0.0345441	0.140604	0.645878	0.326721	0.228216	0.0468148	-0.090502	-0.244913	-0.147286	0.0724512	0.130727	0.181951	0.366755	0.00749955	0.0696599	0.0912121	0.289623	0.0389027
Ethyl_hexanoate_2018_1	0.135158	0.0130602	0.0985735	-0.106227	0.330408	0.345666	0.108953	0.0991129	0.0867685	0.135336	0.272834	0.324242	0.223594	0.146386	0.423225	0.0399858	0.626409	0.33991	0.260063	0.247608	0.396985	0.227779	0.617032	0.193653	0.0652169	-0.0201137	-0.176261	-0.197407	-0.0200509	-0.0777521	-0.0304644	-0.144631	0.334763	0.109231	0.871004	0.364226	0.0525119	-0.146811	-0.08634	-0.217766	0.185521	0.00800166	0.0866969	0.256898	-0.0683756	0.0153295	-0.0502975	0.101969	-0.0592103
Ethyl_hexanoate_2018_2	0.148533	0.0105397	-0.0229909	0.0981945	0.233158	0.388771	0.234901	0.222076	0.190681	0.3213	0.330534	0.348458	0.379021	0.0924831	0.386069	0.283496	0.36618	0.322532	0.320395	0.340004	0.416215	0.342723	0.418134	0.492964	0.0648726	-0.0375071	-0.241256	0.011572	-0.0312341	0.143821	0.11786	-0.0865869	0.315629	0.136297	0.490852	0.742981	0.122854	-0.0782264	-0.203676	-0.155886	0.0636094	0.110894	0.184941	0.400257	-0.0392595	0.297174	0.170816	0.345875	0.0275985
Isopropyl_hexanoate_2016_1	0.422483	0.156433	-0.0333259	0.299049	0.235927	0.438967	0.311331	0.17811	0.0546198	0.433738	0.0185674	0.199143	0.588341	0.279218	0.255379	0.210246	0.210708	0.206074	0.41167	0.29934	0.336787	0.364889	0.593603	0.317491	0.375915	0.22783	0.000838301	0.0767227	-0.103168	0.213691	0.494053	0.0191056	0.286131	0.179417	0.377666	0.432781	0.708962	0.303536	0.0919313	0.0297913	0.247194	0.514394	0.113469	0.179647	-0.112754	0.123777	-0.0608892	0.101085	0.438816
Isopropyl_hexanoate_2016_2	0.140333	0.219593	-0.116442	0.234488	-0.0295884	0.237653	0.0387486	0.194118	-0.0717999	0.28165	-0.186254	0.220876	0.271925	0.334777	0.0769288	0.151984	-0.0484089	0.248874	0.208562	0.26616	0.0965431	0.225008	0.282144	0.288074	0.158788	0.268831	0.122238	-0.0338573	-0.0745714	0.293724	0.215526	0.0857744	0.164646	0.0715116	0.137567	0.233635	0.441611	0.551216	0.116917	-0.0903682	0.068681	0.435432	-0.0894667	0.0533059	-0.171896	-0.0529087	-0.141416	0.0570738	0.213117
Isopropyl_hexanoate_2017_1	0.107665	-0.0171469	0.0397984	0.0557904	0.231067	0.319757	0.0905786	0.130154	0.0808303	0.0805587	-0.0130508	0.186289	0.322713	0.193028	0.468692	0.158234	0.524972	0.179337	0.120439	0.102753	0.277177	0.154121	0.509092	0.0453282	0.26431	0.218722	0.260994	0.212884	0.136094	0.223185	0.160001	-0.0966242	0.413737	0.115028	0.484364	0.283639	0.303069	0.12732	0.411498	0.165	0.328952	0.378105	-0.0620741	0.185431	-0.0721031	-0.0324055	-0.11006	0.101082	0.158945
Isopropyl_hexanoate_2017_2	-0.0412719	-0.0867781	-0.132027	0.0720338	-0.0404529	0.25443	0.105654	0.205231	0.0615973	0.212366	0.121682	0.361443	0.151308	0.0588331	0.150666	0.383116	0.144758	0.37149	0.0989532	0.0986237	0.0599141	0.212653	0.310254	0.181596	-0.0349687	-0.0628542	-0.116384	-0.0077749	-0.155212	0.199767	0.0104224	-0.116324	0.00593978	0.198288	0.266226	0.212062	0.140759	-0.0796127	-0.0664123	0.043515	0.0710215	0.256384	0.0241955	0.262058	-0.0306825	0.0363769	0.0379075	0.256284	0.0447941
Isopropyl_hexanoate_2018_1	0.100725	-0.0850966	0.0316577	-0.138166	0.230728	0.282704	0.00886468	0.0698059	0.103226	0.0866437	0.204446	0.389167	0.255859	0.0639912	0.398342	0.00507592	0.542808	0.443948	0.187744	0.138075	0.314094	0.212604	0.592889	0.156438	0.102404	0.0102912	-0.0108144	-0.130964	0.0363421	0.0522003	0.0422275	-0.0712524	0.266039	0.135955	0.676154	0.316755	0.283751	0.0864787	0.115919	-0.0215477	0.410854	0.277532	0.0380347	0.18452	-0.0624601	-0.0496835	-0.0893128	0.145786	0.0417695
Isopropyl_hexanoate_2018_2	0.0196851	0.0362351	-0.0637398	0.253303	0.0433973	0.374337	0.141192	0.183602	0.072989	0.309438	0.108165	0.307463	0.1206	0.183637	0.133743	0.466038	0.192754	0.29353	0.137827	0.222812	0.0590216	0.203369	0.299133	0.266628	0.0327189	0.0466199	-0.0165789	-0.0475185	-0.151374	0.452462	-0.0552209	-0.0827009	0.0188706	0.114149	0.21895	0.248219	0.250966	0.148302	-0.0177121	-0.0936487	0.00589546	0.487515	0.0605313	0.323939	0.0232847	0.0967899	0.119458	0.290677	-0.0439574
Isoamyl_hexanoate_2016_1	0.27086	0.12581	-0.166378	0.0665508	0.0931897	0.242315	0.363235	0.237045	0.0193901	0.258603	0.0862232	0.177683	0.648265	0.3029	0.402386	0.181817	0.217658	0.24618	0.383822	0.407616	0.412038	0.353694	0.481207	0.411071	0.360869	0.286727	-0.0845171	0.205547	0.0402936	0.325664	0.372857	0.0791362	0.340371	0.402866	0.399489	0.503777	0.439855	0.113909	-0.0619297	0.128927	0.230378	0.271488	0.246598	0.405311	-0.118753	0.293516	0.0278482	0.307801	0.353601
Isoamyl_hexanoate_2016_2	-0.0286754	0.128876	-0.20451	-0.0686804	-0.0449658	0.050041	0.322506	0.432493	0.351495	0.242973	0.440675	0.44612	0.223739	0.188109	0.216396	0.0623156	-0.04183	0.47921	0.0156612	0.117211	0.0030207	0.0905051	0.0884158	0.256446	0.168879	0.241667	-0.0456984	0.0468719	0.122782	0.181405	0.00636018	0.209054	0.153789	0.338114	0.212363	0.309196	0.109176	0.126514	-0.117709	0.0812548	0.228016	0.17613	0.591611	0.523314	0.0936831	0.441927	0.401875	0.4993	0.0676901
Isoamyl_hexanoate_2017_1	-0.018127	-0.0833506	-0.125341	-0.101012	0.101157	0.130649	0.240709	0.254343	0.248711	0.135725	0.294189	0.417856	0.35097	0.149495	0.5934	0.117811	0.286393	0.477925	0.0617744	0.123934	0.234856	0.158739	0.306095	0.182151	0.229413	0.244665	0.082294	0.203135	0.164601	0.195285	0.0672605	-0.0233121	0.390215	0.322889	0.534744	0.374967	0.160099	0.00622381	0.0873506	0.126043	0.313406	0.172934	0.285189	0.404314	0.0194681	0.244421	0.134834	0.350296	0.113683
Isoamyl_hexanoate_2017_2	-0.219425	-0.129341	-0.135048	-0.134655	-0.0693432	0.130101	0.145754	0.189557	0.178376	0.103516	0.320454	0.302331	0.133367	0.00382897	0.227138	0.380757	0.121758	0.327719	0.044795	0.112143	0.0309523	0.149538	0.131939	0.277246	-0.154389	-0.114074	-0.243946	-0.121194	-0.0371	0.0667092	-0.15291	-0.0927741	0.0312898	0.373578	0.3239	0.234093	-0.152931	-0.2396	-0.285517	-0.116502	0.0421787	-0.00468474	0.254544	0.490674	0.117668	0.210221	0.228879	0.391663	-0.0877371
Isoamyl_hexanoate_2018_1	-0.133551	-0.0869415	-0.0625139	-0.167523	0.147871	0.196611	0.178008	0.228508	0.261083	0.20381	0.505188	0.487721	0.1458	-0.0290777	0.324195	0.0871974	0.425829	0.528039	0.179738	0.201838	0.204488	0.0934712	0.359598	0.271122	0.0444585	0.041642	-0.160765	-0.13096	0.0810724	-0.0759559	-0.127678	-0.0466576	0.209336	0.172505	0.621736	0.279382	-0.0796092	-0.151344	-0.160221	-0.168237	0.112789	-0.0400107	0.380183	0.554303	0.111427	0.266474	0.260856	0.297461	-0.114757
Isoamyl_hexanoate_2018_2	0.00720143	-0.0382238	-0.181523	0.0105741	0.00269219	0.235083	0.233092	0.276584	0.152401	0.255531	0.351719	0.570217	0.26536	0.105311	0.301182	0.279512	0.16558	0.609548	0.104501	0.214601	0.108233	0.137756	0.21061	0.288143	0.0756687	0.0254688	-0.158938	-0.047214	0.0158955	0.329569	0.00114437	-0.034009	0.148309	0.284293	0.465183	0.424523	0.0926462	-0.0760936	-0.17424	-0.121205	0.102166	0.211481	0.295995	0.530565	0.0309019	0.311044	0.271696	0.507782	0.0138081
Hexyl_hexanoate_2016_1	0.470448	0.33778	0.151193	0.258088	0.360329	0.477199	-0.00547432	0.117022	-0.124073	0.175736	-0.113065	0.0731697	0.471103	0.438759	0.349575	0.097625	0.385028	0.0904815	0.247062	0.249928	0.310073	0.312066	0.619352	0.151232	0.181213	0.232772	0.0619889	0.00640915	-0.0832064	0.240096	0.478987	-0.0139177	0.433851	0.269371	0.359679	0.322184	0.523325	0.154957	0.202364	-0.00391263	0.29228	0.435641	-0.145004	0.117011	-0.187425	-0.0627919	-0.201697	0.0959548	0.417602
Hexyl_hexanoate_2016_2	-0.00181807	0.367819	-0.0224741	0.122498	-0.0719994	0.175363	-0.0344584	-0.0176013	-0.0592245	0.0674021	-0.112876	0.0222895	0.0660672	0.839333	0.0425347	0.035698	-0.0694849	0.0246172	-0.0898347	0.141697	-0.11765	-0.0296499	-0.0609519	-0.121513	0.12418	0.132901	0.076985	-0.126938	-0.0395951	-0.0497115	0.111386	0.0450704	0.292173	0.219864	0.115027	-0.10787	0.0152732	-0.00910285	-0.0396502	-0.127754	-0.048255	0.0478877	-0.0396863	-0.119918	-0.138076	-0.136186	-0.129696	-0.180251	0.13805
Hexyl_hexanoate_2017_1	0.137323	0.0996475	0.0123158	-0.086568	0.24098	0.183362	-0.134756	-0.0181213	-0.180454	-0.162988	-0.0518282	0.111883	0.247546	0.329937	0.526278	0.0604498	0.553269	0.180891	0.0954469	0.137128	0.26771	0.166152	0.481704	0.0275721	0.124354	0.173088	0.0904239	-0.102967	0.0554919	0.27866	0.146986	-0.0714433	0.54476	0.236659	0.469925	0.245803	0.144555	-0.0027507	0.173076	-0.109361	0.202338	0.180796	-0.152966	0.0843676	-0.252747	-0.169976	-0.149585	0.100891	0.0954997
Hexyl_hexanoate_2017_2	-0.160935	-0.0975391	-0.0563584	-0.0986633	-0.0408093	0.0821441	0.0308661	-0.124465	0.0467103	-0.138965	0.0362998	-0.0583015	-0.0274426	-0.0490583	0.0120531	0.559962	0.125078	-0.047119	0.00823355	-2.11325e-05	0.0219657	0.171573	0.0787174	0.226296	-0.251193	-0.206215	-0.234522	-0.189242	-0.167212	-0.00890619	-0.187224	-0.136844	-0.120346	0.0869502	-0.0116238	-0.130397	-0.167728	-0.234219	-0.247989	-0.177185	-0.0542434	-0.0118393	-0.0222713	0.0748445	0.0839288	-0.0903562	0.0383732	0.166164	-0.139811
Hexyl_hexanoate_2018_1	0.101441	0.302489	-0.0467155	0.0496316	0.102419	0.236577	-0.0796492	0.118125	-0.197226	0.0318262	-0.165507	0.0121297	0.324767	0.461457	0.328058	0.184225	0.00784813	0.0649609	0.139152	0.345615	0.154404	0.346234	0.302602	0.264084	-0.1162	0.147917	-0.0641383	-0.116458	-0.0176174	0.211722	0.143351	-0.0998639	0.156454	0.244001	0.304319	0.272571	0.153965	0.14547	-0.0716914	-0.127032	0.179627	0.227248	-0.0683445	0.0560746	-0.145301	-0.0682631	-0.230292	0.137837	0.133566
Hexyl_hexanoate_2018_2	0.301706	0.138212	0.0523471	0.0887196	0.313559	0.361042	0.0698457	0.115051	-0.0724376	0.0671588	0.0527747	0.261337	0.380143	0.280844	0.453453	0.311821	0.531627	0.351545	0.211314	0.27283	0.348494	0.341812	0.580814	0.242388	0.0649148	0.0181897	-0.0984646	-0.138679	-0.085701	0.235444	0.168557	-0.114985	0.366759	0.193425	0.542732	0.352442	0.25658	-0.0317331	0.0225227	-0.146162	0.287486	0.411341	-0.0433431	0.218624	-0.166067	-0.0373088	-0.0517347	0.241101	0.142227
Octyl_hexanoate_2016_1	0.492375	0.196013	0.170097	0.23322	0.41231	0.502523	0.0627904	0.170085	-0.0808064	0.334414	0.0020812	0.0814152	0.503726	0.119759	0.383291	0.0618042	0.482093	0.0602377	0.759207	0.484918	0.714434	0.690873	0.802979	0.54301	0.121776	0.097002	-0.0431199	0.00483759	-0.106067	0.14532	0.373279	-0.0534497	0.339585	0.0497351	0.387706	0.413595	0.490557	0.0653876	0.0989715	-0.0377907	0.173126	0.263644	-0.0832757	0.22651	-0.180197	0.0129396	-0.143468	0.11222	0.194027
Octyl_hexanoate_2016_2	0.39483	0.475825	0.00188315	0.17943	0.0670884	0.299953	0.0763848	-0.0223593	-0.15276	0.210961	-0.101917	-0.0355122	0.415836	0.311714	0.244986	0.142181	-0.00545578	0.0424394	0.661973	0.873177	0.506796	0.60631	0.520297	0.647563	0.0573102	0.10035	-0.206561	-0.0734587	-0.0649655	0.223597	0.15569	0.0188756	0.0617976	0.140472	0.087883	0.20621	0.172019	0.0728845	-0.234189	-0.0712363	8.76919e-06	0.143314	0.0187021	0.0795105	-0.126904	0.0718322	-0.0400278	0.308537	0.205363
Octyl_hexanoate_2017_1	0.331348	0.0418377	0.143781	0.0944369	0.419867	0.322456	0.00996434	0.167506	-0.101419	0.0586613	0.01816	0.0849516	0.428311	0.0559505	0.631514	0.0921059	0.639183	0.0877611	0.537724	0.323197	0.745449	0.59663	0.707167	0.308502	0.0972458	0.0745276	0.021535	0.0800622	-0.00223031	0.227205	0.272823	-0.057279	0.435571	0.0886041	0.488077	0.435586	0.350705	-0.00931267	0.18599	0.0644006	0.296858	0.255063	-0.0874127	0.189252	-0.212921	-0.0445432	-0.137546	0.134108	0.0714875
Octyl_hexanoate_2017_2	0.113085	0.0911775	0.0567214	0.0378646	0.136357	0.191318	-0.015937	0.0336097	-0.0256485	-0.0616742	0.010473	0.00310843	0.278998	0.0841747	0.411412	0.421086	0.289151	0.0493971	0.335378	0.322225	0.413418	0.607712	0.475119	0.428107	-0.123206	0.00472983	-0.0821292	-0.0683505	-0.184032	0.31915	0.0198244	-0.0583515	0.0791377	0.202211	0.14236	0.162102	0.137948	-0.0791476	-0.0544175	0.0175991	0.139957	0.237244	-0.0266992	0.240215	-0.0130224	-0.0711588	-0.0163089	0.385314	0.0249471
Octyl_hexanoate_2018_1	0.370635	0.0669606	0.157866	0.107122	0.463567	0.374226	0.0911666	0.151785	-0.0593411	0.150689	0.0779549	0.029061	0.393195	0.061024	0.576025	0.10527	0.735167	0.0392488	0.590236	0.40995	0.748191	0.641995	0.884605	0.358996	0.140005	0.039925	-0.0403084	-0.0354208	-0.0057346	0.14604	0.150588	-0.089548	0.334518	0.0996467	0.58546	0.412025	0.25791	-0.0619503	0.0726719	-0.0167375	0.243653	0.206924	0.00339589	0.245661	-0.171326	-0.0226183	-0.102862	0.107351	0.0347513
Octyl_hexanoate_2018_2	0.536733	0.225928	0.132717	0.242219	0.327299	0.379144	0.124117	0.21288	-0.0741771	0.268529	0.0603872	0.0237082	0.529922	0.124947	0.460275	0.234156	0.34185	0.103531	0.67123	0.615236	0.657776	0.792758	0.759149	0.589388	-0.0149356	-0.0382762	-0.199621	-0.0447125	-0.140827	0.188978	0.243548	-0.027392	0.135872	0.136277	0.351248	0.460188	0.321603	-0.0144189	-0.0927123	0.00995273	0.26147	0.351538	0.0902062	0.299347	-0.14853	0.120953	-0.0364565	0.279268	0.165438
Methyl_E_2_hexenoate_2016_1	0.236967	0.00941091	-0.13738	0.121946	0.0283572	0.138311	0.478214	0.155691	0.263228	0.36872	0.203543	0.157032	0.583401	0.121191	0.390976	0.12665	0.0770796	0.171556	0.431026	0.312919	0.390474	0.292111	0.37042	0.377081	0.566012	0.228207	0.15905	0.330008	0.149677	0.101909	0.452307	0.1487	0.274837	0.353059	0.193962	0.320956	0.388248	0.123581	0.0129058	0.118055	0.102238	0.0776326	0.392758	0.2536	0.0718035	0.259179	0.146788	0.157587	0.408274
Methyl_E_2_hexenoate_2016_2	0.139447	0.136843	-0.287136	0.0771942	-0.129893	0.0390357	-0.016926	0.108495	-0.148938	0.102336	-0.289656	-0.0563088	0.177586	0.204639	0.147154	4.98884e-05	-0.0519484	-0.0211436	0.26464	0.227465	0.193946	0.268201	0.273017	0.195211	0.21962	0.143173	0.204884	0.217813	0.123339	0.2507	0.160124	0.0758987	0.0443012	0.114024	0.065292	0.253562	0.198946	0.371762	0.259723	0.220288	-0.0479763	0.184404	-0.12439	-0.00558565	-0.161548	-0.0790056	-0.201678	-0.0166153	0.0878745
Methyl_E_2_hexenoate_2017_1	-0.0125805	-0.0695409	-0.079995	-0.0502847	0.0586658	0.0935662	0.0609059	0.106507	0.115503	-0.0381041	-0.00351786	0.133794	0.281533	0.0880571	0.573367	0.123284	0.335729	0.143645	0.192396	0.0956436	0.26888	0.186945	0.318943	0.14452	0.278263	0.180299	0.344897	0.33354	0.21844	0.336799	0.160933	0.0135321	0.377297	0.243297	0.245934	0.277608	0.127239	0.134742	0.400119	0.232876	0.151105	0.170459	-0.00482266	0.18777	0.0302815	0.000432998	-0.0142318	0.192415	0.0428652
Methyl_E_2_hexenoate_2017_2	0.0092497	-0.0499376	-0.149415	0.196053	-0.0736484	0.0891659	-0.0231361	0.123294	-0.0318945	0.164487	-0.0318479	0.066396	0.126587	-0.0362116	0.21009	0.144519	-0.0294643	0.0713202	0.18848	0.0851246	0.111059	0.185188	0.0951935	0.0781009	0.00451086	-0.109834	0.0973971	0.272354	-0.0305483	0.253953	0.20174	0.0104173	-0.0501935	0.203888	-0.0404886	0.26167	0.0381647	-0.0299879	0.130046	0.270639	-0.0700305	0.128735	-0.086604	0.107027	-0.0273877	0.0401523	0.0331921	0.121283	0.0206541
Methyl_E_2_hexenoate_2018_1	0.0759625	-0.123752	-0.0760876	-0.108344	0.141594	0.10775	-0.0513332	-0.0889033	-0.099869	-0.0456428	-0.00584799	0.080229	0.212325	-0.0698094	0.354452	-0.0656677	0.392122	0.118168	0.25915	0.148726	0.279879	0.0695835	0.365021	0.112839	0.113024	-0.136413	-0.0222007	-0.0246997	0.0840678	0.00854311	0.137599	-0.0963036	0.25485	0.0588751	0.398035	0.344751	0.00519396	-0.10857	0.0805407	-0.0642144	0.0510927	-0.0428061	-0.0341127	0.088236	-0.101971	-0.0487518	-0.0788609	0.0134827	-0.0384202
Methyl_E_2_hexenoate_2018_2	0.141255	0.0635587	-0.117249	0.259797	0.0320676	0.287588	0.0142616	0.0387176	-0.138831	0.113273	-0.0870105	0.191159	0.163224	0.144234	0.296512	0.165494	0.101878	0.166867	0.266273	0.238512	0.23187	0.285354	0.28119	0.143339	0.0159226	-0.0788983	-0.00724747	-0.0188713	-0.153741	0.472425	0.102985	-0.113969	0.00753825	0.0890324	0.0984624	0.361621	0.0959284	0.0359358	0.0070596	-0.0568959	-0.109063	0.260673	-0.058508	0.089491	-0.154948	0.0091954	0.0326763	0.307784	-0.0397215
Ethyl_2_hexenoate_2016_1	0.396755	0.109349	-0.0701308	0.118638	0.16847	0.235565	0.136673	0.0335123	-0.178223	0.0772341	-0.116729	0.0995675	0.647623	0.181504	0.24927	-0.000718531	0.116333	0.172861	0.157447	0.0821906	0.105461	0.0478176	0.302254	0.0158947	0.292611	0.110532	0.14951	0.163506	-0.0800841	-0.0379828	0.867054	0.106237	0.338454	0.119009	0.147352	0.292911	0.420866	0.0206284	0.256629	0.0830509	0.148667	0.205138	-0.0472235	-0.0183244	-0.141399	-0.0639072	-0.182832	-0.0889413	0.759867
Ethyl_2_hexenoate_2016_2	0.118631	0.2795	-0.0428305	0.0510076	-0.0260185	0.125262	0.0100981	0.268352	-0.0243115	-0.0300759	0.00862745	0.1655	0.183558	0.246405	0.0512397	-0.0649484	-0.0548537	0.190951	0.0672244	0.139909	0.0311248	0.0553367	-0.0310829	-0.050116	0.252496	0.16004	0.0846696	0.0550013	0.255619	0.264302	0.218	0.535867	0.100307	0.327296	-0.0677935	0.200855	0.0914281	0.132698	-0.0104582	0.0747559	0.0398033	0.163787	-0.0117005	-0.0178115	-0.132031	-0.0838555	0.0271163	0.176979	0.119945
Ethyl_2_hexenoate_2017_1	0.0288515	0.0552735	-0.0197266	-0.0174526	0.208589	0.115402	0.198648	0.156007	0.223494	0.122386	0.220298	0.256859	0.35071	0.295566	0.523001	0.106184	0.310069	0.273625	0.111021	0.208322	0.312956	0.162167	0.278609	0.266294	0.309051	0.340593	0.0984278	0.166995	0.276756	0.103887	0.151698	0.0118439	0.65322	0.238497	0.396903	0.351976	0.160623	0.0440324	-0.0407026	-0.116744	0.180945	0.0111823	0.187713	0.232574	-0.0265861	0.192792	0.0990021	0.193597	0.150109
Ethyl_2_hexenoate_2017_2	-0.0584767	0.115558	-0.147385	-0.0116376	-0.140951	0.162442	0.00954017	-0.00285714	0.0108294	0.0664718	0.00925326	0.129663	0.101006	0.322878	0.219993	0.294696	-0.0719484	0.127034	0.131271	0.202183	0.0779445	0.267427	0.166074	0.163728	0.0169145	-0.00245166	-0.0267461	-0.153718	-0.000544222	0.166845	-0.0242255	0.0226572	-0.0404076	0.515444	0.118364	-0.075963	-0.0113903	-0.0594362	-0.230279	-0.220292	-0.0439483	-0.0252703	0.0348642	0.0501306	-0.00774101	-0.105446	-0.0200425	0.158734	0.0139396
Ethyl_2_hexenoate_2018_1	0.146162	-0.177677	-0.0548687	-0.0212411	0.0640268	-0.0252757	0.245128	-0.0646565	0.0165525	0.0275751	-0.016102	0.0333218	0.508535	0.0930628	0.413683	0.0489943	0.287427	0.0844671	0.122212	0.0436103	0.198469	0.122584	0.323499	-0.0142314	0.48195	0.0320208	0.31186	0.131781	0.236029	-0.159179	0.461364	-0.085646	0.35975	0.30949	0.31583	0.045438	0.167503	-0.0779283	0.173273	0.0563234	0.211003	-0.028685	0.226251	0.0427164	0.0528387	-0.0598417	-0.0987576	-0.143478	0.573266
Ethyl_2_hexenoate_2018_2	0.175077	-0.00902566	-0.107342	0.0987309	0.195035	0.320153	0.229877	0.201373	0.143609	0.253642	0.242797	0.401219	0.424364	0.0588383	0.356401	0.236833	0.277756	0.366988	0.260105	0.278938	0.365767	0.322277	0.334763	0.427382	0.0849931	-0.0131256	-0.160061	0.0403315	-0.011136	0.278737	0.216617	-0.0586282	0.246991	0.0707445	0.434721	0.810016	0.186344	-0.0360603	-0.117297	-0.114223	0.101545	0.200664	0.126475	0.342421	-0.0472497	0.252255	0.132066	0.402206	0.1063
Methyl_octanoate_2016_1	-0.0187877	0.0514702	-0.171103	0.0774069	-0.0597774	0.174653	0.393225	0.0998886	0.136345	0.326008	0.0944287	0.101935	0.416307	0.221286	0.209471	0.21897	0.0487319	0.111927	0.53071	0.558854	0.38128	0.398046	0.27472	0.440443	0.239982	0.119387	-0.123751	0.0685473	-0.0208593	-0.061911	0.147295	-0.0568999	0.114015	0.0843854	0.21275	0.204289	0.0654658	-0.116784	-0.25558	-0.128228	-0.0946993	-0.0540747	0.295912	0.273243	-0.0310762	0.213777	0.0440929	0.0563943	0.154982
Methyl_octanoate_2016_2	0.00293211	0.326479	-0.097718	0.179725	-0.0810884	0.281867	0.0617568	0.135363	-0.0589495	0.240992	-0.0997548	0.227714	0.160575	0.764665	0.130143	0.129506	-0.0215619	0.232291	0.231907	0.415263	0.158073	0.286635	0.125311	0.167149	0.0795759	0.100441	-0.0651851	-0.143325	-0.157044	0.0954935	0.0434766	-0.0598278	0.205221	0.108479	0.268801	0.117849	0.0557178	-0.010272	-0.164182	-0.203941	-0.0974487	0.106145	-0.0513335	0.0149451	-0.236245	-0.0696231	-0.17008	-0.0437991	0.00588936
Methyl_octanoate_2017_1	-0.0786675	0.038379	0.0285648	0.0895607	0.0148233	0.272147	0.321586	0.203051	0.501143	0.365149	0.39411	0.390399	0.20404	0.304475	0.477346	0.19329	0.0698435	0.355863	0.257911	0.27242	0.367129	0.402085	0.230589	0.273847	0.138675	0.0672799	-0.0109662	0.128277	0.0517185	-0.0358295	-0.040195	-0.0716443	0.13544	0.144672	0.300924	0.221337	0.0456921	-0.137112	-0.152322	-0.00584944	0.163889	0.101414	0.380282	0.226762	0.163895	0.26041	0.227453	0.233917	-0.0600729
Methyl_octanoate_2017_2	0.00951204	0.0213821	-0.042796	0.345559	-0.0198226	0.356592	0.296462	0.29326	0.336439	0.478247	0.282891	0.436383	0.176373	0.252983	0.226016	0.588281	-0.00895408	0.37207	0.324034	0.285289	0.253744	0.509812	0.212537	0.400656	-0.0621546	-0.149683	-0.252396	-0.0521963	-0.31797	0.0507806	0.0233895	-0.160913	0.0245234	0.00966923	0.17669	0.290378	0.126947	-0.202923	-0.275746	-0.178517	-0.085499	0.183667	0.174836	0.249495	0.0039912	0.191653	0.158532	0.194312	-0.021912
Methyl_octanoate_2018_1	-0.105415	-0.179451	-0.107893	-0.14438	0.0939644	0.105564	0.130067	0.0360217	0.221733	0.218303	0.318947	0.276457	0.143741	0.0147665	0.339093	0.0470187	0.313023	0.326019	0.357147	0.23535	0.359841	0.350098	0.435257	0.319787	0.119469	0.0809958	-0.108038	-0.107792	0.0181484	-0.0644537	-0.105128	-0.117448	0.130628	0.107202	0.445883	0.243711	0.00755131	-0.123414	-0.186568	-0.171367	-0.0371926	-0.058266	0.268624	0.266583	0.0060243	0.118751	0.117029	0.0932298	-0.142317
Methyl_octanoate_2018_2	-0.138368	-0.0717296	-0.111364	0.0463913	-0.128348	0.272535	0.18412	0.179734	0.344602	0.343402	0.312525	0.56517	0.113008	0.172732	0.268355	0.355864	-0.00179956	0.539047	0.251313	0.267486	0.135145	0.348242	0.207599	0.442803	-0.0524074	-0.0758594	-0.143794	-0.106406	-0.129234	0.125618	-0.144221	-0.136367	-0.00194982	0.115016	0.302338	0.234834	0.00333168	-0.13174	-0.214682	-0.173498	-0.00848215	0.0831212	0.234571	0.316939	0.0882647	0.160489	0.153814	0.351472	-0.135098
Ethyl_octanoate_2016_1	0.423206	0.0986171	-0.0801072	0.164149	0.134848	0.301372	0.252337	0.09058	-0.122264	0.239954	-0.147149	0.0833745	0.794963	0.185655	0.340261	0.078932	0.0566456	0.11754	0.477968	0.36614	0.456315	0.429778	0.405442	0.407282	0.240568	0.11901	-0.0267947	0.229151	-0.106348	0.0606045	0.802173	0.019485	0.311073	0.0486938	0.235785	0.49074	0.490201	-0.0100168	0.0351907	0.0136603	0.133023	0.182787	-0.0383038	0.051788	-0.18652	0.0782795	-0.235365	0.0201302	0.641161
Ethyl_octanoate_2016_2	0.182061	0.274215	-0.00480054	-0.00104343	0.0469813	0.0863625	0.227908	0.260764	0.178281	0.0811422	0.212969	0.139419	0.172722	0.189555	0.0865065	-0.0399773	-0.0149531	0.172276	0.0698593	0.302906	0.0370148	0.0449004	0.0243677	0.0262199	0.113454	0.184562	0.0298276	0.0485311	0.0674039	0.120382	0.247338	0.571839	0.130849	0.103144	0.0824454	0.163955	0.0637605	-0.0415896	-0.0641197	-0.00358165	0.216394	0.0770863	0.148075	0.13281	0.0189665	0.142046	0.120954	0.092141	0.145837
Ethyl_octanoate_2017_1	0.0428929	0.163795	0.0953585	0.109977	0.166138	0.295271	0.306022	0.311105	0.472139	0.395691	0.506627	0.49933	0.248243	0.425044	0.486223	0.097099	0.238872	0.474871	0.170794	0.288452	0.378992	0.237392	0.254785	0.321616	0.206167	0.157317	-0.0900076	0.0708421	0.0676093	-0.0307415	0.0433345	0.00216171	0.456163	0.168598	0.454984	0.370866	0.117322	-0.0474419	-0.138544	-0.0846017	0.179068	0.062396	0.398824	0.362	0.0535602	0.371445	0.273719	0.27141	0.00784496
Ethyl_octanoate_2017_2	-0.0285725	0.312729	-0.0101429	0.124466	-0.0420523	0.320809	0.0338414	0.0683253	0.0428629	0.180744	0.0735734	0.166895	0.0905672	0.782612	0.147549	0.228404	0.0204898	0.158045	0.0797404	0.272614	0.0387997	0.208357	0.118126	0.118503	-0.0159951	-0.0387717	-0.140832	-0.272469	-0.167178	0.0500907	-0.0585935	-0.0760717	0.137996	0.329539	0.247336	0.0649992	0.0112821	-0.0751769	-0.233732	-0.182885	-0.0204837	0.124279	0.0874475	0.0967504	-0.0780303	-0.0241014	-0.0216941	0.072925	-0.0454639
Ethyl_octanoate_2018_1	0.107156	0.0222921	0.000278591	-0.0283883	0.142617	0.270022	0.108428	0.124334	0.110501	0.248802	0.281857	0.603848	0.159566	0.227179	0.324097	0.0441363	0.329269	0.65584	0.260256	0.241565	0.272224	0.232485	0.421401	0.1795	0.0406774	-0.0811157	-0.179237	-0.2878	-0.0871274	-0.0812064	-0.0573991	-0.141376	0.187075	0.0822785	0.692344	0.205872	0.0410563	-0.120352	-0.135247	-0.243136	0.0954124	0.0119005	0.11937	0.195662	-0.0933233	0.0144237	0.000593681	0.112472	-0.0567769
Ethyl_octanoate_2018_2	0.00396574	-0.105493	-0.00582036	0.0296432	0.120213	0.215837	0.267028	0.186912	0.384679	0.287479	0.475228	0.393188	0.239891	0.015442	0.333321	0.30792	0.26426	0.366754	0.134423	0.160752	0.248808	0.206226	0.241612	0.424176	0.0386804	-0.0845898	-0.25348	-0.00918358	-0.0315105	-0.0586339	0.0012055	-0.0868789	0.257359	0.102502	0.431927	0.540795	-0.0303256	-0.185793	-0.237313	-0.168754	0.0333229	-0.0813341	0.266872	0.360082	0.0324559	0.305839	0.236532	0.269104	-0.0105508
Methyl_decanoate_2016_1	-0.0251333	0.0426364	-0.136737	0.116904	-0.0214602	0.198014	0.334983	0.118849	0.112485	0.326573	0.060964	0.0537568	0.377289	0.178281	0.215746	0.263943	0.0813205	0.0692783	0.520453	0.531394	0.389839	0.413045	0.284129	0.443826	0.196639	0.0800082	-0.104402	0.0980961	-0.0106339	-0.058401	0.121039	-0.109225	0.116295	0.01578	0.146471	0.166367	0.0080222	-0.1252	-0.23147	-0.147502	-0.106292	-0.0265863	0.239817	0.285761	0.0152647	0.230671	0.0652494	0.0636722	0.127702
Methyl_decanoate_2016_2	-0.0057553	0.338548	-0.0564075	0.178823	-0.0578649	0.281181	0.0479853	0.0759226	-0.0510172	0.226961	-0.05916	0.160717	0.14362	0.762773	0.123977	0.142881	-0.0156661	0.172774	0.212845	0.435859	0.140799	0.256877	0.0890099	0.161157	0.0272333	0.0693404	-0.106964	-0.130192	-0.184431	0.0383393	0.0254959	-0.0765743	0.188439	0.0893543	0.21305	0.0752918	-0.00709079	-0.0893339	-0.19303	-0.203867	-0.114377	0.0782491	-0.0431396	0.0162029	-0.189098	-0.0345283	-0.12246	-0.0380057	0.00124995
Methyl_decanoate_2017_1	-0.0427453	0.0117764	0.0489671	0.119719	0.0699502	0.314844	0.367057	0.228832	0.501374	0.402775	0.397273	0.385344	0.263015	0.244333	0.537557	0.193622	0.118749	0.336541	0.314301	0.281205	0.43788	0.44878	0.295109	0.314106	0.169073	0.0837583	0.0204833	0.166982	0.0661817	-0.0473654	0.039287	-0.0603639	0.187527	0.114151	0.32873	0.254248	0.090729	-0.146196	-0.120907	-0.0257633	0.171695	0.0909601	0.368733	0.225701	0.156047	0.265525	0.224189	0.215585	-0.00697892
Methyl_decanoate_2017_2	0.11842	0.122929	0.0246378	0.368154	0.0650879	0.468406	0.280331	0.298383	0.233755	0.49764	0.141697	0.401153	0.29447	0.34277	0.271508	0.472295	0.00417599	0.339022	0.385905	0.322586	0.360836	0.586154	0.245812	0.444744	-0.0602748	-0.100121	-0.17836	0.00396584	-0.288635	0.0704984	0.171537	-0.118843	0.106185	-0.0488897	0.196767	0.294603	0.255669	-0.148928	-0.189294	-0.191006	-0.0147115	0.292442	0.0833859	0.168427	0.00976109	0.179301	0.0466092	0.190794	0.0647764
Methyl_decanoate_2018_1	-0.0381073	-0.135455	-0.0440706	-0.123752	0.194157	0.146036	0.0220032	-0.0565589	0.00316453	0.123476	0.128263	0.0501409	0.164185	-0.0169194	0.329125	0.0313011	0.471646	0.103062	0.445919	0.315345	0.446259	0.375452	0.564571	0.357504	0.09535	0.0951509	-0.0617746	-0.113566	-0.00938001	-0.0364469	-0.0581731	-0.164494	0.183796	0.00820156	0.429436	0.204935	-0.0256154	-0.114894	-0.117478	-0.239324	-0.14516	-0.105801	0.0476288	0.207007	-0.0438857	-0.00465975	-0.00696473	-0.026222	-0.126081
Methyl_decanoate_2018_2	-0.0463702	-0.0733862	-0.101143	0.0708847	-0.0745172	0.288624	0.10224	0.13743	0.155327	0.284965	0.176325	0.614619	0.15167	0.126435	0.227097	0.36396	0.0253771	0.616034	0.262573	0.264697	0.155499	0.347398	0.207731	0.398749	-0.132033	-0.154636	-0.186695	-0.169008	-0.198031	0.113156	-0.0477634	-0.167684	0.0213383	0.0237383	0.313439	0.240557	0.0263517	-0.159681	-0.188884	-0.25253	-0.0304834	0.0762453	-0.00531723	0.175422	-0.027739	0.0227572	0.00669024	0.264764	-0.0554619
Methyl_benzeneacetate_2016_1	-0.1415	0.0520553	0.0390241	0.00533097	0.134541	0.0581755	0.121026	0.0356279	0.22561	0.141293	-0.0569699	-0.150885	0.0685409	0.0332768	-0.00465408	0.150907	0.102891	-0.232981	0.0886834	0.0515541	0.00796358	0.0591176	0.0765096	0.0737137	0.194869	0.174016	0.321469	0.0328809	0.26549	-0.0947626	0.0202241	-0.0732105	0.0911437	-0.0469292	-0.05978	-0.0386622	-0.134774	0.0214266	0.0452446	-0.244255	-0.0732849	-0.162357	-0.0735767	-0.0770672	0.164279	-0.132573	-0.125246	-0.207172	0.0391142
Methyl_benzeneacetate_2016_2	0.060363	0.299345	0.17022	0.157096	0.154155	0.221836	0.0437816	0.241822	0.173497	0.116359	-0.0986073	0.0599314	0.0864562	0.174159	0.0190137	0.0802077	-0.0132107	0.0175839	0.0110719	0.0497887	-0.0616814	0.0454505	0.0498838	0.0581371	0.0306464	0.206546	0.385816	0.0818355	0.114246	-0.0325445	0.123429	0.0561206	0.105631	-0.112547	-0.12941	0.0022169	0.00430903	0.214585	0.233083	-0.107285	0.0260492	0.107935	-0.17139	-0.14784	0.0212689	-0.173551	-0.131654	-0.120445	0.121626
Methyl_benzeneacetate_2017_1	-0.0663351	0.0125383	0.283436	0.118136	0.038353	0.202743	0.235256	0.137047	0.61549	0.272742	0.220824	0.219426	0.0415358	0.0530051	0.432602	0.13436	0.0679375	0.106555	0.0589067	0.0748278	0.240838	0.154549	0.132613	0.09921	0.105824	0.099461	0.300628	0.35405	0.259163	-0.0265705	-0.119051	-0.0312438	0.134304	-0.0283091	0.169014	0.0707603	-0.0379336	0.0176895	0.160043	0.112343	0.274578	-0.0293702	0.0821306	-0.0691956	0.293837	0.124341	0.0328664	0.0855932	-0.0823867
Methyl_benzeneacetate_2017_2	0.114866	0.255322	0.0877	0.433301	0.0589101	0.402891	0.138953	0.238956	0.248839	0.584663	0.104118	0.157328	0.0544773	0.138487	0.0127144	0.323421	-0.0534588	0.0842735	0.351827	0.372385	0.192649	0.396363	0.255285	0.374676	-0.0981575	-0.115362	0.00271101	0.0119631	-0.202046	-0.0124761	0.0566988	-0.0861655	-0.159355	-0.00477776	-0.0454316	0.189906	0.0345309	-0.0157971	-0.232804	-0.174494	-0.160647	0.123315	0.0300429	0.136035	0.187038	0.118283	0.0744389	0.0664807	-0.0118644
Methyl_benzeneacetate_2018_1	-0.276799	0.06967	0.0777935	-0.0248293	-0.00771078	0.123561	-0.200432	-0.0380045	0.103874	0.0571061	0.140568	-0.0255487	-0.32013	-0.0781817	-0.211225	-0.0128102	0.0140655	-0.0946456	0.0411276	0.0979926	-0.0666738	-0.0216229	0.0335379	0.158444	-0.11626	0.00578718	0.0401672	-0.116865	-0.0998343	-0.0420163	-0.271708	-0.00401847	-0.257207	-0.163108	-0.120598	-0.069079	-0.214308	0.0128474	-0.148243	-0.163326	-0.355089	-0.133693	0.0283489	0.12698	0.349841	-0.00249879	0.0945104	-0.0285053	-0.282842
Methyl_benzeneacetate_2018_2	-0.11597	0.275937	0.0360363	0.279104	0.0904796	0.449229	0.110866	0.256219	0.278748	0.381987	0.196295	0.342212	-0.139159	0.177332	-0.0689267	0.350772	-0.0235727	0.172052	0.12367	0.204252	-0.0268546	0.175751	0.0767804	0.272697	-0.172707	-0.0586206	0.0304847	-0.192023	-0.16673	0.112124	-0.175416	0.00642084	-0.153468	0.0109884	-0.0560869	0.170191	-0.107509	0.0399066	-0.178612	-0.332886	-0.205077	0.112691	0.0566224	0.160506	0.209274	-2.55047e-05	0.156746	0.248855	-0.220069
Methyl_nicotinate_2016_1	0.50563	0.298067	0.169215	0.330616	0.30318	0.488344	0.00486245	0.106129	-0.0637381	0.270912	-0.10735	0.039938	0.411406	0.135604	0.127467	-0.000351146	0.0261066	0.0322272	0.214428	0.149532	0.161233	0.244888	0.422903	0.0715226	0.0792969	0.1751	-0.000278556	0.106265	-0.141844	0.0323348	0.612486	0.0267002	0.171165	0.00831393	0.115317	0.268785	0.562154	0.149728	0.180566	0.0192075	0.228396	0.417998	-0.143876	-0.0338853	-0.112039	0.0192583	-0.169519	-0.00883798	0.53154
Methyl_nicotinate_2016_2	0.310181	0.297859	-0.0425454	0.15043	0.0241654	0.246676	0.116498	0.00662138	-0.128601	0.0678001	-0.143987	-0.074123	0.288426	0.279815	-0.0622805	-0.0332724	-0.0795117	-0.051363	0.0721384	0.26047	0.0741678	0.0648675	0.159967	0.131581	0.186151	0.200367	-0.13988	-0.0339793	0.0892171	0.182289	0.330368	0.181625	0.0917206	0.00511465	-0.0109213	0.317553	0.188095	0.10944	-0.214642	-0.180581	-0.0709891	0.176037	-0.0765753	-0.135732	-0.207081	-0.0255808	-0.0740963	0.0820192	0.314218
Methyl_nicotinate_2017_1	0.261677	0.116791	-0.0681018	0.161883	0.135221	0.254559	0.0945658	-0.0343715	-0.100074	0.0883129	-0.0894375	-0.114747	0.31478	0.154424	0.174101	0.0230721	0.179527	-0.118633	0.246059	0.271256	0.421015	0.224501	0.395184	0.10043	0.30803	0.226346	-0.0270388	0.19815	0.15828	0.132466	0.290488	0.0221823	0.248714	-0.00590025	0.0893926	0.240358	0.271525	0.0182312	-0.0553552	-0.00402246	0.0231066	0.128108	-0.141344	-0.130012	-0.286543	-0.0576678	-0.0700387	-0.0363877	0.216249
Methyl_nicotinate_2017_2	-0.0650481	0.0982124	-0.0681728	0.013658	-0.144272	0.133208	0.0424593	-0.00116555	0.0668754	-0.092769	-0.0216878	-0.0919915	-0.0381068	0.16392	-0.0679222	0.298463	-0.0545771	-0.154644	-0.00825131	0.0516509	-0.00214572	0.0925009	0.0334106	0.0155693	0.0932727	-0.0255063	-0.0352436	-0.0492512	-0.0681948	0.101624	-0.0249764	0.0916304	-0.0769972	0.295221	-0.120269	-0.0318893	-0.0288816	-0.0785278	-0.258669	-0.100338	-0.145435	-0.109142	-0.153692	-0.152787	-0.084088	-0.228864	-0.0794044	-0.0220717	-0.0152392
Methyl_nicotinate_2018_1	0.28649	0.160559	-0.155828	0.122571	0.162484	0.324613	0.136564	0.00671381	-0.176613	0.145368	-0.138124	-0.0415706	0.423841	0.111077	0.113807	0.137984	0.120952	-0.0417075	0.462399	0.510656	0.452698	0.421457	0.433559	0.427474	0.181255	0.14723	-0.135012	0.0192752	0.0238049	0.151963	0.308863	-0.0059341	0.0763036	0.101192	0.119491	0.303888	0.273408	0.01597	-0.253074	-0.198253	-0.0192728	0.0460023	-0.0736506	0.0312209	-0.283427	0.00432078	-0.171902	0.0959601	0.240347
Methyl_nicotinate_2018_2	-0.0204875	0.0213964	0.109916	-0.0913915	-0.111738	0.134113	0.0187035	-0.098662	0.111365	-0.0187332	-0.0704606	-0.131265	0.0858125	-0.100661	-0.0241736	0.0163894	-0.106354	-0.179601	0.16023	0.256552	0.0573485	0.0843436	0.124368	0.228774	-0.0499683	0.0854181	-0.168246	0.0558552	0.0125959	-0.00741737	0.0890101	0.04701	-0.0108353	-0.062336	-0.116022	-0.000432891	-0.0232713	-0.136633	-0.223963	-0.168354	-0.0923246	-0.158247	-0.136491	-0.0271922	0.123308	0.0341911	-0.0676478	-0.00655638	0.0581453
Methyl_salicylate_2016_1	0.268067	0.299347	-0.0615521	0.227847	0.106136	0.334107	0.164954	0.137387	-0.104257	0.168595	-0.183379	-0.082048	0.409556	0.469253	0.24739	0.174458	0.239429	-0.0946475	0.345846	0.39444	0.395898	0.308866	0.393768	0.162889	0.414839	0.259711	0.110575	0.109757	0.0764478	0.298523	0.36101	0.211384	0.320068	0.321593	0.180343	0.272601	0.278517	0.135491	-0.0590852	-0.0483473	-0.0789753	0.147957	-0.15407	0.066638	-0.188195	-0.0833696	-0.136547	-0.0268727	0.254123
Methyl_salicylate_2016_2	0.0682079	0.389681	-0.146085	-0.0214342	-0.119304	0.0626008	0.0495879	0.150132	-0.0819051	-0.106531	-0.147016	-0.077586	0.104034	0.402168	-0.039173	0.0142449	-0.0940357	-0.077571	0.0479614	0.192602	-0.0343917	0.0162083	-0.026869	-0.0126779	0.257164	0.306083	0.19802	0.0382414	0.259898	0.174286	0.0728921	0.576664	0.181212	0.350541	-0.080886	-0.0107442	-0.0263663	0.156653	-0.075927	-0.0187575	-0.167349	-0.030755	-0.0602092	-0.0708476	-0.113268	-0.145461	0.00985647	0.0457964	0.0971838
Methyl_salicylate_2017_1	-0.06605	0.0533953	-0.0437013	-0.014915	-0.00165505	0.122883	0.0851207	0.119189	0.0740556	-0.0440842	-0.106468	0.00382653	0.193406	0.384968	0.46168	0.122215	0.288466	-0.0180495	0.0992371	0.11489	0.324401	0.134384	0.220014	-0.020641	0.277961	0.22072	0.235739	0.235071	0.259892	0.163778	0.0568242	0.144725	0.449862	0.223874	0.265586	0.136566	-0.00216163	-0.0265699	0.130425	0.0642374	0.0443309	-0.0557897	-0.212353	-0.0825397	-0.16991	-0.154066	-0.146517	-0.118721	-0.0181612
Methyl_salicylate_2017_2	-0.0597155	0.188537	-0.162373	0.0476162	-0.102323	0.138717	0.0662547	0.158331	-0.0803418	-0.0285416	-0.128764	-0.0181722	0.172121	0.394872	0.209229	0.303757	0.116716	-0.0202201	0.101921	0.172361	0.163011	0.155736	0.0812728	0.00561007	0.154214	0.0946663	0.112749	0.0574226	0.157645	0.194549	0.0547335	0.345208	0.154798	0.514654	0.127234	0.0860973	-0.0717712	-0.0112996	-0.117523	0.0398681	-0.130934	-0.0624752	-0.129088	0.0480364	-0.120985	-0.171626	-0.090411	0.00270791	0.00885658
Methyl_salicylate_2018_1	-0.124788	-0.00604585	-0.100208	-0.127018	0.056921	0.154024	-0.0499459	-0.024499	-0.10964	-0.0969943	-0.0593247	0.00300498	0.078335	0.183467	0.338808	0.130331	0.378931	-0.0219538	0.199192	0.159396	0.257384	0.17089	0.352143	0.058486	0.0259502	0.00436749	0.0273727	-0.194804	0.120765	0.0601125	-0.087725	-0.0110167	0.193211	0.202253	0.380792	0.131388	-0.190314	-0.145288	-0.0860104	-0.24297	-0.150794	-0.162225	-0.113204	0.0480793	-0.111815	-0.229979	-0.0921705	-0.056737	-0.165966
Methyl_salicylate_2018_2	0.00517632	0.109529	-0.209728	0.227072	-0.0475876	0.321501	0.291796	0.291242	0.0236199	0.217208	0.0331036	0.231048	0.190572	0.301673	0.204695	0.375237	0.0150645	0.139029	0.151445	0.128061	0.0662635	0.18902	0.138313	0.0842162	0.0395761	-0.0369115	-0.0211535	-0.109519	-0.012879	0.34883	0.0736678	0.0736974	0.049548	0.195151	0.0984554	0.341102	-0.00254613	-0.102661	-0.150272	-0.162543	-0.128064	0.19022	0.115234	0.203989	-0.0960823	0.0666128	0.214329	0.247253	-0.0391767
Methyl_anthranilate_2016_1	0.186254	0.0210232	0.0524414	0.156793	0.222294	0.357097	0.0430976	0.239825	-0.00553087	0.245759	0.0053975	0.0810159	0.267756	0.0227905	0.211097	0.0229788	0.189818	-0.00123752	0.432671	0.155703	0.464179	0.510188	0.313035	0.261803	0.0340135	0.0553938	0.00876766	0.162542	-0.0802795	0.0919111	0.298718	0.00908143	0.175082	-0.0408214	0.131244	0.324047	0.351625	-0.0478432	0.0956443	0.0697846	0.0928444	0.202719	-0.14016	0.112454	-0.132752	0.0182243	-0.108444	0.00781	0.0609316
Methyl_anthranilate_2016_2	-0.0851392	-0.0798952	-0.240777	-0.161831	-0.132162	-0.0847432	0.074026	0.0251828	-0.0325827	-0.0842859	0.0407629	-0.0988898	-0.0654573	-0.0552792	-0.159369	-0.0933878	-0.0847937	-0.0770239	-0.0834433	-0.039924	-0.079956	-0.118199	-0.107674	-0.121181	0.167737	0.165758	-0.0358934	0.159593	0.101243	0.000696858	0.0462318	0.217338	-0.129376	-0.0145009	-0.177641	0.000710248	-0.0560254	-0.022871	0.00180552	0.133722	-0.0940595	-0.0474681	-0.0452689	0.00794422	-0.12509	0.0458051	0.0662183	-0.0884697	0.0145826
Methyl_anthranilate_2017_1	-0.0373568	-0.217648	-0.0270204	-0.182889	0.219299	0.0976326	-0.0154627	-0.0445905	-0.0275716	-0.11147	0.13746	-0.0675687	-0.0293411	-0.119167	0.135323	-0.0829214	0.624102	-0.0729427	0.00436082	-0.109834	0.211655	-0.0862767	0.337368	-0.134893	0.274001	0.106923	0.0496148	0.0941225	0.14258	-0.00226589	-0.0377558	-0.0256134	0.252632	0.027368	0.288834	0.141255	-0.0381542	-0.127654	0.185001	0.0903297	-0.00598449	-0.030165	-0.142968	0.133582	-0.156309	-0.0864882	0.0223894	-0.128647	-0.100147
Methyl_anthranilate_2017_2	-0.133979	-0.108647	-0.0730902	-0.17745	-0.0694314	0.001084	0.00474553	0.00708348	0.000437022	-0.103212	0.0950161	-0.0943907	-0.0671281	-0.0492284	-0.0339296	0.00395174	0.04678	-0.114779	-0.115814	-0.121338	-0.0410671	-0.114698	-0.0542054	-0.121486	0.0345884	-0.00902904	-0.0468424	0.120927	0.0147385	-0.0556214	-0.0448895	0.139285	0.032258	0.217602	-0.00472072	0.0286183	-0.132805	-0.174842	-0.0487836	0.176684	-0.14574	-0.167938	-0.117627	0.00635544	-0.0546746	-0.0923689	0.038949	-0.0451557	-0.0545656
Methyl_anthranilate_2018_1	0.0417918	-0.183616	0.156417	-0.133923	0.384301	0.192379	0.0395091	-0.0206873	0.0673781	-0.120533	0.14813	0.00460655	0.170881	-0.0867385	0.404068	0.0500021	0.806714	-0.00997633	0.0913444	-0.0154896	0.374682	0.0312411	0.48501	-0.0547412	0.186543	0.0758997	0.107109	0.0450989	0.220215	0.000140467	0.0107334	-0.0454983	0.423238	0.14404	0.59133	0.241465	0.00777414	-0.175171	0.177992	-0.0138732	0.23607	-0.0483261	-0.108637	0.21791	-0.0363304	-0.0900869	-0.0434883	-0.0493003	-0.0590014
Methyl_anthranilate_2018_2	0.0302285	-0.0235534	0.0265121	-0.0719215	0.110655	0.125865	0.0781654	-0.0123574	0.107662	-0.119419	0.133262	-0.0961414	0.0618754	0.081442	0.168683	-0.0233279	0.374039	-0.106078	-0.0485169	0.0189856	0.160481	-0.0591753	0.178478	-0.187671	0.213228	0.112772	0.117743	0.138056	0.170114	0.067729	0.0232314	0.0865846	0.182116	0.0933036	0.228153	0.173627	-0.0860905	-0.173228	0.0963788	0.112039	0.103429	-0.00806697	-0.0777381	0.116679	-0.0272067	-0.0809584	0.0606575	-0.0627592	-0.0416889
Z_3_hexenyl_acetate_2016_1	0.206602	-0.0265633	-0.0788016	0.0342173	0.128979	0.291213	0.215607	0.0147371	-0.101578	0.114294	-0.0950985	0.0414682	0.544089	-0.0216133	0.14031	0.13749	0.0358857	0.0567699	0.233934	0.142006	0.0866976	0.161264	0.215399	0.157537	0.0626335	-0.0704324	3.39195e-05	-0.0941073	-0.0305015	-0.196565	0.524714	-0.0640046	0.0780622	0.02103	0.165158	0.128472	0.247168	-0.0769162	0.0143273	-0.1915	0.127044	0.187265	0.0147234	0.026358	-0.0687177	-0.0821862	-0.15264	-0.0471162	0.522874
Z_3_hexenyl_acetate_2016_2	0.0872358	0.305462	0.00919839	0.190708	-0.150299	0.189456	0.0878886	0.438409	0.0310405	0.150168	-0.16208	0.246168	0.0564779	0.318832	0.00372509	0.0299858	-0.173954	0.242322	0.0723778	0.107397	-0.00949911	0.0781782	-0.0212783	0.113179	0.193678	0.178295	0.303601	0.0923868	0.0874546	0.131862	0.125659	0.406951	0.114322	0.203274	-0.0971251	-0.0135102	0.0460406	0.299375	0.0425311	-0.135604	-0.208946	0.125285	-0.0825124	-0.0288164	-0.0794306	-0.121969	-0.0911012	-0.085447	0.135557
Z_3_hexenyl_acetate_2017_1	-0.0496801	-0.0466555	0.426179	0.196448	-0.0167309	0.0788095	0.238204	0.219261	0.727441	0.289218	0.241481	0.38071	0.115496	0.0139741	0.485392	0.180182	0.00215139	0.313543	-0.0614087	-0.0325144	0.106605	-0.00340339	-0.0249836	0.0785982	0.117507	0.154263	0.28443	0.441469	0.236147	-0.0407338	0.0444989	0.0125182	0.349313	-0.0178971	0.124856	0.0816417	0.059303	0.0463675	0.230514	0.103954	0.282125	-0.00557592	0.0994886	0.0485495	0.418142	0.265922	0.0887613	0.0709744	0.0529636
Z_3_hexenyl_acetate_2017_2	-0.0626365	0.225539	0.0581658	0.245747	-0.079305	0.278132	0.179534	0.201757	0.155304	0.414495	0.0625987	0.0459104	0.131607	0.258816	0.0983067	0.384374	-0.0843756	0.0770536	0.321676	0.407415	0.184113	0.308851	0.0809416	0.357215	-0.0111695	-0.0305976	-0.0776367	0.118533	-0.0645603	-0.191766	-0.0135938	0.0519772	-0.00704298	0.152766	-0.0713403	-0.0668085	-0.117179	-0.115779	-0.28615	-0.033761	-0.224264	-0.0422562	0.125745	0.208678	0.172126	0.189966	0.115693	0.0121052	0.013345
Z_3_hexenyl_acetate_2018_1	0.097898	-0.038646	0.0252651	0.0632434	0.131069	-0.0539224	0.224027	0.235557	0.251112	0.185622	0.376111	0.185096	-0.159694	-0.251095	0.0826575	0.0196339	0.163646	0.192197	-0.105142	-0.120549	-0.0245848	-0.191322	-0.0156125	-0.027825	0.00974604	0.000633974	-0.0274283	0.0678627	0.045539	-0.0058132	-0.0847212	0.159056	0.0744337	-0.17178	0.0170256	0.203773	0.0231512	0.103793	0.108723	0.0466575	0.114175	-5.5319e-05	0.116717	0.0216896	-0.0394799	0.215393	0.303596	0.0234208	-0.0848052
Z_3_hexenyl_acetate_2018_2	-0.0757063	0.156732	0.0333085	0.295333	0.0350434	0.509663	0.239008	0.431116	0.431356	0.518087	0.439264	0.751768	-0.0196066	0.192401	0.131353	0.297812	-0.0949325	0.65156	0.0249964	0.0804468	-0.0932675	0.116976	0.00689572	0.220695	-0.155444	-0.127718	-0.0411841	-0.133621	-0.15501	0.0479296	-0.0226931	-0.00689879	-0.0381293	-0.00841313	0.11652	0.219607	0.0135794	-0.0531352	-0.0996097	-0.221999	0.0567347	0.292112	0.312112	0.31896	0.233385	0.250063	0.323378	0.410386	-0.0491693
E_2_hexenyl_acetate_2016_1	0.304955	0.0245436	-0.1678	-0.00274081	0.0378036	0.115771	0.327682	0.0258504	-0.131126	0.0714251	-0.0616017	0.0678442	0.738498	0.0587454	0.260818	0.0885998	0.0234084	0.119006	0.280878	0.300102	0.240866	0.186683	0.197579	0.282399	0.228668	-0.000115392	-0.0494544	0.112132	0.0689236	0.0226505	0.616568	0.0303236	0.19772	0.0756756	0.19907	0.383034	0.277865	-0.0314323	0.0206021	0.0683404	0.224848	0.114185	0.201719	0.145636	-0.053269	0.167488	-0.0594947	0.204809	0.613128
E_2_hexenyl_acetate_2016_2	0.134424	0.0815689	-0.052477	0.0644639	-0.0807804	-0.0771885	0.121646	0.0595071	-0.133985	-0.0389239	-0.257274	-0.0565675	0.378505	0.211315	0.0855425	-0.0134189	-0.0473559	0.0123926	0.000592005	0.105716	0.0327115	-0.000415367	0.0185424	0.143139	0.317462	0.168199	0.402087	0.161152	0.177543	0.00312184	0.441365	0.220591	0.252512	0.153983	-0.0615429	0.0398182	0.078351	0.17175	0.173581	-0.00664201	-0.0839586	-0.0368572	-0.0149003	-0.0717728	-0.103305	-0.110796	-0.221832	-0.174965	0.53749
E_2_hexenyl_acetate_2017_1	0.10422	0.0912856	0.202357	0.0700461	0.0142307	0.0505666	0.40706	0.408602	0.665066	0.316549	0.449649	0.358693	0.19875	-0.0363796	0.460732	0.108083	0.0259138	0.354806	-0.0212034	0.0255548	0.145657	0.00328471	0.0421391	0.193344	0.189593	0.140345	0.0480866	0.317114	0.226988	-0.018796	0.0654141	0.0985609	0.382511	0.0201722	0.197165	0.242233	0.0696959	0.0437848	0.113985	0.133401	0.243416	0.00571032	0.415988	0.335067	0.318521	0.494305	0.325128	0.294064	0.140053
E_2_hexenyl_acetate_2017_2	-0.150007	-0.0236905	-0.141168	-0.107187	-0.115506	0.0430963	-0.033191	-0.0376197	-0.147996	0.0252204	0.0199783	-0.017409	0.0296882	0.00801161	-0.0620083	0.207428	-0.0133817	0.0411225	0.0690179	0.151703	-0.0164403	-0.0166604	-0.0705679	0.0982329	-0.137494	-0.0757955	-0.218555	-0.0672611	0.0956204	-0.0619692	-0.103982	-0.0498096	-0.0767636	0.16068	0.110911	-0.0325839	-0.202572	-0.143998	-0.235428	-0.0470535	-0.0748251	-0.157516	0.0178079	0.158333	-0.0304158	0.0595877	-0.0260612	0.0170036	-0.0755897
E_2_hexenyl_acetate_2018_1	0.212038	0.122797	-0.0039321	0.230297	0.177792	0.129127	0.251124	0.293971	0.136848	0.228621	0.271571	0.119793	-0.0487473	-0.0626274	0.0705402	0.176099	0.112473	0.0563344	-0.0474187	-0.00820515	0.00803355	-0.0316994	0.0296544	0.00626659	-0.131922	-0.140836	-0.0799907	-0.011605	-0.0562326	0.0281259	-0.0340626	-0.0388607	-0.0368105	-0.111164	0.116112	0.271509	-0.069097	-0.0582477	0.0660272	0.023091	0.0790293	0.0781827	0.0823999	0.113488	-0.00530937	0.159654	0.186996	0.201943	-0.0490586
E_2_hexenyl_acetate_2018_2	-0.0607586	0.0135692	-0.0138278	-0.0237968	0.0534594	0.245138	0.297436	0.315807	0.521875	0.348977	0.63726	0.710271	0.0668882	-0.0779223	0.19772	0.168949	-0.0149717	0.716619	0.03282	0.0332006	0.0162988	0.0965668	0.0583344	0.32061	-0.0985846	-0.102428	-0.197487	-0.143574	-0.0578444	-0.169389	-0.0677857	0.0108522	0.0138872	-0.00715979	0.202521	0.177088	-0.0306296	-0.0914688	-0.17469	-0.117821	0.172915	0.136357	0.532091	0.407442	0.255205	0.367658	0.474942	0.477009	-0.02121
E_2_hexenyl_butanoate_2016_1	0.354482	0.214785	0.0349681	0.124558	0.235638	0.155486	-0.157713	0.0632678	-0.249204	-0.0375507	-0.202063	0.0206425	0.449207	0.202211	0.233192	-0.0385552	0.0726241	0.0957548	0.0215422	0.0142789	0.0191358	0.0510952	0.158657	-0.0591949	0.0927532	0.251779	0.158317	0.165843	0.0119725	0.315935	0.593994	0.125431	0.314873	0.217812	0.0804462	0.347997	0.556434	0.329812	0.384738	0.268377	0.361074	0.492379	-0.163831	0.0457273	-0.137321	-0.0365715	-0.181114	0.0915466	0.443749
E_2_hexenyl_butanoate_2016_2	0.0413084	-0.127023	-0.162905	-0.0910989	-0.13593	-0.255607	0.163226	-0.11141	-0.120996	-0.146128	-0.283601	-0.16638	0.444448	0.112936	0.0202499	-0.0634609	-0.073862	-0.101393	-0.148757	-0.114859	-0.116697	-0.175922	-0.10175	-0.0542959	0.461743	0.20874	0.460643	0.185364	0.264063	-0.0813373	0.55013	0.155745	0.270338	0.192424	-0.0932541	-0.0863981	0.226127	0.242329	0.262535	0.0646965	0.0617954	-0.00257527	0.0323121	-0.143246	-0.0288675	-0.153271	-0.225118	-0.290128	0.681133
E_2_hexenyl_butanoate_2017_1	0.141617	0.126681	-0.100912	-0.0417234	0.0014368	-0.203993	0.0266389	0.234623	-0.0217702	-0.138079	-0.231256	-0.0707633	0.183037	0.0589342	0.195703	-0.0476208	0.040626	-0.000983277	-0.116005	-0.172564	-0.0855571	-0.139404	-0.0503674	-0.138339	0.178988	0.234357	0.407911	0.255197	0.232025	0.215345	0.271798	0.0971929	0.379339	-0.0053852	-0.0557476	0.136094	0.185088	0.385196	0.637184	0.321182	0.162114	0.206578	-0.10862	-0.025578	-0.0971867	-0.0648799	-0.18518	-0.0611762	0.273962
E_2_hexenyl_butanoate_2017_2	-0.223431	-0.173413	-0.199643	-0.31108	-0.154207	-0.242213	-0.176633	-0.203794	-0.256451	-0.266098	-0.117911	-0.147668	-0.0812219	-0.0799674	-0.0995819	0.0898776	0.0124699	-0.081149	-0.0871113	-0.0692661	-0.0586889	-0.174737	-0.167249	-0.020659	-0.0852674	-0.00726597	-0.140337	-0.0602931	0.19619	-0.0691202	-0.128735	-0.0503624	0.0315133	0.158707	0.0251855	-0.203706	-0.18168	-0.0915162	-0.096945	-0.00689675	-0.00103801	-0.236652	-0.109198	-0.0285628	-0.124193	-0.12721	-0.126761	-0.105725	-0.135343
E_2_hexenyl_butanoate_2018_1	0.229244	0.241727	-0.00236634	0.151348	0.133054	0.059374	0.071743	0.233564	-0.0120458	0.0882084	-0.12804	-0.0328191	0.165523	0.239336	0.116139	0.0382398	0.121846	-0.0503368	-0.091625	0.00439327	-0.0543568	-0.0608371	0.103026	-0.135864	0.0766888	0.00970567	0.199596	0.022	0.189558	0.07037	0.215963	-7.98988e-06	0.213675	0.10825	0.204633	0.240406	0.137412	0.112677	0.334111	0.134434	0.40267	0.207755	-0.11301	-0.0774015	-0.116458	-0.102426	-0.223525	-0.05015	0.183677
E_2_hexenyl_butanoate_2018_2	0.0830886	0.076121	-0.0441268	-0.119983	0.0368527	-0.062266	-0.0723688	-0.134938	-0.0298724	-0.110648	-0.0455482	-0.142833	0.150757	0.00293694	0.0405666	0.112761	0.0126518	-0.00857904	0.00804987	0.0320263	0.0275915	0.172285	0.121058	0.206061	-0.0267069	0.0281467	-0.10185	-0.0508085	-0.0421774	-0.0194114	0.0534435	-0.0296508	-0.0189436	-0.0852213	-0.00886982	-0.021946	0.258827	0.128071	0.0584633	0.156329	0.250778	0.370542	0.144611	0.0487169	0.143769	0.0361063	0.0313155	0.127759	0.108775
Hexanal_2016_1	-0.271795	-0.0309683	-0.144329	-0.00286803	-0.270978	-0.261218	-0.291226	-0.0679614	-0.0952538	-0.0940114	-0.0887973	-0.0296624	-0.300602	-0.0131375	-0.170656	0.114923	-0.209512	-0.0223809	-0.0844701	-0.00632303	-0.197181	0.0134478	-0.21305	-0.0532587	-0.32021	-0.148651	-0.0524572	-0.106928	0.0832698	-0.000307958	-0.371643	-0.202775	-0.28008	-0.074877	-0.178506	-0.199809	-0.317783	-0.0826942	-0.00158266	0.0856289	0.00535828	0.0087182	0.0417567	0.057465	0.0544888	-0.0531515	0.0534612	0.131797	-0.283118
Hexanal_2016_2	-0.0406024	-0.0430741	0.0398797	0.12458	0.0324508	-0.0735077	-0.23378	-0.004146	-0.204774	0.0105915	-0.229742	-0.16344	-0.159998	-0.0736492	-0.0416748	0.0527984	0.0764912	-0.183026	-0.00271539	0.00272846	-0.00599827	-0.0263319	0.00556266	-0.0484218	-0.18531	-0.0439163	0.105483	-0.011873	0.16197	0.0365424	-0.12061	-0.266897	0.0361707	-0.115538	0.00869968	0.00754416	-0.185545	0.0228467	0.0684384	-0.108598	-0.0712215	-0.060148	-0.246079	-0.0392939	-0.0685332	-0.0721316	-0.144209	-0.194712	-0.133367
Hexanal_2017_1	-0.243392	-0.214178	-0.161255	0.0711687	-0.21163	-0.11218	0.0652319	-0.0658728	0.020651	0.0132751	-0.103	-0.0263884	-0.183522	-0.176751	0.0435636	0.214484	-0.0975226	-0.0438299	-0.0901127	-0.0501074	0.00123422	0.0120615	-0.0855791	-0.0979331	-0.0663002	-0.047431	0.0430461	0.227847	0.217589	0.21007	-0.315198	-0.157016	-0.354286	-0.107554	-0.0999307	-0.0958816	-0.248122	-0.11213	0.0578389	0.197728	0.0663657	0.0546597	0.0407014	-0.0165559	0.0647208	0.159674	0.13733	0.14275	-0.209961
Hexanal_2017_2	-0.275163	-0.165401	-0.152022	-0.214148	-0.152982	-0.255731	-0.143961	-0.253428	-0.03675	-0.22072	-0.0332582	-0.158177	-0.165489	-0.123143	-0.139508	0.226682	-0.0396188	-0.131549	-0.0844892	-0.100925	-0.128331	-0.000840635	-0.150124	0.0854016	-0.125351	0.00363367	-0.0483725	-0.0839495	0.156094	-0.027256	-0.227268	-0.111021	-0.0573518	-0.18782	-0.0699187	-0.202859	-0.154447	-0.136486	-0.0446091	-0.0879966	0.0173636	-0.0679857	0.0326545	-0.0677829	0.137761	-0.0646013	-0.0173465	-0.00631056	-0.180442
Hexanal_2018_1	0.310002	0.147234	-0.0886822	0.030883	0.0979323	0.169111	0.251212	0.133724	0.0829007	0.14146	0.158622	0.218939	0.395814	0.173473	0.329459	0.106818	0.0370714	0.238497	0.0395022	0.197607	0.159145	0.234231	0.24507	0.180437	0.00265627	-0.0198405	-0.120348	-0.0431849	0.00248302	0.182704	0.220641	-0.0414878	0.0614441	0.130711	0.448988	0.436292	0.144148	-0.0440683	-0.0457324	-0.0389526	0.344212	0.262822	0.194025	0.127462	-0.0254905	0.137078	-0.0108388	0.347567	0.276186
Hexanal_2018_2	-0.150682	0.125628	-0.0688481	-0.0598074	-0.114327	-0.149071	-0.173355	-0.0167608	-0.00693795	-0.144807	-0.0682727	-0.191832	-0.0721035	0.054765	-0.101663	0.121951	-0.128171	-0.181686	-0.1363	-0.0507711	-0.132979	0.0635144	-0.132173	0.0395723	-0.0658722	0.194149	0.050764	0.0684057	0.125475	0.27685	-0.0940708	0.0268473	-0.114287	0.0604213	-0.136887	0.0255158	-0.11956	-0.073397	0.0160876	0.0518676	-0.0513025	0.00982582	-0.0332856	0.180021	0.159872	0.0167964	0.111621	0.19756	-0.0770161
Heptanal_2016_1	0.399702	0.195577	0.0122789	0.131986	0.181585	0.204862	0.0313018	0.0784037	-0.0539696	0.102527	-0.147464	-0.00664376	0.639494	0.176838	0.329043	0.0171717	0.0116277	0.0726915	0.161897	0.180286	0.146614	0.173877	0.28741	0.103898	0.266883	0.245285	0.14022	0.290099	0.112497	0.106487	0.71342	0.0570173	0.340855	0.153281	0.184844	0.309985	0.476233	0.140462	0.268141	0.147783	0.372907	0.363745	-0.0307332	0.0531796	-0.0238726	0.103578	-0.164155	0.0702742	0.631237
Heptanal_2016_2	0.0534229	0.245275	-0.131491	-0.0671541	-0.143178	-0.00581258	-0.104379	0.290251	-0.169005	-0.103038	-0.278218	0.0304621	0.0174036	0.254719	0.0294738	-0.114448	-0.129976	0.0712667	-0.0242813	0.104648	-0.0379146	-0.0564694	-0.103925	-0.028352	0.0532815	0.183143	0.274436	0.146661	0.285179	0.208868	-0.0132763	0.288345	0.245281	0.0739993	-0.0263538	0.0880949	-0.0846853	0.320605	0.0693576	-0.0271778	0.0159437	0.0752446	-0.166246	-0.0943421	-0.22148	-0.0695886	-0.195594	-0.040833	0.00168024
Heptanal_2017_1	-0.0326937	-0.18841	-0.050751	-0.0576662	0.0440488	-0.208126	-0.0519712	0.00925155	0.00921716	0.00692624	-0.152373	0.0532414	0.279588	0.0209886	0.322284	-0.0179733	0.160508	0.107203	-0.0129542	-0.119818	0.0316451	-0.124812	-0.0161679	-0.010729	0.223329	0.12678	0.298845	0.249411	0.311962	-0.0455633	0.353042	-0.0936953	0.553414	0.0390426	0.163672	0.173015	0.0903924	0.0355515	0.312692	-0.00104299	0.119608	-0.0209496	-0.0888901	-0.0349239	-0.00876067	-0.0348273	-0.166129	-0.213974	0.206718
Heptanal_2017_2	-0.22591	-0.119794	-0.197801	-0.182124	-0.228963	-0.22466	-0.154543	-0.134615	-0.158394	-0.322548	-0.318027	-0.163185	0.156336	0.108279	0.192757	0.392667	-0.0127927	-0.141587	-0.0470172	0.0146744	-0.0154037	0.065131	-0.0632626	0.121726	-0.000607548	0.00855805	0.0878758	0.106196	0.132398	0.1596	-0.00159174	-0.0261759	0.125513	0.504932	-0.00363047	-0.0596809	-0.107718	-0.0220086	0.0214434	0.0342593	0.0227207	-0.122182	-0.183156	-0.0252082	-0.0388021	-0.217418	-0.222101	0.0374877	0.0544995
Heptanal_2018_1	0.228454	0.0150218	-0.0510668	-0.184577	0.0942147	0.111042	0.0851414	0.0413408	0.0196619	-0.0693941	-0.00713122	0.264181	0.433375	0.0420548	0.414892	0.0184281	0.169198	0.336165	0.0854966	0.132966	0.226783	0.174905	0.340576	0.189993	0.0290662	0.0138146	-0.0948241	0.0292162	0.133324	0.080562	0.181962	-0.0900394	0.193128	0.0254397	0.739415	0.358528	0.148374	0.0320447	0.109591	0.00819265	0.468085	0.154148	0.0447627	0.031746	-0.103579	0.0354404	-0.211554	0.220453	0.196081
Heptanal_2018_2	0.296209	0.179471	-0.174368	0.22136	0.0332316	0.157179	0.19101	0.154242	-0.103408	0.112352	-0.169377	-0.0401877	0.40795	0.254483	0.221917	0.354861	0.0470943	-0.00990033	0.0877311	0.274127	0.191191	0.275191	0.194906	0.271069	0.118397	0.0347905	-0.130345	0.190879	0.0457285	0.473831	0.230158	-0.0071542	0.118581	0.0295718	0.170206	0.667337	0.167376	0.0611314	-0.0568145	0.0371349	0.127667	0.360083	0.0977091	0.17507	-0.0801807	0.314185	0.0395085	0.351027	0.203652
Nonanal_2016_1	0.337518	0.336058	0.152913	0.18204	0.245646	0.394031	-0.0531093	0.0770462	-0.138558	0.127299	-0.180722	-0.00720666	0.466395	0.496448	0.30481	0.0563534	0.151838	0.012784	0.291668	0.289197	0.234654	0.297804	0.342676	0.15149	0.0985615	0.283443	0.102565	0.105405	-0.0384124	0.139944	0.491857	0.0660769	0.419675	0.251886	0.320334	0.221631	0.48245	0.140844	0.238386	0.0376519	0.256217	0.307699	-0.173472	0.0700434	-0.143598	-0.0628751	-0.280244	-0.0707292	0.365114
Nonanal_2016_2	-0.0608914	0.200402	-0.23661	-0.123844	-0.286452	-0.0199234	-0.0573336	0.0890896	-0.191716	-0.166532	-0.359731	-0.0759764	-0.114921	0.338752	-0.16111	-0.151554	-0.146621	-0.0928081	-0.0522827	0.0668243	-0.158687	-0.130207	-0.145651	-0.0668315	0.0963944	0.101122	0.233638	0.0936042	0.199723	0.172168	-0.172767	0.224443	0.0131758	0.0902488	-0.0774685	-0.0634472	-0.0755707	0.342565	0.144035	0.0859105	-0.0903723	0.0564198	-0.0997375	-0.178623	-0.20089	-0.14401	-0.209566	-0.0952758	-0.102136
Nonanal_2017_1	-0.114341	-0.109796	0.00812784	-0.144837	-0.0616226	-0.299251	-0.178431	-0.18516	-0.116338	-0.109458	-0.255715	-0.153691	0.0162915	0.162796	0.158923	-0.136805	0.215448	-0.0946998	0.00127838	-0.0366832	0.126733	-0.163298	0.00691069	-0.157893	0.252161	0.167829	0.176143	0.275141	0.294286	-0.0753582	0.0510638	-0.17706	0.458945	-0.0142688	0.232783	-0.0580484	-0.00717298	0.0280609	0.362778	0.160082	0.0745168	-0.170214	-0.196857	-0.166771	-0.105139	-0.144501	-0.330044	-0.384944	-0.0398083
Nonanal_2017_2	-0.266194	0.108135	-0.155072	-0.246664	-0.221151	-0.169096	-0.206354	-0.112344	-0.225939	-0.265992	-0.246635	-0.182314	-0.0297451	0.283926	0.039746	0.0902744	0.0611427	-0.156486	0.0237463	0.134729	-0.0133692	0.0196303	0.0271869	0.0441234	0.0058744	-0.00760821	0.0185951	-0.0673385	0.0632457	-0.00412152	-0.119784	-0.000476941	0.0671929	0.40854	0.0893248	-0.104281	-0.161166	0.00774129	0.0219584	0.136801	-0.0804955	-0.160686	-0.0338917	0.0719354	0.0333547	-0.237843	-0.199016	-0.0438024	-0.0996318
Nonanal_2018_1	-0.0801087	0.0812095	0.156438	-0.18865	0.176574	0.0539752	-0.210217	-0.194983	-0.100391	-0.124298	-0.193022	-0.100274	0.1357	0.237989	0.210325	-0.0823687	0.408752	-0.0984163	0.236266	0.28701	0.189406	0.117638	0.352158	0.197607	0.0295823	0.206523	0.163632	-0.0609804	0.241893	0.0431812	-0.0769175	-0.171907	0.33737	0.0397707	0.449881	0.057889	0.0457191	0.121367	0.324509	-0.0613442	0.262526	-0.0212713	-0.128244	0.0216072	-0.0282952	-0.189017	-0.368678	-0.11226	-0.113367
Nonanal_2018_2	-0.144152	0.162229	0.00649862	0.039622	-0.162475	-0.0880114	-0.243738	-0.0404865	-0.151982	-0.00802487	-0.0824858	-0.208535	-0.310091	0.144149	-0.264128	0.0499777	-0.0571231	-0.185012	-0.0129653	0.084449	-0.177805	-0.0445682	-0.174209	-0.0775952	-0.146597	-0.0875153	-0.0940902	-0.112579	-0.0122605	0.0361726	-0.225197	-0.0224792	-0.183873	-0.0682919	-0.19033	-0.18074	-0.204492	-0.0691352	-0.000694517	0.0773684	-0.187708	-0.028669	-0.0730915	0.118793	0.0420363	0.00635133	0.047386	-0.0578564	-0.255123
Decanal_2016_1	0.338467	0.218949	0.0262614	0.154296	0.202158	0.395892	-0.00358697	0.191942	-0.114853	0.156629	-0.118616	-0.00457656	0.559864	0.246116	0.259806	0.0861159	0.0959071	0.0147448	0.303587	0.210925	0.229289	0.283156	0.30276	0.181994	0.160096	0.184202	0.0869081	0.163483	0.102034	0.08208	0.561075	0.207547	0.353319	0.316836	0.225313	0.34509	0.427587	0.135931	0.201153	0.116978	0.255756	0.307231	-0.137382	0.0858027	-0.192325	-0.0200765	-0.173582	-0.00955527	0.431425
Decanal_2016_2	0.127055	0.210942	-0.19	0.0991912	-0.215953	0.0986624	0.0671948	0.333423	-0.132816	0.0415221	-0.272733	0.0207259	-0.0594838	0.164182	-0.12112	-0.0255141	-0.171053	-0.00510824	-0.0150411	0.0361891	-0.0881436	-0.0572302	-0.0688578	-0.00875336	0.0960468	0.0259584	0.186835	0.118434	0.115547	0.253233	-0.0502919	0.239313	0.0222189	0.131796	-0.0755949	0.137777	0.00583095	0.384267	0.00984602	0.0111003	-0.0867988	0.154821	-0.0323216	-0.0719244	-0.154493	0.0133513	-0.0820088	0.00690816	0.00811479
Decanal_2017_1	-0.130591	-0.162827	0.153972	-0.174508	-0.146253	-0.290055	-0.252873	-0.183984	-0.00144261	-0.15121	-0.260035	-0.233015	0.104398	-0.00723248	0.216678	-0.192823	0.0257677	-0.19766	-0.0714412	-0.151029	0.0700659	-0.0876299	-0.100478	-0.145404	0.23923	0.232213	0.293907	0.517175	0.437455	0.0406235	0.153209	-0.0608786	0.327439	0.0229361	0.0405334	-0.0758018	0.0901768	0.0713248	0.503644	0.424871	0.19631	-0.0880065	-0.252185	-0.159478	0.144897	-0.00495095	-0.314196	-0.216326	0.110939
Decanal_2017_2	-0.0578299	0.0369455	-0.0577104	-0.152506	-0.0530096	-0.0964725	-0.00348642	-0.128928	0.00318695	-0.183342	-0.109222	-0.112879	0.0714159	0.0182165	0.0382324	0.218441	0.00822203	-0.0254477	0.0854644	0.071965	0.117307	0.211752	0.0524138	0.266891	-0.106248	-0.0884326	-0.0760179	-0.0801236	-0.0156831	-0.100239	-0.094278	-0.0515991	-0.00865219	0.0482394	-0.067598	-0.152785	-0.0635886	-0.058083	-0.132105	-0.0354679	0.079765	0.0838016	0.0937631	0.0104632	0.13408	-0.0581198	0.0120949	0.149123	-0.06274
Decanal_2018_1	0.049997	-0.0752397	0.108713	-0.0626174	0.246679	0.217162	-0.00968611	0.0774773	0.00409341	0.0412167	-0.0946386	0.0325617	0.401994	0.0197183	0.305752	-0.00263075	0.407412	-0.0166502	0.408063	0.208431	0.41163	0.393613	0.419263	0.305734	0.0502072	0.144235	0.164698	-0.00791645	0.134976	0.128389	0.257748	-0.0319184	0.2962	-0.0406439	0.464089	0.3662	0.303218	0.0794402	0.274838	-0.046677	0.33767	0.211714	-0.133661	0.168232	-0.0506375	-0.0920025	-0.253133	0.00169996	0.0571317
Decanal_2018_2	-0.106252	-0.0280834	-0.11672	-0.0749832	-0.045031	-0.073986	0.0049102	0.00765932	-0.0768362	-0.0080223	0.0687786	-0.137515	-0.133119	-0.0519376	-0.187347	-0.0579154	0.0388674	-0.126647	-0.0134766	-0.0124935	-0.0839114	-0.0522355	-0.0483204	-0.0740197	0.0319604	0.0408056	-0.0666638	0.0587033	-0.0533083	-0.0109153	-0.0524803	0.0194329	-0.107505	-0.0262163	-0.0887386	0.082371	-0.0676578	-0.0966231	-0.00985268	0.176757	-0.136881	-0.0633685	-0.0787518	0.00414471	-0.0770578	-0.0557981	0.0027443	-0.101896	-0.0798027
E_2_hexenal_2016_1	-0.326668	-0.13884	-0.0464112	-0.0227678	-0.156368	-0.202547	-0.262722	-0.100983	-0.0323971	-0.0288072	-0.243068	-0.165408	-0.192059	0.00356517	-0.00575925	0.0254508	-0.0549536	-0.143612	-0.131963	-0.0753113	-0.0941075	-0.0574613	-0.0413342	-0.0276851	0.0457655	0.0779675	0.177756	0.030992	0.231845	0.0297664	-0.218026	-0.237544	-0.0531743	-0.0175122	-0.111865	-0.115358	-0.191012	0.167571	0.0797278	-0.0453183	-0.0248611	0.0203774	-0.0857003	0.0147248	0.107041	-0.0102308	-0.102128	-0.0840394	-0.17132
E_2_hexenal_2016_2	-0.128482	-0.0758767	0.0604228	0.0617505	0.15313	-0.230076	-0.0671684	-0.0734484	-0.0560824	-0.0646567	-0.109032	-0.171826	0.0674772	-0.0541254	0.0887284	0.16974	0.14548	-0.117651	0.0138595	0.0760241	0.064203	-0.00713404	-0.0432084	-0.0088906	0.0347705	0.157595	0.0715093	0.0059078	0.221728	-0.00824278	-0.0526653	-0.202831	0.176624	-0.130545	0.0112715	0.0181948	-0.11553	-0.00849712	0.0838561	-0.119027	0.0138302	-0.129163	-0.17895	-0.0940666	-0.176455	-0.112063	-0.0889546	-0.202964	-0.0615152
E_2_hexenal_2017_1	-0.211632	-0.230659	0.286513	-0.0290023	-0.182938	-0.0467923	0.0562514	-0.111843	0.414861	0.127015	0.0121003	0.0303439	-0.0475532	-0.167764	0.164227	-0.0300466	-0.0966189	-0.0430077	-0.171525	-0.168893	-0.0670295	-0.139597	-0.174863	-0.127736	-0.00334933	-0.0221702	0.12613	0.33878	0.361922	0.0343801	-0.145169	-0.130075	-0.0315051	-0.0615503	0.0934672	-0.027397	-0.129131	-0.136053	0.16128	0.147509	0.228359	-0.0385643	-0.0145918	-0.0323345	0.441513	0.303127	0.0110229	0.0897513	-0.0833135
E_2_hexenal_2017_2	-0.196581	-0.0793158	-0.166098	-0.0898918	-0.204067	-0.136123	-0.0266488	0.0366629	-0.0426361	-0.085763	-0.172853	-0.00594327	0.00560944	0.00672109	-0.0661087	0.171086	-0.0841096	-0.0332717	-0.123303	-0.123624	-0.179728	-0.0798658	-0.206827	0.0221082	-0.0639052	0.0856024	0.114878	-0.0463064	0.231298	0.221621	-0.0316792	-0.0436172	0.0871754	-0.133101	-0.0251901	0.00353387	-0.0466555	0.103724	0.176602	-0.0922533	0.000101105	0.185737	-0.0505797	0.0672529	0.0571011	0.00487505	-0.0218238	0.0804334	-0.0181401
E_2_hexenal_2018_1	0.0676903	-0.0325027	0.200126	-0.0505004	0.0562504	0.151907	0.11015	0.000393872	0.330171	0.160531	0.357228	0.28429	0.100237	-0.140011	0.119827	-0.108256	-0.0131566	0.233707	-0.171522	-0.120845	-0.0852985	-0.0629465	-0.0221549	0.0355106	-0.121904	-0.090535	-0.109058	-0.00419941	-0.062933	0.0418223	0.129282	-0.0886061	0.00736356	-0.0851514	0.137108	0.249654	0.0634843	-0.0821944	0.0294394	-0.0366876	0.209418	0.218713	0.190626	0.11001	0.297317	0.270666	0.179409	0.326574	0.16506
E_2_hexenal_2018_2	-0.195178	-0.00491493	-0.0101535	-0.0702098	-0.20141	-0.219378	-0.169462	-0.104305	-0.0333778	-0.17201	-0.139926	-0.383415	-0.346483	-0.1622	-0.314179	0.0082245	-0.118997	-0.401338	-0.186805	-0.171956	-0.26933	-0.113974	-0.160596	-0.170623	-0.0474274	-0.0221816	0.0861023	7.51024e-05	0.164556	0.205322	-0.307449	-0.0465203	-0.353824	-0.102579	-0.304088	-0.275899	-0.192736	-0.0718519	0.133087	0.181673	-0.0530872	0.0314357	-0.0246104	0.100021	0.28812	-0.0292428	0.0935083	0.0207015	-0.23946
Z_2_heptenal_2016_1	-0.0105126	0.0193922	-0.108571	-0.0350292	-0.0309154	-0.251119	-0.0285013	0.0301545	0.0341768	-0.0206775	-0.0864458	-0.109235	0.184869	-0.0264611	0.0244339	0.00291917	-0.0643767	-0.0681007	-0.0379877	-0.0605906	-0.00677061	-0.0171294	-0.0689669	-0.143264	0.16321	0.169161	0.173324	0.200328	0.309646	-0.0512172	0.189899	0.0298078	0.0998389	0.0524123	-0.0321147	-0.0359146	0.0927166	0.0889063	0.180603	0.227534	0.187013	0.103313	0.0208104	-0.000544445	0.121825	-0.0243886	-0.0577215	-0.0199179	0.197214
Z_2_heptenal_2016_2	0.110337	0.208324	-0.0866639	0.135153	-0.0619294	0.0110988	-0.139936	0.226554	-0.238049	-0.0429122	-0.331748	-0.0644384	-0.108966	0.0836293	-0.123766	-0.0575852	-0.12228	-0.0906991	-0.0608702	-0.0397866	-0.115973	-0.0928432	-0.130897	-0.177519	-0.0957905	0.102922	0.221361	0.0339503	0.136416	0.257621	0.00809526	0.112288	0.0392969	0.0296201	-0.119415	0.0859145	-0.0188404	0.287019	0.092798	-0.0347124	-0.0788891	0.128569	-0.20213	-0.0481882	-0.0833066	-0.073304	-0.159057	-0.0204424	-0.00881806
Z_2_heptenal_2017_1	-0.143971	-0.110636	0.108595	0.0040197	-0.0354548	-0.17857	-0.119486	0.00021036	0.11966	-0.0330504	-0.18029	-0.100712	-0.0220857	-0.0267334	0.127454	-0.111071	0.0744614	-0.128223	-0.0934783	-0.160958	-0.0269362	-0.03688	-0.0600469	-0.172773	0.190832	0.157759	0.525613	0.264069	0.397674	0.102437	0.0347719	-0.0378309	0.136188	-0.0247075	-0.0103878	-0.0946765	0.0408544	0.187592	0.49875	0.280512	0.164323	0.0887776	-0.176466	-0.129289	0.1187	-0.170812	-0.172831	-0.165566	0.0170517
Z_2_heptenal_2017_2	0.110208	-0.00299872	-0.241598	0.0793627	-0.162395	-0.197603	-0.014648	0.0623621	-0.0807844	-0.0954656	-0.143083	-0.122739	0.0879128	0.0279942	0.0654297	0.189637	-0.100223	-0.038164	-0.102224	-0.119899	-0.0311458	-0.0122498	-0.096267	-0.0996361	0.209298	0.165427	0.238325	0.480626	0.262466	0.198849	0.134727	0.229607	0.0517754	0.235112	0.0494598	0.0606476	0.0943558	0.301514	0.32962	0.517315	0.130631	0.240773	0.0495301	0.0120218	-0.0260465	0.032125	-0.00662427	0.00133326	0.165292
Z_2_heptenal_2018_1	0.0133135	-0.0479356	0.116377	-0.24059	0.189179	0.0286202	-0.0890566	0.0667046	0.234325	-0.0134578	0.356328	0.186993	-0.0946757	-0.274002	0.123229	-0.165791	0.327108	0.166853	-0.0719927	-0.180817	0.0438429	-0.0418605	0.137798	-0.0646557	0.0595705	0.0159055	0.0486531	0.0641316	0.316944	0.0424595	-0.0854869	0.0986936	0.105481	-0.0892344	0.39327	0.165695	0.00550758	-0.0366269	0.278983	0.17244	0.318804	0.108406	0.0809598	0.147661	0.251049	0.107008	0.140626	0.20547	-0.116802
Z_2_heptenal_2018_2	-0.0733684	0.189995	0.0450724	0.132021	-0.154524	0.085061	-0.218117	-0.00902044	-0.0785724	-0.0320533	-0.174418	-0.185786	-0.203936	0.240667	-0.072326	0.0701473	-0.0191643	-0.237828	-0.122623	0.0245097	-0.0850569	-0.00642272	-0.121464	-0.103252	0.0332383	0.153463	0.237323	0.17965	0.183771	0.583451	-0.174659	0.138538	-0.104054	0.141089	-0.188619	-0.114037	0.00749752	0.161489	0.194756	0.190799	0.0236846	0.336664	-0.129899	0.128979	0.184464	0.0589243	0.0874396	0.212484	-0.19199
Benzaldehyde_2016_1	0.123837	0.0412835	-0.160134	-0.0170343	0.0869078	-0.0750238	-0.186772	0.0413489	-0.32654	-0.0740064	-0.281756	-0.183315	0.23103	0.105046	0.160006	-0.00228254	0.187402	-0.109061	0.126685	0.0685261	0.172821	0.120279	0.258434	-0.0100586	0.162755	0.212218	0.154898	0.303872	0.174022	0.272378	0.236044	-0.00814394	0.250217	0.252215	0.0663909	0.146829	0.316881	0.234134	0.355853	0.376304	0.20482	0.248233	-0.142499	0.0728604	-0.154695	-0.0526542	-0.256645	-0.0325918	0.18982
Benzaldehyde_2016_2	-0.1922	0.078415	-0.185765	-0.296303	-0.194488	-0.32299	-0.11094	-0.107196	-0.0779007	-0.232162	-0.174198	-0.132269	-0.134159	0.067425	-0.186407	-0.206552	-0.123738	-0.149366	-0.12435	0.0272115	-0.174936	-0.195739	-0.225581	-0.0919976	0.0164146	0.230042	0.108274	0.150674	0.407147	-0.0231696	-0.227382	0.196414	0.0619	-0.0166791	-0.12303	-0.165801	-0.187649	0.0539614	0.124298	0.090052	0.050871	-0.216625	-0.0424301	-0.208102	-0.0812798	-0.0911606	-0.0857294	-0.037357	-0.14966
Benzaldehyde_2017_1	-0.00300496	0.0409468	-0.166604	-0.245079	0.129861	-0.291838	-0.12905	0.0654234	-0.336245	-0.289107	-0.18002	-0.060395	0.0716124	0.0854077	0.172912	-0.0534886	0.323333	0.0409033	0.0620252	0.0756696	0.130286	-0.0765341	0.090408	0.0156691	0.0497532	0.170897	0.0157924	-0.0616023	0.19282	-0.00494152	0.0104476	-0.00405173	0.527739	0.147047	0.14032	0.0502099	-0.044915	0.119442	0.162775	-0.0503381	0.0774243	-0.0936661	-0.115137	0.0236362	-0.349084	-0.192685	-0.16735	-0.119586	-0.0459892
Benzaldehyde_2017_2	-0.157111	-0.122224	-0.144374	-0.275468	0.0956982	-0.209253	-0.0537194	-0.0743739	-0.0819002	-0.383276	-0.0568981	-0.13027	-0.00188684	-0.0130969	0.0887648	0.227999	0.355158	-0.14439	-0.110026	-0.147252	0.00837872	-0.0531386	0.0807329	-0.0266757	0.0783046	0.0914214	0.0435261	-0.0433184	0.162043	-0.0112183	-0.104402	0.151029	0.181938	0.38069	0.103047	-0.0279693	-0.102145	0.00525689	0.117247	0.0385325	0.0491307	-0.151596	-0.0864186	-0.0188882	-0.12319	-0.307558	-0.137486	-0.0493346	-0.0708762
Benzaldehyde_2018_1	-0.110969	-0.0105435	-0.197182	-0.312986	-0.181665	-0.365821	-0.140613	0.0183079	-0.220754	-0.28781	-0.34628	-0.0866423	0.120818	0.129536	0.108486	-0.0968377	0.0312794	-0.0273165	-0.0766502	-0.012911	0.0278098	-0.0529756	-0.00163389	0.0193038	0.0572569	0.0700218	0.115136	0.064003	0.355279	0.114784	-0.00462017	-0.0372881	0.239648	0.282389	0.143961	0.0644827	-0.0105913	0.175196	0.232612	0.20921	0.302525	0.0161414	-0.036915	-0.0549479	-0.0884383	-0.156351	-0.355569	-0.00988018	0.0396767
Benzaldehyde_2018_2	0.304496	-0.0346294	-0.137927	0.116845	0.0887263	-0.0425772	0.419953	0.224069	-0.0592961	0.055981	-0.103303	-0.154376	0.324652	0.00195488	0.0895805	0.20788	0.146741	-0.101519	0.0926732	0.0423754	0.0533009	0.132259	0.232492	-0.0921833	0.242696	-0.0605364	0.00958907	0.126731	0.119288	0.115016	0.153131	-0.0551222	0.0496789	0.103874	0.253083	0.336161	0.199336	0.0803024	0.114471	0.258927	0.353792	0.349386	0.271251	0.0956968	-0.101837	0.134061	0.00899624	0.0402697	0.259513
Dodecane_2016_1	0.26781	0.125967	-0.0905805	0.11872	0.252962	0.209787	-0.0700065	0.1136	-0.195185	0.0822334	-0.108022	-0.0606545	0.314831	0.205813	0.179689	0.0357123	0.371704	-0.0177345	0.125917	0.0586859	0.221302	0.19037	0.434147	-0.0355596	0.399471	0.270223	0.138749	0.152175	0.129977	0.281074	0.310713	0.0557295	0.278687	0.251644	0.27006	0.289851	0.506158	0.300816	0.250329	0.308089	0.237556	0.457347	-0.102083	0.141948	-0.184353	-0.0708822	-0.124931	0.0198371	0.249502
Dodecane_2016_2	-0.0365969	0.178462	-0.186099	-0.045782	-0.239121	-0.0352192	-0.0618738	0.138784	-0.0778188	-0.0516942	-0.221226	-0.0660484	0.0646604	0.225242	-0.0823683	-0.0397961	-0.143435	-0.0570287	-0.0592407	0.0412205	-0.129329	0.0165807	0.012501	-0.0093394	0.120926	0.147578	0.112644	0.159069	0.201151	0.225024	-0.0375012	0.157893	-0.0486415	0.105941	-0.0287139	0.0981202	0.119988	0.284981	0.162193	0.333423	0.182998	0.288579	0.0466189	-0.00393892	-0.0487267	-0.00398603	-0.09564	0.111674	0.0287132
Dodecane_2017_1	-0.103482	0.0321532	-0.0683541	-0.184866	-0.00596526	-0.0933911	-0.115056	0.104392	-0.0638764	-0.0667233	-0.109034	0.0443343	0.0470651	0.253169	0.185221	-0.0598911	0.337409	0.0939869	-0.0839199	-0.0383631	-0.00593673	-0.12239	0.167043	-0.0838499	0.189211	0.229573	0.205978	0.0779713	0.284157	0.11496	-0.110051	0.00575111	0.413892	0.265399	0.340475	-0.00516431	-0.0382324	0.0713731	0.300365	0.0529106	0.140711	-0.0251464	-0.137863	0.0963875	-0.176747	-0.133463	-0.216611	-0.0729438	-0.0723891
Dodecane_2017_2	-0.140225	0.010466	-0.147677	-0.207174	-0.0761069	-0.0060359	-0.0917965	0.0727815	-0.11892	-0.217674	-0.0639581	-0.0587342	0.0342841	0.186338	0.14936	0.16675	0.239157	-0.0355085	-0.0474231	0.0161147	-0.0153279	0.0513418	0.246605	0.0414971	0.0801892	0.0725152	0.0292289	-0.0255792	0.0138723	0.197288	-0.14955	-0.0351002	0.121124	0.42082	0.264888	0.0578206	-0.00439688	0.0959441	0.0102604	0.189442	0.0718319	0.055399	-0.013518	0.181822	-0.0665359	-0.17942	-0.102662	0.117034	-0.0761221
Dodecane_2018_1	0.0103253	-0.0873712	-0.0264193	0.567023	0.0179267	0.159701	0.625823	0.3536	0.247602	0.413579	0.0319442	0.122828	-0.0274248	-0.0199445	0.0654693	0.66622	-0.0197584	-0.0194016	-0.0536736	-0.0632085	-0.0679864	-0.0780049	-0.0470039	-0.059289	0.155432	-0.00313247	0.0974523	0.248208	-0.0617272	0.331223	-0.0561742	-0.0392809	-0.0177668	-0.0295854	-0.0735433	0.095869	0.0831871	0.085687	0.0115722	-0.0281989	-0.0853556	0.285148	0.205791	0.0921377	0.0762115	0.268019	0.304661	0.0672447	-0.0417008
Dodecane_2018_2	-0.178448	-0.159554	-0.0633635	0.0144602	-0.127151	-0.150325	-0.225935	-0.124281	-0.0917058	0.0458823	-0.043802	-0.0764173	-0.122937	-0.0726717	-0.197679	-0.136887	-0.0608363	-0.0684524	0.0316838	-0.0709749	-0.103036	-0.0192191	-0.0226423	-0.0136687	0.0325608	-0.108722	0.00727286	-0.053993	0.0537595	-0.0608101	-0.113844	-0.138088	-0.185873	-0.107113	-0.0736592	-0.128113	-0.0823283	-0.136882	0.0958851	-0.0191378	-0.107537	-0.0116032	0.0839131	0.0372312	0.0934953	0.00533005	-0.0233565	-0.131446	-0.110821
Octanoic_acid_2016_1	0.21095	0.131768	0.0382042	0.165014	0.123819	0.231821	-0.0073643	0.195468	-0.116308	0.172213	-0.198885	0.0817264	0.389407	0.321521	0.29411	0.0446097	0.0738099	0.052172	0.362178	0.205672	0.426542	0.450138	0.205795	0.280814	0.0570628	0.137489	0.0512821	0.138999	-0.0935525	0.148958	0.361586	-0.0308939	0.337532	0.144193	0.153341	0.266112	0.446558	0.137855	0.109899	0.0768861	0.170727	0.271966	-0.135116	0.0808632	-0.144338	-0.0075875	-0.243675	0.00694229	0.145596
Octanoic_acid_2016_2	-0.017512	0.0259478	-0.345754	-0.15364	-0.210087	-0.132456	0.159411	0.0541613	-0.179813	-0.170423	-0.27054	-0.0356628	0.176898	0.310708	-0.132236	-0.0705019	-0.111529	0.00480903	-0.0759386	-0.0392173	-0.07716	-0.0279272	-0.0980256	-0.139518	0.202561	0.119113	-0.0281286	-0.0246688	0.0825456	0.0963272	0.0696276	0.128677	-0.013927	0.2503	0.10235	0.0895888	0.125231	0.126345	-0.0885946	0.0856715	0.0976986	0.119984	0.140206	-0.0444397	-0.249254	-0.0606751	-0.171307	0.00763975	0.0879877
Octanoic_acid_2017_1	0.168646	-0.0300013	-0.131356	-0.00985539	0.0670595	0.113267	0.0226388	0.19257	-0.203989	-0.017656	-0.21333	0.171608	0.357218	0.190972	0.301245	-0.00643561	0.157813	0.175058	0.318568	0.112556	0.373078	0.367627	0.217205	0.153305	0.0451184	0.00699048	0.00991792	0.0794259	-0.0414489	0.183395	0.28506	-0.0677956	0.279665	0.0897775	0.321443	0.329867	0.349363	0.107144	0.161978	0.118532	0.272491	0.280626	-0.0804698	-0.00287541	-0.313047	-0.093483	-0.291946	0.0325047	0.077467
Octanoic_acid_2017_2	0.0450646	-0.100568	-0.304645	-0.141192	-0.0749814	-0.0358512	0.135131	0.0332335	-0.192011	-0.213901	-0.175154	-0.0174416	0.232815	0.116033	0.170968	0.174413	0.065602	0.0144797	0.0890867	-0.00727058	0.193501	0.237691	0.119666	-0.0065411	0.0784146	-0.0421767	-0.132896	0.00387985	0.0154006	0.153608	0.0625833	-0.0129323	-0.0334016	0.349331	0.270382	0.140239	0.128329	0.0048246	-0.127835	0.132389	0.179531	0.15133	0.107078	-0.0145054	-0.239368	-0.106827	-0.179615	0.109737	0.0320513
Octanoic_acid_2018_1	0.0254665	-0.0825183	-0.0671546	-0.0967612	-0.0308176	-0.0300589	-0.0136621	0.0318454	-0.136002	-0.0947324	-0.277034	0.0280521	0.338388	0.289518	0.315292	0.0191557	0.125774	0.0487709	0.188961	0.108683	0.321934	0.29002	0.176159	0.0927704	0.0628303	0.00958003	0.0725916	0.00298063	0.138132	0.112321	0.166206	-0.0937578	0.245454	0.22626	0.348409	0.169117	0.178865	0.0533042	0.0925946	0.064659	0.361359	0.163481	-0.0784114	-0.0461951	-0.208452	-0.145827	-0.358332	-0.0556639	0.0728972
Octanoic_acid_2018_2	0.208996	0.00320294	-0.110345	0.113838	0.0278088	0.121559	0.116644	0.207186	-0.095897	0.0758147	-0.1663	0.0452373	0.350918	0.223658	0.308448	0.123771	0.0240691	0.0885879	0.257689	0.135238	0.315767	0.4759	0.240352	0.0477046	0.0224834	-0.0893853	-0.0247376	0.00499432	0.00805721	0.202073	0.141877	-0.0849961	-0.00225448	0.135475	0.270158	0.399627	0.23729	0.0792523	-0.0060144	0.164413	0.327223	0.419855	0.130625	0.0823198	-0.13485	0.0727256	-0.140215	0.121523	0.0845641
Octanol_2016_1	0.428839	0.241115	0.0825754	0.155202	0.336387	0.355425	0.0319382	0.0203906	-0.103043	0.274464	-0.0807678	-0.0385279	0.55385	0.213903	0.394307	0.044669	0.345289	0.0100235	0.741744	0.581072	0.600065	0.594011	0.733928	0.439141	0.283687	0.247402	0.058366	0.0792077	0.0443145	0.135686	0.408698	-0.0878944	0.355814	0.205218	0.357705	0.293904	0.484019	0.15273	0.146397	0.0116661	0.174041	0.243788	-0.0412627	0.194626	-0.0986946	0.00250547	-0.166514	0.00468217	0.290155
Octanol_2016_2	0.216123	0.463711	-0.0337873	0.0483461	0.084048	0.0948999	0.0734219	0.0199942	-0.107539	0.0256442	-0.170612	-0.103496	0.2308	0.367216	0.254295	0.0634752	0.0344039	-0.0468249	0.513111	0.642361	0.413362	0.403911	0.29347	0.287804	0.183205	0.314785	0.117535	0.123499	0.193996	0.108601	-0.00574203	0.303516	0.167859	0.28346	0.0661171	-0.0265131	0.0820196	0.195058	-0.0190885	0.0917141	-0.00292677	-0.0374503	0.0149576	-0.0394341	-0.117937	-0.0625142	-0.0635909	0.0168664	0.031658
Octanol_2017_1	0.0246232	-0.0622756	-0.0498911	-0.118705	0.145734	-0.165367	-0.0911013	-0.049143	-0.204203	-0.0910089	-0.166078	-0.0783005	0.199044	0.156378	0.375868	-0.0219002	0.443046	-0.0050615	0.323781	0.223229	0.444255	0.175746	0.308328	0.153677	0.213314	0.17423	0.102754	0.123895	0.179075	0.0345274	0.0977383	-0.137341	0.547589	0.0986638	0.354284	0.138853	0.0793663	0.0446462	0.225624	0.0539486	0.110203	-0.102579	-0.126918	0.0127723	-0.282304	-0.166063	-0.246572	-0.224345	-0.0843422
Octanol_2017_2	-0.0647294	0.0762548	-1.42341e-05	0.00968126	0.0201992	0.0143845	-0.0324034	-0.101908	-0.00731377	-0.0201898	-0.00872431	-0.118163	0.104035	0.0901525	0.307797	0.333334	0.157777	-0.0938152	0.297952	0.337398	0.354486	0.375098	0.332271	0.281172	-0.064465	-0.0319654	-0.0994212	0.0142559	-0.041046	-0.0388696	-0.0488401	-0.0723741	-0.0342835	0.194809	0.151723	0.0730124	-0.122473	-0.102942	-0.0876038	0.0442678	-0.00857311	-0.0831264	0.048022	0.0864434	0.075454	-0.0967215	-0.0313383	0.0358055	-0.0665357
Octanol_2018_1	-0.0259545	0.101087	0.0986864	-0.0880862	0.122198	0.127637	-0.272032	-0.156852	-0.189276	-0.0996571	-0.266552	-0.142321	0.186567	0.306304	0.373231	0.00858286	0.312362	-0.132793	0.387718	0.367148	0.376964	0.379133	0.442367	0.305954	0.0472347	0.222909	0.240235	0.0153421	0.193816	0.146428	-0.0419494	-0.166801	0.331064	0.162531	0.312179	0.0269215	0.102455	0.152795	0.26398	0.00765835	0.166631	0.0137397	-0.18352	-0.0151604	-0.134074	-0.264702	-0.38469	-0.0963037	-0.0979576
Octanol_2018_2	0.231907	0.156479	-0.00611666	0.173945	0.0263184	0.132879	0.0649573	0.197207	-0.113277	0.211668	0.122484	0.101788	0.0750478	0.0614694	-9.42134e-05	0.134001	-0.0175881	0.176983	0.298791	0.275681	0.0940438	0.221499	0.105925	0.158897	-0.205164	-0.254735	-0.317015	-0.164952	-0.264392	-0.164159	0.0850194	-0.041686	-0.11496	-0.0722433	0.0577836	0.0485287	-0.00512437	-0.148016	-0.12582	-0.01778	-0.0315354	0.114427	0.117017	0.162682	-0.169386	0.0904446	0.0633639	0.0342829	-0.00388678
Heptanone_2016_1	0.156347	0.185559	-0.133994	-0.0570185	-0.0256964	0.0710575	-0.0294856	0.257911	-0.110765	-0.0676088	-0.0934276	0.0805939	0.334336	0.318454	0.358561	0.0565428	0.0854204	0.172675	0.0437415	-0.0161258	0.073827	0.142862	0.124701	-0.0376649	0.181088	0.199073	0.167735	0.223043	0.104861	0.446739	0.254952	0.0651236	0.317637	0.320027	0.0902454	0.240184	0.304908	0.170312	0.319186	0.379918	0.288229	0.368553	0.0141259	0.216396	-0.0434345	0.0932913	-0.0673814	0.250367	0.178742
Heptanone_2016_2	0.0629702	0.295966	-0.198762	-0.181722	-0.106946	-0.0607061	0.12672	0.30554	0.0952585	-0.11599	0.0169356	0.103856	0.20749	0.298972	0.185481	0.0259501	-0.105298	0.168509	-0.0935643	-0.0312601	-0.0968291	0.0607747	-0.0185616	0.0165427	0.141917	0.353512	0.165149	0.191225	0.178314	0.334285	0.0555359	0.277621	0.202959	0.31272	0.0159316	0.0490343	0.162367	0.227638	0.149069	0.269454	0.280324	0.236228	0.259698	0.200747	0.0819573	0.198324	0.122771	0.410368	0.129396
Heptanone_2017_1	-0.00405269	-0.0366028	-0.1714	-0.136693	0.0135759	0.0668246	-0.114059	0.123729	-0.217286	-0.146696	-0.118252	0.152309	0.192074	0.153617	0.281597	-0.0391234	0.0595099	0.243904	0.0613308	-0.075471	-0.0464331	0.0248946	0.0457939	-0.0726182	-0.0632767	-0.0154711	0.0525708	-0.0630794	-0.0462398	0.162564	0.199066	-0.0101026	0.176583	0.0412658	0.195634	0.174383	0.0614805	-0.0168471	0.240995	0.0519743	0.145295	0.156279	-0.0538137	0.0369857	-0.275173	-0.0724212	-0.121726	-0.0164632	0.0540986
Heptanone_2017_2	-0.0106982	-0.0995074	-0.0965386	-0.184559	0.0925654	0.0368028	0.0758839	0.087565	0.0754383	-0.129492	0.112778	0.117695	0.309367	-0.135493	0.336331	0.108139	0.0679742	0.177162	0.0844762	-0.0846841	0.0679538	0.059856	-0.020035	0.045043	-0.0138651	-0.00767363	0.0627311	0.176302	0.0608647	0.066701	0.257823	0.0128913	0.113855	-0.0175369	0.112545	0.204018	0.0558595	-0.104682	0.235046	0.198523	0.269102	0.125519	0.135344	0.166603	0.0853101	0.171613	0.12431	0.218488	0.114298
Heptanone_2018_1	-0.0295412	0.0909191	-0.0974402	-0.124536	-0.159603	-0.126758	0.00785408	0.206133	-0.0205898	-0.139049	-0.19229	0.0149589	0.151732	0.220042	0.353012	0.038142	-0.0324942	0.081939	-0.0362156	-0.106897	-0.0391365	-0.00118321	-0.0149874	-0.0863934	0.145101	0.139558	0.265562	0.203781	0.245342	0.251758	0.135883	0.0432579	0.309515	0.180523	0.118852	-0.020331	0.0404744	0.0795006	0.30992	0.220721	0.235135	0.0657674	0.0255908	-0.029918	-0.0159968	2.45876e-05	-0.140406	0.0407877	0.0865107
Heptanone_2018_2	0.139952	0.0336816	-0.171174	-0.0401906	-0.0196953	0.153304	-0.0610311	0.120015	-0.21192	-0.0926071	-0.115867	0.311322	0.278976	0.145871	0.366827	0.0907125	0.00166476	0.401471	0.18884	0.0850706	0.150977	0.257942	0.0921854	0.0260249	-0.0469759	-0.0722731	-0.0445991	-0.0375859	-0.10285	0.348252	0.205355	-0.0719328	0.081551	0.0166197	0.249583	0.292048	0.153892	-0.00187719	0.102093	0.0473846	0.165121	0.313398	-0.0122242	0.083858	-0.1847	0.0172531	-0.0599863	0.281563	0.0573111
G_octalactone_2016_1	0.341331	0.146516	-0.000455753	0.321592	0.284613	0.398754	0.22142	0.210778	0.0361115	0.370324	-0.0433053	0.0831443	0.467909	0.281117	0.283772	0.213517	0.260881	0.0812276	0.255113	0.158847	0.284143	0.280699	0.471608	0.0722294	0.338097	0.270258	0.092315	0.233722	-0.0162254	0.222342	0.481593	-0.0392112	0.298515	0.147049	0.308033	0.347429	0.535429	0.164933	0.179693	0.0493229	0.218781	0.476187	-0.0444895	0.105622	-0.106324	0.0919642	-0.141154	-0.0133962	0.366186
G_octalactone_2016_2	0.0882967	0.197467	-0.258446	0.117193	-0.00893323	0.106491	0.313718	0.253338	0.123582	0.252258	0.035314	0.202553	0.270515	0.304652	0.0877571	0.154569	-0.0740606	0.238919	0.0576705	0.190328	0.0220611	0.110623	0.119546	0.185584	0.226396	0.339826	0.0672971	0.157733	0.0818178	0.177216	0.147622	0.0908725	0.0925639	0.136937	0.111846	0.212846	0.168043	0.196374	-0.01001	-0.0503615	0.0336064	0.257397	0.16835	0.0775398	-0.134481	0.118819	0.0412352	0.170527	0.180022
G_octalactone_2017_1	0.0801217	-0.0358026	-0.129287	0.165076	0.116014	0.291563	0.298499	0.298551	0.159669	0.236264	0.0945565	0.28955	0.272546	0.22977	0.428353	0.296655	0.271219	0.298456	0.0946849	0.0385873	0.220639	0.196735	0.32968	0.110256	0.176628	0.116683	0.126123	0.18966	0.103032	0.180382	0.119889	-0.0907045	0.204038	0.0651029	0.422489	0.301826	0.173055	0.0701682	0.223277	0.0562365	0.211677	0.402701	0.0851676	0.139261	-0.147735	0.057567	0.0118832	0.102817	0.0762889
G_octalactone_2017_2	0.0276375	0.019272	-0.136467	0.147003	0.00320287	0.242138	0.195493	0.103745	0.113888	0.123136	0.0813875	0.15198	0.244286	0.215105	0.238106	0.593071	0.0458825	0.190873	0.0899601	0.0641276	0.125381	0.352491	0.174849	0.191012	-0.0723777	-0.0873063	-0.112078	0.023807	-0.150473	0.165616	0.0920729	-0.112982	-0.0977354	0.202123	0.163349	0.125099	0.098028	-0.142914	-0.0802734	0.0218887	0.101902	0.356148	0.076435	0.12902	0.0172909	0.0111172	0.0343566	0.246607	0.0835646
G_octalactone_2018_1	0.0170008	-0.000710881	0.00934086	-0.0480308	0.166733	0.249586	-0.0874678	0.017377	-0.0526924	0.0678824	-0.0313618	0.107012	0.250695	0.244847	0.284367	0.0672915	0.347033	0.163713	0.138812	0.110239	0.191424	0.178523	0.403194	0.113547	0.01063	0.0593023	0.0708428	-0.114719	0.108263	-0.00464386	0.14233	-0.140733	0.173488	0.0897648	0.525074	0.0971975	0.0888226	-0.0645606	0.124339	-0.157697	0.232086	0.176528	-0.108027	0.0770333	-0.118919	-0.150246	-0.294981	-0.0799729	0.0820505
G_octalactone_2018_2	0.268065	0.0767901	-0.0452797	0.378096	0.151041	0.34054	0.272787	0.352517	0.114878	0.382655	0.141637	0.329986	0.291637	0.124557	0.259357	0.39885	0.00301863	0.372614	0.135769	0.126359	0.107634	0.312971	0.24339	0.207046	-0.0414952	-0.0524912	-0.0412072	-0.0318844	-0.176424	0.176452	0.211792	-0.0892125	-0.0561871	-0.000575861	0.239578	0.290375	0.245955	0.048485	0.0218527	-0.117489	0.15104	0.556774	0.12169	0.196013	-0.103933	0.082689	0.0770091	0.182406	0.177535
G_decalactone_2016_1	0.233387	0.121578	-0.0697215	0.199386	0.231919	0.3148	0.0974446	0.0817526	-0.0947493	0.24741	-0.135053	0.0343407	0.482774	0.319466	0.236672	0.172558	0.208348	0.0721009	0.351216	0.249976	0.327467	0.385943	0.386737	0.175669	0.402883	0.357155	0.159561	0.173252	-0.00949359	0.231569	0.468302	-0.0292375	0.320318	0.204646	0.226294	0.226052	0.586544	0.272426	0.18753	0.0931254	0.13122	0.445014	-0.0956798	0.117152	-0.158808	-0.0389772	-0.211301	-0.10155	0.362328
G_decalactone_2016_2	-0.0324269	0.112632	-0.364914	-0.0742546	-0.0792652	-0.0706404	0.106597	0.00578951	-0.106857	0.0439807	-0.130723	0.101106	0.171773	0.281206	0.0172485	0.0505585	-0.10465	0.204892	0.092131	0.211629	-0.00566618	0.118218	0.0635837	0.114932	0.224879	0.3029	0.0783028	0.0202372	-0.0086903	0.127386	0.0763662	0.0329627	0.0598258	0.181951	0.0802909	-0.0280062	0.150015	0.18631	0.0211161	0.00388488	-0.0279572	0.15529	0.0607472	-0.0147071	-0.218602	-0.0724483	-0.1088	-0.00487846	0.151141
G_decalactone_2017_1	0.101838	-0.162137	-0.273834	0.079355	-0.0110832	0.028903	0.287717	0.277654	0.0903625	0.232525	-0.0100127	0.27645	0.299408	-0.131754	0.154901	0.0939359	-0.143748	0.312214	0.167468	-0.0387642	0.110423	0.185824	0.0541695	0.0577579	0.188218	0.0960948	0.133292	0.20838	0.0835364	-0.0190058	0.295733	0.0212962	-0.0091879	-0.0624551	0.171392	0.235785	0.32135	0.204524	0.198768	0.143851	0.141147	0.286773	0.128793	0.0279057	-0.156349	0.059815	-0.0634533	-0.0509499	0.264772
G_decalactone_2017_2	-0.0315716	-0.0926778	-0.178829	0.0813479	-0.0370227	0.109695	0.112686	-0.0302699	0.030753	0.0337005	-0.0703579	0.249623	0.241449	0.100995	0.133663	0.418122	-0.030402	0.309242	0.0773615	0.00867103	0.0573844	0.26083	0.0406083	0.109627	0.0435721	0.0178465	0.090764	0.0411014	-0.104106	0.188897	0.203452	-0.0950967	-0.0414981	0.0607772	0.0564549	0.0541866	0.177219	-0.0251356	0.0712802	0.0317229	0.0734671	0.320319	-0.033868	0.0174466	-0.0360002	-0.100618	-0.0507606	0.0957107	0.221317
G_decalactone_2018_1	-0.145911	-0.0100291	-0.0484955	-0.111704	0.0866733	0.117251	-0.228887	-0.0461471	-0.156614	-0.00124974	-0.176127	-0.00858617	0.145589	0.261225	0.168428	-0.0222687	0.337032	0.0435816	0.171516	0.0911292	0.138854	0.163007	0.294062	0.118209	0.151658	0.207182	0.326639	-0.0832767	0.155515	0.0745779	0.108161	-0.0417217	0.242695	0.098319	0.362142	0.0426929	0.131145	0.192362	0.274191	-0.090099	0.030006	0.123764	-0.183421	0.0361561	-0.0874685	-0.28978	-0.360443	-0.264738	0.0546273
G_decalactone_2018_2	0.173427	0.130078	-0.0792439	0.29364	0.088093	0.295027	0.0982853	0.338904	0.0346709	0.31277	0.091969	0.363149	0.189697	0.221516	0.169391	0.27391	-0.0107487	0.40764	0.164924	0.159256	0.0945174	0.33875	0.12947	0.179629	0.00453143	0.032215	0.0968552	-0.0678258	-0.0944026	0.340986	0.0981594	-0.0276935	-0.0581565	0.0216755	0.210764	0.225995	0.24524	0.126634	0.0827201	-0.0620379	0.107995	0.564681	0.0507635	0.248005	-0.0851365	-0.000787795	0.0340344	0.190378	0.0365292
G_dodecalactone_2016_1	0.340269	0.131517	-0.00276699	0.218681	0.22004	0.324377	0.0172726	0.130223	-0.150933	0.241575	-0.133401	0.0899676	0.479022	0.172	0.216928	0.0779783	0.124153	0.110024	0.398313	0.224561	0.362982	0.457066	0.373321	0.206172	0.241319	0.249471	0.0788897	0.163644	-0.0659933	0.229496	0.533242	0.0243249	0.250679	0.144916	0.144872	0.248122	0.618284	0.188733	0.19346	0.155946	0.123351	0.436928	-0.162467	0.11362	-0.204998	-0.0546387	-0.182486	-0.0155662	0.380386
G_dodecalactone_2016_2	0.153442	0.201796	-0.306002	-0.0694577	-0.00273837	-0.0427959	0.101883	0.0177983	-0.13232	-0.0559653	-0.124054	0.0612468	0.168754	0.132422	0.008959	0.00585853	-0.0956632	0.173911	0.0638641	0.183333	-0.00141333	0.0929273	0.130077	0.0494791	0.167744	0.200351	-0.00368192	0.0409548	-0.034522	0.0729329	0.147718	0.121575	0.0376853	0.136065	0.0847151	-0.0590683	0.163224	0.106427	0.0648189	0.0984723	0.0449071	0.171046	0.052636	-0.0863304	-0.251269	-0.0762421	-0.0750592	0.0637362	0.251736
G_dodecalactone_2017_1	0.215002	-0.0404287	-0.166696	0.16236	0.0893566	0.195937	0.141801	0.203142	-0.0716797	0.158945	-0.108968	0.283812	0.359013	0.12469	0.290383	0.0890372	0.0849837	0.328799	0.19925	0.0437378	0.250927	0.280733	0.258508	0.0028436	0.249285	0.120923	0.165194	0.165509	-0.0193712	0.145198	0.387882	-0.0351369	0.17772	-0.0160545	0.309055	0.226686	0.415524	0.148946	0.295008	0.151092	0.154038	0.385878	-0.0542397	0.00803438	-0.270663	-0.0800534	-0.19264	-0.0309985	0.348649
G_dodecalactone_2017_2	0.0166848	-0.0695762	-0.0824567	0.002633	-0.02183	0.0581036	-0.0108952	0.00383358	-0.0432876	-0.0694953	-0.0642647	0.21653	0.145029	-0.0334992	0.0642698	0.248754	-0.0699687	0.301395	0.0397493	-0.0371947	0.0335832	0.236586	0.0200337	0.147038	-0.128195	-0.104439	0.00787026	-0.0671057	-0.210124	0.0800052	0.136749	-0.0954018	-0.126027	-0.0426383	-0.000208347	-0.066917	0.106038	-0.0458012	0.045845	0.00752285	0.0715771	0.287921	-0.10453	-9.34861e-05	-0.100427	-0.163096	-0.0711219	0.110112	0.147853
G_dodecalactone_2018_1	-0.0167034	-0.0606556	-0.088653	-0.0282927	0.032234	0.012666	-0.139953	0.0359982	-0.196048	0.0468833	-0.264277	0.0218951	0.241839	0.0793256	0.115635	-0.0385448	0.139174	0.0917634	0.264305	0.0854731	0.17789	0.278766	0.274589	0.137545	0.0828993	0.103096	0.313505	-0.0235069	0.090308	-0.0412994	0.262034	0.00888578	0.112938	0.0746286	0.270469	-0.00714929	0.156581	0.0560288	0.287279	0.0435401	0.0501967	0.0511782	-0.168523	0.00791573	-0.182638	-0.302581	-0.424052	-0.260435	0.206294
G_dodecalactone_2018_2	0.246758	0.111613	-0.00181762	0.288226	0.231798	0.181535	0.00714579	0.296023	-0.0154327	0.248409	0.0601111	0.225043	0.148872	-0.0128236	0.0679709	0.165129	0.00625609	0.296273	0.130975	0.0710575	0.0811753	0.301814	0.168167	0.113004	-0.0860248	0.0824679	0.111718	-0.0617397	-0.061186	0.206049	0.166952	0.00465693	-0.105528	-0.0404233	0.0732777	0.175293	0.209056	0.0863344	0.130892	-0.011448	0.119046	0.466714	-0.0178647	0.235102	-0.142846	-0.0337248	0.0302668	0.0955258	0.0914207
Mesifurane_2016_1	0.295753	0.172743	0.197462	0.14008	0.38003	0.259547	-0.0759051	0.197912	-0.123892	0.0965715	0.00569159	0.085362	0.276786	0.201585	0.412952	0.056063	0.611372	0.0921574	0.355502	0.22209	0.495957	0.325407	0.48914	0.185243	0.182288	0.166444	0.127194	0.110918	-0.0252627	0.24092	0.242467	0.0666898	0.492619	0.229891	0.36338	0.264649	0.308272	0.0619614	0.209575	0.0908432	0.125089	0.189212	-0.193485	0.249558	-0.109246	-0.0734422	-0.103064	0.0456675	0.0355696
Mesifurane_2016_2	0.0309327	0.396461	-0.0469579	-0.0856475	-0.0822088	-0.0444986	0.0788082	0.200036	0.0408943	-0.049883	0.0810416	0.0699447	-0.0389226	0.217342	-0.00268313	-0.0436642	-0.0774554	0.0514714	0.0432362	0.24388	-0.0371718	-0.0634914	-0.0718335	0.118165	0.0945031	0.252742	0.0955063	0.137296	0.139822	0.116382	-0.149583	0.523311	0.12035	0.358199	-0.00515859	-0.0626998	-0.111717	0.15761	-0.0784113	0.111015	-0.124762	-0.150563	0.157769	0.0833712	0.0796578	0.0839351	0.222982	0.259071	-0.0529576
Mesifurane_2017_1	0.128077	0.158921	0.0647605	-0.0903636	0.254379	-0.0348626	-0.0830119	0.171652	-0.213923	-0.137779	0.0280313	0.0453683	0.0631801	0.163302	0.315508	0.0160098	0.560612	0.124064	0.157526	0.148062	0.309793	0.0582687	0.322231	0.0615227	0.06308	0.0715584	-0.00759648	-0.0435344	0.0207441	0.0192021	-0.0788093	0.0262157	0.422397	0.114382	0.431597	0.0368237	-0.0149954	0.0221934	0.208876	0.112569	0.12005	-0.0309993	-0.0934388	0.134922	-0.235951	-0.15175	-0.134762	-0.0433364	-0.157643
Mesifurane_2017_2	-0.0661766	0.123818	0.0226965	-0.0754834	0.0222703	-0.0617873	-0.108725	0.0787343	-0.0517708	-0.172299	0.0975515	0.017017	-0.0818171	0.206821	0.184004	0.330148	0.240945	0.0489618	0.00511223	0.0493601	0.110934	0.101212	0.132032	0.0726505	-0.124334	-0.133534	-0.137438	-0.166991	-0.146794	-0.0526396	-0.212178	0.0381096	0.103218	0.336615	0.225206	-0.0872605	-0.187304	-0.118704	-0.117134	0.0967489	-0.0114264	-0.155982	-0.0329498	0.0935752	-0.0452862	-0.196871	-0.0270096	0.04776	-0.21743
Mesifurane_2018_1	-0.0176318	0.0374633	0.175674	-0.126399	0.257882	0.11789	-0.169026	-0.0279769	-0.145798	-0.127839	-0.00524494	0.0163126	0.0332465	0.101529	0.275764	0.0437139	0.536862	0.0257374	0.147305	0.146031	0.283241	0.119482	0.402303	0.0798707	-0.12514	-0.0667704	-0.0334839	-0.188944	0.0526469	-0.0356521	-0.118239	-0.159779	0.240147	0.0586396	0.509924	0.0681978	-0.0993527	-0.174488	0.0823631	-0.0740447	0.232235	-0.0722788	-0.143667	0.0747034	-0.0821385	-0.223536	-0.244672	-0.0452703	-0.180169
Mesifurane_2018_2	0.324599	0.176795	0.136603	0.441057	0.229169	0.282092	0.292969	0.255676	0.0883051	0.336685	0.187578	0.200375	0.143747	0.0214872	0.242349	0.311976	0.206283	0.177906	0.276544	0.239394	0.339325	0.331979	0.336489	0.187881	-0.105039	-0.194654	-0.232569	-0.0369071	-0.18482	0.17363	-0.0181774	-0.19021	-0.0309645	-0.0947708	0.114123	0.393119	0.0907011	-0.081786	-0.154974	0.0675779	0.101623	0.332173	0.309029	0.313342	0.0604722	0.333259	0.367751	0.349449	-0.0519588
Furaneol_2016_1	0.125158	0.0409559	0.0444399	0.0421764	0.235733	0.170695	-0.0874302	0.124502	-0.146969	-0.0440563	-0.0411095	0.00475445	0.141318	0.135092	0.337173	0.0614449	0.557546	0.0162372	0.183585	0.11007	0.307828	0.225366	0.476436	0.0183504	0.18976	0.131609	0.193009	0.051737	0.134586	0.393414	0.0690023	-0.00550103	0.308281	0.310138	0.289604	0.223165	0.132618	0.0462217	0.194143	0.0783184	0.160329	0.204684	-0.175778	0.227097	-0.15315	-0.158628	-0.0556536	0.10947	-0.0101764
Furaneol_2016_2	-0.0656	0.236935	-0.122905	-0.157884	-0.160908	-0.0948832	-0.1152	0.030707	-0.140688	-0.246144	-0.1971	-0.135224	0.0476279	0.273995	0.025229	0.0870417	-0.0830436	-0.0868904	-0.0753202	0.00872906	-0.0912937	0.0757565	-0.0651797	0.0659017	0.064065	0.296042	0.176295	0.122189	0.144495	0.289838	-0.0706333	0.391177	0.0905802	0.327895	-0.12242	-0.198312	-0.0462367	0.113373	0.0702733	0.130596	-0.0458826	0.0096326	-0.0853323	0.00958916	-0.0433277	-0.107487	-0.000136696	0.224915	0.011475
Furaneol_2017_1	0.130502	0.159246	-0.0433586	-0.160652	0.0876663	-0.0973437	-0.102054	0.209645	-0.183818	-0.274386	-0.134396	0.000843552	0.0755715	0.190318	0.271709	-0.00657267	0.435832	0.0733761	0.00559811	0.00963958	0.141651	0.0375532	0.283853	-0.0424239	0.10053	0.15299	0.13551	-0.00837928	0.0829562	0.256314	-0.0226206	0.0408972	0.45426	0.244578	0.295076	0.0197462	0.0324876	0.126035	0.257076	0.0975682	0.122154	0.0535694	-0.180136	0.100988	-0.21844	-0.224235	-0.214422	0.0565687	-0.0189161
Furaneol_2017_2	-0.0695976	0.124177	-0.0575616	-0.145618	-0.107001	-0.129138	-0.132062	0.0952964	-0.158603	-0.264188	-0.0826859	-0.141349	-0.0322892	0.164021	0.169713	0.191229	0.0603204	-0.0922719	-0.133139	-0.0482288	-0.0554159	0.0249525	0.00283926	-0.023276	-0.023069	0.0410346	0.0579249	0.0449281	0.0357221	0.218952	-0.120736	0.17295	0.11474	0.548573	0.0661051	-0.135	-0.110711	0.0177035	0.0117454	0.239375	0.00530446	-0.0565777	-0.150258	0.0499112	-0.0765702	-0.224107	-0.0736421	0.12271	-0.0913686
Furaneol_2018_1	-0.0233648	-0.0116644	-0.112041	-0.168428	-0.0456203	-0.112732	-0.15832	-0.0446103	-0.18025	-0.194618	-0.279395	-0.0749561	0.165761	0.246506	0.368703	0.0840651	0.149593	0.00699776	0.00830314	0.0507089	0.186923	0.124768	0.14388	-0.00977909	0.0169012	0.0865649	0.154025	0.109111	0.305063	0.06415	-0.0183094	-0.0659792	0.274571	0.270143	0.433756	-0.0820911	-0.0421629	-0.0319831	0.175223	0.120269	0.320612	-0.0574864	-0.225511	-0.133867	-0.235968	-0.247172	-0.40527	-0.0991231	-0.0404063
Furaneol_2018_2	0.184235	-0.0995608	-0.0576592	-0.0475512	0.0782283	-0.196313	0.0133398	-0.108873	-0.184703	-0.166862	-0.136314	-0.258489	0.145421	-0.0815196	0.22424	0.0766816	0.226847	-0.168437	0.0832992	0.0192395	0.299088	0.146852	0.21922	0.00471134	0.0682263	-0.013551	-0.181169	0.0578639	0.0651638	0.0435047	0.0687421	-0.0707725	0.20382	0.0298009	0.0947163	0.152398	0.00813613	-0.117957	-0.0972563	0.0531484	0.0421397	-0.0525654	-0.155178	-0.154285	-0.297438	-0.0723453	-0.0989768	-0.14493	-0.0167871
B_Pinene_2016_1	-0.0933177	0.029795	-0.282139	0.0224101	-0.108016	0.0736231	0.290513	0.0455731	0.0359292	0.137052	-0.0207314	-0.0312759	0.18854	0.0482757	-0.00854229	0.166874	-0.0224825	-0.0299906	0.194438	0.278588	0.151923	0.114033	0.124058	0.162567	0.230265	0.111325	-0.0312658	0.0527105	0.0709873	0.0331835	0.0890282	0.0120877	-0.0345348	-0.0447571	-0.0085329	0.175573	-0.079912	-0.0104347	-0.204788	-0.0964018	-0.220159	-0.0478906	0.145639	0.0820894	0.0177201	0.03236	0.0669409	0.000106605	0.0983436
B_Pinene_2016_2	-0.0193967	0.18861	-0.225355	0.0191369	-0.0584489	0.0781319	0.182263	0.118862	-0.0179824	0.0983365	-0.00106652	0.117376	0.121563	0.107804	-0.090629	0.0458111	-0.0903933	0.15347	0.151307	0.324781	0.0762094	0.0962461	0.0316076	0.141934	0.0654576	0.139107	-0.0788292	-0.0668441	0.0321794	0.0488967	0.0596128	0.130701	-0.0575033	-0.0762469	-0.0456345	0.193216	-0.102413	0.00922122	-0.236623	-0.131847	-0.166301	-0.012209	0.0618883	0.0593633	-0.062402	0.00284502	0.0731058	0.102249	0.0654756
B_Pinene_2017_1	-0.185082	0.00922737	-0.129192	0.124215	0.0770867	0.294907	0.263463	0.118575	0.153383	0.240949	0.099589	0.113575	0.098597	0.138413	0.169613	0.247837	0.136782	0.0638198	0.199581	0.296699	0.174201	0.145011	0.149695	0.201417	0.150859	0.117367	0.140156	0.0360068	0.0461679	0.069595	0.041703	0.02084	0.0684273	-0.00685193	0.0434912	0.145389	-0.11417	-0.0471894	-0.134838	-0.176588	-0.219865	0.0472018	0.070188	0.135458	0.0546995	-0.000695959	0.137995	-0.0173066	-0.0145083
B_Pinene_2017_2	-0.0396673	0.023638	-0.122047	0.212154	-0.0608154	0.22677	0.346885	0.0851619	0.128163	0.300439	-0.00373943	0.0628793	0.223411	0.0553014	0.0975873	0.330009	-0.0417136	0.0192054	0.208949	0.331171	0.202922	0.216342	0.13028	0.261946	0.0299278	-0.0601795	-0.0542226	0.0991623	-0.0816455	0.0499374	0.161124	-0.0717244	-0.0546133	-0.128454	0.0396451	0.244576	-0.0553872	-0.118057	-0.180498	-0.136807	-0.142168	0.0659406	0.0807301	0.0444123	0.0758888	0.120519	0.0689043	0.0664128	0.141844
B_Pinene_2018_1	-0.233926	0.0553141	-0.127582	-0.0894153	-0.075106	0.0717582	-0.119635	-0.0464466	-0.0822985	0.00154314	-0.0341901	-0.0545186	-0.119958	0.0335731	-0.10104	-0.0465567	0.0541686	-0.0625435	0.0751875	0.165543	0.0157494	-0.00145419	0.0845944	0.102767	-0.0102569	0.0103897	0.0194901	-0.152838	0.036225	-0.0358842	-0.0800702	-0.0389303	-0.0509446	-0.0681163	-0.0445716	0.0221131	-0.268115	-0.0666808	-0.144134	-0.190246	-0.359077	-0.1406	-0.0751399	0.0328917	0.0535372	-0.166345	0.0105893	-0.0972294	-0.103682
B_Pinene_2018_2	0.0411461	0.0595597	-0.153342	0.291402	-0.0429792	0.335435	0.281044	0.189331	0.077894	0.337286	0.0275743	0.329822	0.121128	0.0695798	0.0967135	0.358029	-0.0587721	0.303496	0.171467	0.304238	0.0686978	0.166955	0.102374	0.194163	-0.00521386	-0.0913428	-0.0190627	-0.020915	-0.12242	0.25548	0.0789902	-0.0626839	-0.110997	-0.118536	0.0590828	0.252137	-0.0542185	-0.0964486	-0.16497	-0.21649	-0.17965	0.203574	0.00704672	0.112556	0.0157943	0.0543979	0.12085	0.15485	0.0360092
D_Limonene_2016_1	-0.0453034	0.0352626	-0.28651	0.0554665	-0.140668	0.0875858	0.331131	0.0743996	0.0700215	0.179116	-0.0230905	0.00669801	0.227284	0.0655429	0.0208228	0.193921	-0.0660782	0.00288948	0.180818	0.265843	0.162513	0.139582	0.127588	0.172986	0.253259	0.0981914	-0.0280665	0.0786893	0.0660411	0.0872886	0.113157	0.0383413	-0.0409963	-0.0506685	0.0218872	0.221928	-0.0231553	0.0123016	-0.198934	-0.0768257	-0.171381	0.0181223	0.166307	0.0561738	0.0178127	0.0702575	0.0644908	0.0310522	0.129538
D_Limonene_2016_2	-0.0109654	0.191868	-0.197619	0.0184286	-0.0379539	0.0715981	0.190828	0.0992194	0.0122914	0.102433	0.0374018	0.111233	0.128655	0.106381	-0.0950815	0.032107	-0.0876364	0.143893	0.155136	0.325886	0.0761921	0.0896318	0.0163691	0.121864	0.10284	0.156791	-0.093128	-0.0651829	0.0517875	0.00649511	0.0764178	0.158693	-0.0524016	-0.0700116	-0.0534302	0.178981	-0.093084	-0.018224	-0.257391	-0.135574	-0.16542	-0.0465025	0.072407	0.0491712	-0.0483099	0.0150419	0.106412	0.0958107	0.0771267
D_Limonene_2017_1	-0.13722	0.0305187	-0.0554646	0.154678	0.118313	0.264464	0.311733	0.156836	0.284749	0.23006	0.196122	0.195231	0.170383	0.151276	0.385131	0.305062	0.117807	0.163187	0.168072	0.318505	0.354958	0.227587	0.16185	0.183192	0.179507	0.18578	0.127752	0.204892	0.100764	0.0916892	0.0435186	0.090562	0.109712	0.015844	0.156846	0.185489	-0.0387081	-0.0568731	-0.124937	-0.0482611	-0.0269506	0.0745545	0.132106	0.151598	0.109056	0.0877966	0.167883	0.0985313	-0.00714131
D_Limonene_2017_2	-0.02675	0.0361346	-0.105411	0.197404	-0.0438416	0.246804	0.370983	0.0819511	0.150864	0.275122	0.0171499	0.0623437	0.233493	0.0632892	0.121665	0.360746	-0.0180529	0.00872999	0.190846	0.30317	0.20902	0.217038	0.13764	0.220233	0.0179029	-0.0770936	-0.0946542	0.0695028	-0.0841462	0.00671998	0.17206	-0.0738005	-0.0360799	-0.121582	0.0653043	0.23835	-0.0495635	-0.149721	-0.184152	-0.154449	-0.0977626	0.0677699	0.0881662	0.0294899	0.0821263	0.113859	0.0704451	0.0824557	0.162511
D_Limonene_2018_1	-0.240491	0.0627953	-0.102432	-0.0939216	-0.07569	0.0791512	-0.136352	-0.0206503	-0.07122	-0.00463062	-0.0534416	-0.0165787	-0.129205	0.0642919	-0.0636465	-0.0274343	0.0405946	-0.0250987	0.0417539	0.126494	0.00580458	-0.000558703	0.0731286	0.0916464	-0.0628428	-0.00448717	0.0279315	-0.178889	0.0327581	-0.0484153	-0.0930779	-0.0506681	-0.0186999	-0.0515329	-0.0243222	0.0255698	-0.293508	-0.0500765	-0.120074	-0.205978	-0.321932	-0.153965	-0.126129	-0.0111918	-0.00257743	-0.207492	-0.0294626	-0.107748	-0.116952
D_Limonene_2018_2	0.0798277	0.0255546	-0.139937	0.311979	-0.0211033	0.354415	0.333491	0.22502	0.0901424	0.363828	0.0418099	0.418424	0.17535	0.0570254	0.144859	0.385494	-0.0453564	0.395521	0.166073	0.277521	0.0823599	0.172203	0.123718	0.203687	-0.0134491	-0.126349	-0.0461819	-0.0313875	-0.166185	0.237127	0.120563	-0.080468	-0.0830695	-0.150758	0.111388	0.287091	-0.00369823	-0.0980683	-0.15594	-0.240804	-0.13923	0.251956	0.0333183	0.115356	-0.00384322	0.0853976	0.121398	0.178992	0.081352
A_Terpineol_2016_1	0.0271205	0.00733685	-0.271943	0.142572	-0.0891556	0.130366	0.341351	0.0888211	0.0428798	0.228565	-0.034588	0.0605658	0.219811	0.0376996	0.0806673	0.242489	-0.0256148	0.0548638	0.171533	0.228313	0.209701	0.192697	0.18459	0.177299	0.23236	0.0359068	-0.0626444	0.106801	-0.0730121	0.135195	0.149938	-0.0647702	-0.0645884	-0.119163	0.0284801	0.302001	0.0152271	0.00622678	-0.201976	-0.077021	-0.198207	0.0558217	0.111416	0.0200995	-0.0483241	0.0895475	0.0391191	0.0501128	0.143699
A_Terpineol_2016_2	-0.042885	0.126156	-0.168475	-0.0594392	-0.0429567	-0.000528879	0.210215	0.00953944	0.0491908	0.0622644	0.0845759	0.0335702	0.120344	0.0150224	-0.0729887	0.012406	-0.0831917	0.0700134	0.185471	0.343813	0.0931951	0.0986006	0.0185626	0.169254	0.0290883	0.135417	-0.157044	-0.0242929	-0.025772	-0.0597317	0.0385784	0.113351	-0.075752	-0.103942	-0.0628857	0.132987	-0.113797	-0.102191	-0.232341	-0.0762975	-0.125559	-0.113836	0.116719	0.0511891	-0.0339469	0.0642021	0.112974	0.100004	0.058234
A_Terpineol_2017_1	-0.0578231	0.0785069	-0.0780353	0.142506	0.140483	0.380898	0.39916	0.27249	0.289854	0.345468	0.291253	0.332717	0.191829	0.115334	0.246067	0.343768	0.0923828	0.322419	0.250094	0.31043	0.206552	0.2765	0.220714	0.349793	-0.0157533	0.0146898	-0.0877801	-0.0975653	-0.135033	-0.0283961	0.0648658	0.0468924	0.0372322	-0.0452967	0.19161	0.242035	-0.0277778	-0.100674	-0.239796	-0.265454	-0.0712296	0.169708	0.288261	0.277231	0.0664216	0.18671	0.279217	0.17196	0.00372796
A_Terpineol_2017_2	-0.0999842	0.00569121	-0.0910303	0.0809899	-0.0519697	0.190556	0.33483	0.0328082	0.171846	0.172135	0.0701629	0.100346	0.171989	0.0338049	0.0893561	0.383022	-0.015348	0.0621546	0.145357	0.254232	0.148962	0.185683	0.0996481	0.239349	-0.0791182	-0.126689	-0.160247	-0.0389322	-0.172028	-0.0650693	0.0757819	-0.0750552	-0.0958574	-0.118244	0.0381278	0.185056	-0.118869	-0.188616	-0.234964	-0.187141	-0.124369	0.0228952	0.0908975	0.0185148	0.109711	0.0529871	0.0860294	0.107122	0.0809489
A_Terpineol_2018_1	-0.199316	0.0613108	-0.13235	-0.0686242	-0.115085	0.111634	-0.112292	0.0292385	-0.0564109	0.0268906	-0.0649634	0.07363	-0.0808283	0.109291	-0.03579	-0.00373664	-0.0134426	0.0579353	0.0182775	0.0833052	0.00605619	0.049802	0.0758166	0.0868498	-0.0954213	-0.05411	0.0178754	-0.20293	-0.0489256	-0.0267654	-0.0258303	-0.0437747	-0.071659	-0.0612815	0.0405904	0.0563501	-0.215196	-0.0464841	-0.148676	-0.240297	-0.292418	-0.0707658	-0.0902096	-0.0115744	0.0289776	-0.179468	-0.0644886	-0.0725278	-0.0609174
A_Terpineol_2018_2	0.233962	-0.0132837	-0.117869	0.316709	0.0349486	0.348849	0.485764	0.274113	0.162013	0.383092	0.0885931	0.571825	0.316448	0.0114481	0.23294	0.38599	-0.0619999	0.557286	0.167578	0.22198	0.138015	0.213028	0.170842	0.200323	0.0200574	-0.153533	-0.120186	-0.0109502	-0.213849	0.172963	0.245025	-0.0605172	-0.0326501	-0.190803	0.225956	0.36629	0.17642	-0.0603237	-0.112754	-0.209042	0.0742668	0.355973	0.128227	0.0509994	-0.0571862	0.164814	0.111801	0.250747	0.223326
Linalool_2016_1	-0.0149549	0.0684378	-0.271472	0.0717497	-0.0641184	0.152417	0.30994	0.0440567	0.000858561	0.183956	-0.0398135	-0.0211611	0.293526	0.103168	0.0301906	0.186713	0.00236661	-0.0061369	0.284185	0.347231	0.215094	0.189312	0.195972	0.205015	0.279765	0.139546	-0.0325277	0.0768477	0.0492869	0.0430906	0.188739	0.00500928	0.00853868	0.00630856	0.0224378	0.203902	0.0230251	0.000149944	-0.201499	-0.0618463	-0.188764	0.01059	0.124374	0.0903605	-0.0348461	0.0235904	0.0270806	-0.000672755	0.18223
Linalool_2016_2	-0.0206504	0.191017	-0.251335	0.00649095	-0.0838964	0.0536197	0.194276	0.129363	-0.0189296	0.0760964	-0.0351981	0.0698996	0.134791	0.12031	-0.0907529	0.0505574	-0.10746	0.105912	0.129795	0.288065	0.0503649	0.0837937	0.0277096	0.117338	0.0898039	0.156714	-0.0365961	-0.0324529	0.033071	0.0592988	0.0773825	0.167712	-0.0550572	-0.0283401	-0.0539977	0.183638	-0.0846225	0.0421524	-0.203511	-0.0840282	-0.164995	-0.000231957	0.0591445	0.0392113	-0.0638885	-0.0201374	0.050977	0.0791342	0.0889469
Linalool_2017_1	-0.0845338	-0.0233258	-0.0997125	0.11816	0.0775963	0.339616	0.377377	0.147027	0.207664	0.275388	0.131918	0.202593	0.243423	0.12648	0.305275	0.285637	0.163851	0.171418	0.205214	0.259594	0.239303	0.175161	0.20731	0.183317	0.187645	0.103099	0.0843785	0.155413	0.0466477	0.121155	0.117043	0.000481339	0.156092	0.0305866	0.214911	0.256699	0.00101694	-0.105739	-0.0855966	-0.0800447	-0.0775916	0.117427	0.106268	0.141077	0.0600499	0.107263	0.126009	0.0734806	0.0806059
Linalool_2017_2	-0.0680451	0.017863	-0.158475	0.174684	-0.0508597	0.2544	0.347813	0.0931817	0.131187	0.259803	0.0257613	0.0958698	0.199623	0.0700586	0.119599	0.394093	-0.00426091	0.0543678	0.198793	0.298143	0.195043	0.228828	0.149942	0.243366	0.023144	-0.0621287	-0.0576421	0.0722703	-0.0988516	0.0677186	0.121783	-0.0680218	-0.0670689	-0.0651229	0.0634035	0.222772	-0.0622813	-0.130133	-0.189115	-0.123672	-0.142227	0.0931355	0.0817328	0.0639037	0.0778531	0.069589	0.0881517	0.0928214	0.100308
Linalool_2018_1	-0.178739	0.0743247	-0.137898	-0.0872192	-0.0503861	0.129171	-0.0924602	-0.035542	-0.0764875	0.0259226	-0.0544222	-0.0127783	-0.00386231	0.0915268	-0.0042462	-0.025799	0.125669	-0.0114118	0.12768	0.215745	0.0807174	0.0699838	0.187685	0.131957	0.0554022	0.0406601	0.0659645	-0.131042	0.0624294	0.0104488	0.00877599	-0.0395941	0.0186827	-0.0191831	0.0640743	0.0733731	-0.168319	-0.0480862	-0.0875056	-0.172685	-0.261603	-0.0593551	-0.0725136	0.0556081	0.0500756	-0.178471	-0.0452226	-0.0706216	-0.02002
Linalool_2018_2	0.114887	0.0659817	-0.189481	0.293848	-0.0347428	0.360201	0.332972	0.205742	0.0919774	0.344106	0.026093	0.375561	0.200483	0.121674	0.126669	0.360677	-0.033252	0.361041	0.160955	0.280527	0.0839288	0.193413	0.154959	0.159371	0.0738841	-0.0732001	-0.004725	-0.00350321	-0.112937	0.324865	0.133794	-0.0470495	-0.0802543	-0.087812	0.115192	0.319596	0.0821278	-0.0287019	-0.103958	-0.144519	-0.0513417	0.367306	0.0559471	0.120147	-0.00535339	0.0783884	0.131704	0.211602	0.102792
Geraniol_2016_1	-0.0344999	0.00993076	-0.319975	0.0951673	-0.0888855	0.120788	0.313302	0.0388541	-0.00978257	0.180107	-0.0297616	0.0157818	0.2153	0.0462898	0.0147085	0.213231	-0.0310456	0.0224021	0.216274	0.285315	0.202608	0.18082	0.152264	0.188558	0.22764	0.0579377	-0.0593845	0.0464856	-0.0486169	0.0477291	0.134112	-0.0407956	-0.081996	-0.0749103	0.00555162	0.2301	-0.028678	-0.0126997	-0.236674	-0.0971049	-0.229159	-0.00593844	0.107529	0.03057	-0.0959277	0.00867103	0.0286316	-0.00915008	0.130265
Geraniol_2016_2	-0.049569	0.143889	-0.193025	-0.0226855	-0.0602387	0.0124958	0.21093	0.0461831	0.019278	0.0802937	0.0368868	0.0324396	0.120865	0.0501459	-0.087897	0.0241279	-0.088327	0.0691196	0.191429	0.354123	0.0853824	0.0996039	0.0282934	0.164823	0.041663	0.143123	-0.12958	-0.0281125	-0.035116	-0.042598	0.0460892	0.108888	-0.0726761	-0.0828169	-0.0615206	0.148703	-0.113164	-0.0584353	-0.232853	-0.084568	-0.162247	-0.0930917	0.0984559	0.0585675	-0.0521603	0.0382956	0.076893	0.0644036	0.0618692
Geraniol_2017_1	-0.117123	0.0429428	-0.145803	0.143954	0.105888	0.330692	0.386397	0.197161	0.23538	0.324392	0.231107	0.260259	0.118789	0.120819	0.182028	0.316366	0.111386	0.226797	0.249505	0.326192	0.223591	0.252688	0.216643	0.298414	0.059015	0.0314477	-0.0359106	-0.0801232	-0.111892	-0.00771211	0.00366329	0.0158501	-0.00258588	-0.05656	0.12912	0.199402	-0.0713352	-0.0871055	-0.23709	-0.242927	-0.151938	0.117546	0.24674	0.193505	0.0158525	0.10239	0.233352	0.104566	-0.0409088
Geraniol_2017_2	-0.107626	0.0034285	-0.128361	0.102248	-0.0700874	0.183811	0.309777	0.010836	0.124335	0.192155	0.035037	0.0955529	0.161824	0.0556022	0.0649449	0.349697	-0.035596	0.0649235	0.169989	0.288588	0.141754	0.188383	0.0972874	0.226581	-0.0614684	-0.112031	-0.14546	-0.0414506	-0.17469	-0.0546555	0.0807098	-0.0855957	-0.111169	-0.104178	0.0369802	0.188326	-0.119989	-0.179022	-0.249561	-0.191428	-0.168089	0.00899424	0.0742137	0.0118591	0.0771189	0.0323241	0.059392	0.0604861	0.0812574
Geraniol_2018_1	-0.168532	0.0305905	-0.0959345	-0.0272125	-0.0968666	-0.00738514	-0.0857211	0.0424119	0.0340968	0.0435296	-0.0237654	-0.03641	-0.133045	-0.0288543	-0.0743581	-0.115674	-0.099197	-0.0810945	-0.0794412	-0.0416028	-0.0485374	-0.0266999	0.00806436	0.0136465	-0.0227712	0.00491783	0.0960442	-0.0724392	0.0239376	-0.0501407	-0.00297777	-0.00269642	-0.0812911	-0.0689455	-0.108312	0.0787676	-0.222182	-0.0174594	-0.070961	-0.13536	-0.278352	-0.124106	-0.0246636	-0.0463147	0.0698439	-0.113562	0.0322004	-0.0794826	-0.0262333
Geraniol_2018_2	0.128037	-0.00990933	-0.0981569	0.315446	0.0277597	0.260091	0.398631	0.222429	0.111963	0.298195	0.00686213	0.434548	0.182682	-0.0528489	0.12574	0.338565	-0.0850438	0.409268	0.0968234	0.186554	0.0687946	0.135854	0.0698646	0.116336	-0.0142403	-0.103509	-0.0398681	0.0266179	-0.175493	0.151995	0.192282	-0.0257401	-0.0805004	-0.290372	0.0453112	0.258943	0.035111	-0.068468	-0.088845	-0.212436	-0.0441495	0.232614	-0.00966078	-0.0610676	-0.0533045	0.0668051	0.0579883	0.117055	0.167931
B_Farnesene_2016_1	0.151466	0.0929338	-0.0836554	0.102095	0.0373478	0.234345	0.0746055	-0.0261742	-0.0996454	0.171564	-0.0897481	-0.0672635	0.3959	0.154025	0.125914	0.067737	0.0358013	-0.025408	0.299476	0.28503	0.292716	0.227145	0.205809	0.105519	0.205646	0.124943	-0.105559	0.146362	0.147185	0.0865367	0.35687	-0.0475914	0.185571	0.0553767	0.0572431	0.283716	0.18792	-0.0772	-0.0769291	0.0536162	-0.0519429	0.0895757	-0.173975	-0.060296	-0.209037	-0.0573497	-0.143161	-0.0943792	0.264792
B_Farnesene_2016_2	0.201294	0.338326	-0.133893	0.112713	-0.0185806	0.162406	0.143264	0.0391579	-0.0462059	0.106075	-0.0578438	-0.0215645	0.255477	0.285242	0.021335	0.0279643	-0.111217	0.0379564	0.141996	0.338874	0.159584	0.135198	0.0997044	0.0905347	0.15894	0.152041	-0.12708	0.0612959	0.0848212	0.0147046	0.2254	0.140932	0.0999827	-0.0184839	-0.0523567	0.209548	0.0469608	0.00477852	-0.150266	0.00684359	-0.0819087	0.0814254	-0.0656146	-0.174389	-0.223544	-0.0484643	-0.0305742	0.0309128	0.254666
B_Farnesene_2017_1	-0.0630016	-0.12073	-0.110305	0.0297348	0.136001	0.147131	0.061703	-0.13291	-0.0646664	0.0518931	-0.00788887	-0.0100774	0.25412	0.197745	0.351952	0.0501765	0.224187	0.000533111	0.220184	0.218032	0.347466	0.194478	0.217561	0.0544152	0.232219	0.124509	0.0189673	0.0908526	0.139441	0.0877755	0.19558	-0.12296	0.218779	0.0547197	0.18451	0.238467	0.0573607	-0.134371	-0.052084	-0.024354	-0.055543	-0.0163855	-0.170293	-0.141846	-0.220673	-0.170258	-0.0954928	-0.153703	0.0731614
B_Farnesene_2017_2	-0.0119915	-0.114562	-0.0731808	0.0572055	-0.0741113	0.18823	0.234851	-0.0619866	0.0366094	0.119005	-0.0893586	-0.0190798	0.462387	0.0864171	0.282025	0.220307	-0.0329926	0.00754775	0.190038	0.194954	0.250275	0.233196	0.0821164	0.157543	0.148247	-0.0417348	0.0199766	0.206744	0.0935367	0.0930685	0.377686	-0.10554	0.117082	0.0565371	0.0892033	0.246822	0.0914373	-0.196555	-0.0429357	0.0161749	0.0602809	0.111094	-0.109777	-0.0942163	-0.0544118	-0.00520134	-0.0991202	-0.0278099	0.311005
B_Farnesene_2018_1	-0.0309951	0.0321722	-0.0875067	-0.0104364	-0.0347381	0.0979457	-0.0669218	-0.0791622	-0.114165	0.13834	-0.129702	-0.0629097	0.265514	0.130629	0.116309	-0.0213731	0.122764	-0.0294557	0.300566	0.287822	0.226613	0.16902	0.233992	0.209918	0.155359	0.00601053	0.0420238	-0.00736698	0.186263	-0.0537507	0.241701	-0.0994004	0.197642	0.0800254	0.10517	0.115025	-0.067769	-0.157502	-0.032459	-0.123413	-0.198172	-0.139003	-0.189256	-0.036907	-0.0940234	-0.181595	-0.178809	-0.179611	0.167375
B_Farnesene_2018_2	0.0736289	-0.00533462	-0.0985752	0.284923	0.0406218	0.352628	0.195968	0.101813	0.0487735	0.315179	-0.0247233	0.204786	0.316878	0.146998	0.184327	0.378292	-0.0375319	0.2079	0.168418	0.178802	0.0638743	0.203013	0.0888467	0.128623	0.0652852	-0.0641947	0.0378941	0.0325853	-0.0523002	0.210913	0.294604	-0.12446	0.0344803	0.0789073	0.0497427	0.233636	0.103282	-0.155383	-0.0595638	-0.1645	-0.0930598	0.256225	-0.104491	0.100035	0.0137541	-0.0123109	0.0251923	0.0393569	0.202758
A_Curcumene_2016_1	0.146465	0.0796384	-0.106463	0.0923101	0.0449765	0.234387	0.0766488	-0.0231247	-0.111619	0.167545	-0.0985816	-0.0631415	0.426254	0.176647	0.13601	0.0887294	0.0470133	-0.0189788	0.294032	0.268529	0.288207	0.231896	0.210768	0.106767	0.21959	0.143661	-0.0879981	0.151594	0.139746	0.105943	0.384866	-0.037076	0.206823	0.0914126	0.0786841	0.286854	0.218124	-0.0706945	-0.0624329	0.0536701	-0.0416623	0.10544	-0.171713	-0.032564	-0.20904	-0.053818	-0.149986	-0.0926085	0.282843
A_Curcumene_2016_2	0.162609	0.327594	-0.149992	0.0969601	-0.0347124	0.130274	0.105886	0.0397176	-0.0651975	0.082385	-0.0827678	-0.0193426	0.224712	0.29842	-0.00420596	0.0159669	-0.113808	0.0429067	0.119959	0.31419	0.127401	0.109278	0.0657746	0.0717062	0.16928	0.156854	-0.0994443	0.0312637	0.122429	0.015851	0.194059	0.138616	0.109562	-0.00617888	-0.0621343	0.187841	0.0228101	0.0302832	-0.146436	-0.0219786	-0.109587	0.0674944	-0.0764559	-0.185451	-0.229853	-0.081374	-0.0397998	0.00828386	0.221096
A_Curcumene_2017_1	-0.0603893	-0.109067	-0.130457	0.0155408	0.112605	0.111855	0.0785302	-0.0868362	-0.0513505	0.0451074	-0.013211	-0.00361756	0.247451	0.196066	0.353399	0.0419162	0.220002	0.0122089	0.193273	0.182886	0.322379	0.170369	0.206029	0.0414704	0.239875	0.120321	0.0309416	0.0950559	0.144218	0.0640529	0.19694	-0.115236	0.24367	0.065847	0.173381	0.231425	0.0376168	-0.143186	-0.0332916	-0.0154396	-0.0612783	-0.0325761	-0.163707	-0.144567	-0.230105	-0.180936	-0.109735	-0.163401	0.0895662
A_Curcumene_2017_2	-0.0215023	-0.106228	-0.0799824	0.0593378	-0.0751787	0.195569	0.211094	-0.0479351	0.0409641	0.11639	-0.0827002	0.0108667	0.434996	0.108552	0.302579	0.238776	-0.0286926	0.0436632	0.168901	0.186648	0.256483	0.229641	0.0804532	0.148312	0.12433	-0.0457285	0.00224869	0.196959	0.104078	0.11682	0.339729	-0.11027	0.116775	0.0572715	0.112079	0.254849	0.0589117	-0.19684	-0.0478455	0.00222071	0.061088	0.119901	-0.131148	-0.0953412	-0.07989	-0.00655445	-0.0916571	-0.0124215	0.266511
A_Curcumene_2018_1	-0.106925	0.0110827	-0.0904455	-0.052125	-0.0501675	0.0517314	-0.125115	-0.100895	-0.124863	0.089064	-0.132249	-0.089391	0.170402	0.11347	0.0735103	-0.048773	0.11919	-0.0617543	0.232354	0.232807	0.171483	0.104642	0.183662	0.162328	0.1227	0.0106007	0.0402277	-0.0324804	0.217273	-0.0600276	0.153234	-0.10494	0.187341	0.0689021	0.0770075	0.0797556	-0.142289	-0.158423	-0.0356681	-0.142459	-0.227556	-0.181769	-0.210296	-0.0584964	-0.101087	-0.206452	-0.167976	-0.198211	0.0859548
A_Curcumene_2018_2	-0.0034871	-0.0238626	-0.125035	0.241802	0.0257472	0.309048	0.104685	0.076439	0.000762977	0.271309	-0.0585371	0.160049	0.259018	0.165231	0.163443	0.351229	-0.0273002	0.160357	0.124974	0.135498	0.00923878	0.147588	0.045136	0.0908341	0.0606687	-0.0371157	0.0943749	0.0178501	0.0118746	0.225524	0.249451	-0.135074	0.0560396	0.117027	0.0376182	0.19558	0.0495561	-0.136923	-0.0170303	-0.173817	-0.130136	0.214977	-0.141789	0.107348	0.00906409	-0.0565844	0.00747912	-0.00446575	0.157769
A_Farnesene_2016_1	0.169423	0.100612	-0.0650974	0.114091	0.0612916	0.251586	0.0622609	-0.0298116	-0.0965608	0.177249	-0.0876407	-0.0671601	0.390035	0.143982	0.11829	0.0543037	0.0384502	-0.0269588	0.284135	0.269247	0.279769	0.216674	0.215623	0.0855492	0.196819	0.137364	-0.102787	0.14808	0.145159	0.0831398	0.36793	-0.0445812	0.183332	0.0426239	0.0592847	0.285101	0.208268	-0.0632489	-0.0545228	0.0551257	-0.033873	0.117024	-0.184922	-0.071352	-0.207517	-0.0582132	-0.145921	-0.0988273	0.278577
A_Farnesene_2016_2	0.20412	0.333884	-0.132596	0.11564	-0.0139197	0.16582	0.140974	0.0353056	-0.0482169	0.1079	-0.0553777	-0.0131152	0.251842	0.290934	0.0150338	0.02277	-0.108678	0.0472652	0.134906	0.332318	0.156499	0.129569	0.0959403	0.0816048	0.163386	0.148564	-0.13116	0.0587966	0.0759034	0.00652567	0.227756	0.136082	0.100399	-0.0261357	-0.0451941	0.215787	0.0518095	0.004071	-0.151899	0.0050883	-0.0841754	0.0832519	-0.0703017	-0.184228	-0.23083	-0.0517841	-0.0379953	0.0199806	0.255986
A_Farnesene_2017_1	-0.0507488	-0.0597693	-0.111145	0.0354708	0.148267	0.131139	0.0578833	-0.0785356	-0.0668072	0.0445836	-0.016059	-0.00898824	0.197432	0.23795	0.309299	0.01897	0.239188	-0.00420274	0.21087	0.210128	0.315643	0.180187	0.205119	0.0328386	0.260546	0.158658	0.0675169	0.0545242	0.151002	0.0959388	0.172068	-0.102228	0.248002	0.0279963	0.143118	0.214409	0.0537613	-0.0624152	-0.00246268	-0.0422199	-0.0714794	-0.00389778	-0.184485	-0.174837	-0.263142	-0.223694	-0.113441	-0.196991	0.0483609
A_Farnesene_2017_2	-0.000866892	-0.0920378	-0.0845009	0.0519012	-0.0802547	0.179161	0.231105	-0.0657555	0.0227464	0.0994022	-0.109642	-0.0219353	0.473124	0.138521	0.275369	0.21474	-0.038483	0.00909097	0.179934	0.192216	0.254253	0.242677	0.0750722	0.14752	0.149266	-0.0482439	0.0166181	0.195081	0.0867521	0.0791734	0.389734	-0.0916791	0.120111	0.0701573	0.0935567	0.243118	0.104502	-0.195134	-0.0425295	0.0242824	0.0841601	0.123613	-0.106429	-0.117463	-0.0707283	-0.0230649	-0.125698	-0.0319213	0.32821
A_Farnesene_2018_1	-0.0739174	0.0182318	-0.0456732	-0.0450201	0.00546756	0.118211	-0.10036	-0.112461	-0.130772	0.0974113	-0.134547	-0.083033	0.221033	0.172534	0.117755	-0.0414935	0.215238	-0.0563862	0.270544	0.265764	0.213958	0.130604	0.242036	0.148259	0.152569	0.0225029	0.0697751	-0.0444271	0.223881	-0.0492759	0.191449	-0.123148	0.260851	0.0599281	0.179987	0.106018	-0.0927276	-0.159413	0.0103456	-0.157555	-0.153864	-0.136701	-0.23028	-0.06312	-0.131246	-0.224305	-0.21803	-0.235896	0.117568
A_Farnesene_2018_2	0.0838639	-0.00404648	-0.0999509	0.283327	0.0564833	0.354378	0.208573	0.0921791	0.039692	0.31044	-0.0297318	0.198953	0.337622	0.160606	0.183893	0.375874	-0.0264013	0.204455	0.163067	0.177355	0.0608209	0.193423	0.0894931	0.115184	0.0766195	-0.0511105	0.046199	0.031507	-0.0449286	0.211387	0.315952	-0.122768	0.0470459	0.079827	0.0656849	0.245682	0.125789	-0.140672	-0.0505403	-0.166085	-0.0754974	0.271512	-0.101657	0.0893355	0.00905045	-0.0123244	0.0147896	0.0301103	0.228167
Nerolidol_2016_1	0.172972	0.123222	-0.0732397	0.120703	0.0599944	0.28824	0.0723078	-0.0186691	-0.115211	0.188323	-0.0767428	-0.0412174	0.414014	0.187266	0.126717	0.0801068	0.0394036	0.000297779	0.320709	0.302738	0.296907	0.250795	0.223773	0.128269	0.192702	0.124721	-0.108522	0.11961	0.0929529	0.0804633	0.378625	-0.0514713	0.184456	0.0775823	0.0683554	0.273106	0.219117	-0.0682155	-0.0883252	0.0584799	-0.0544898	0.121817	-0.172384	-0.0343187	-0.224766	-0.0680191	-0.135117	-0.0743469	0.277947
Nerolidol_2016_2	0.191476	0.310475	-0.14297	0.0942277	-0.0255094	0.134544	0.151282	0.0453166	-0.0361423	0.0824655	-0.0684615	-0.0492701	0.249976	0.259186	0.027095	0.0216294	-0.110641	0.00779313	0.11482	0.283772	0.138629	0.116295	0.107363	0.0571594	0.160757	0.154582	-0.102344	0.077455	0.0670001	-0.00254508	0.238168	0.125515	0.103261	-0.0146699	-0.0544558	0.19673	0.0631346	0.0119938	-0.103782	0.0383255	-0.0636992	0.0812181	-0.0675156	-0.192179	-0.231153	-0.0725171	-0.0569218	-0.00305976	0.270143
Nerolidol_2017_1	-0.0172739	-0.158134	-0.0315402	0.0186754	0.0564656	0.12256	0.146555	-0.0909556	0.0401851	0.0883214	0.0164997	0.0147555	0.333032	0.0928126	0.405608	0.109683	0.136223	0.0412957	0.179105	0.135898	0.308499	0.162291	0.167904	0.0294486	0.15759	0.0576874	-0.0526593	0.19232	0.110624	0.074813	0.218798	-0.12507	0.210744	0.0889732	0.254652	0.260874	0.0795132	-0.228201	-0.0431998	0.0468496	0.0235566	-0.0331819	-0.112705	-0.0620207	-0.0837005	0.000322013	-0.082431	-0.066883	0.136757
Nerolidol_2017_2	-0.0277794	-0.118677	-0.0761592	0.050219	-0.0522665	0.215359	0.224638	-0.0763998	0.0591911	0.112686	-0.0428781	0.0217937	0.395681	0.0679101	0.259453	0.236034	-0.0182386	0.0484891	0.177624	0.175511	0.239567	0.230271	0.081252	0.144217	0.119636	-0.0538613	-0.0119065	0.186194	0.0387678	0.0790357	0.317072	-0.111417	0.0678851	0.0268917	0.0717666	0.212071	0.0710028	-0.221884	-0.0642426	0.0189054	0.0345708	0.12031	-0.120178	-0.102609	-0.0527037	-0.0243259	-0.0656207	-0.0121454	0.247085
Nerolidol_2018_1	-0.0131375	0.0381778	-0.0780148	0.00287786	-0.0320193	0.123851	-0.0453127	-0.071056	-0.0910353	0.158113	-0.130787	-0.0504983	0.299389	0.138575	0.140752	-0.00553361	0.121671	-0.0167399	0.332422	0.311559	0.258473	0.215695	0.257493	0.230018	0.163006	0.0044678	0.0434938	0.0169304	0.168558	-0.0491006	0.268228	-0.0969019	0.189641	0.0772789	0.103541	0.112947	-0.0309795	-0.162973	-0.0245178	-0.104019	-0.176491	-0.106801	-0.171336	-0.0255554	-0.0636506	-0.159834	-0.181193	-0.160671	0.190453
Nerolidol_2018_2	0.0999112	0.00307142	-0.138315	0.285911	0.0107576	0.355204	0.247464	0.118733	0.0744002	0.321068	-0.0356344	0.262857	0.343644	0.165811	0.183933	0.384756	-0.0623645	0.26293	0.182131	0.189229	0.0787161	0.23568	0.0969216	0.132896	0.107459	-0.0715834	0.0668625	0.0461109	-0.0376394	0.258271	0.305498	-0.101292	0.00707054	0.0652584	0.0377494	0.251482	0.145723	-0.12211	-0.0301712	-0.136509	-0.0241771	0.339767	-0.0365832	0.100908	0.040853	0.0189473	0.052842	0.108422	0.227686
[truncated: 648 more columns]
