# Supplementary material for: Inheritance of esters and other volatile compounds responsible for the fruity aroma in strawberry
Source: Front Plant Sci. 2022 Aug 12;13:959155. doi: 10.3389/fpls.2022.959155 (PMC9412188; doi:10.3389/fpls.2022.959155)
Supplement: Supplementary file 13 [file Table_8.XLSX]

## Sheet: Hoja1
Supplementary table 6. ω2 and p-values values for 'FC50xFD54' and '21AF' populations explaining the percentage of Genetic (G) in blue, Environmental (E) in orange, interaction GxE in green variability factors and error in grey in 3 years, with their p-value.
Trait (FC50xFD54)	ω2 G	ω2 E	ω2 GxE	Error	G (pval)	E (pval)	GxE (pval)			Trait (21AF)	ω2 G	ω2 E	ω2 GxE	Error	G (pval)	E (pval)	GxE (pval)
Butyl acetate	0.166142	0.267294	0.017862	0.548702	1.61926e-07	1.80559e-29	0.83341			Buthyl.acetate	0.203939	2.19959e-05	0.111303	0.684737	0.0200745	0.322454	0.974443
Isopentyl acetate	0.169306	0.119109	0.013099	0.698486	1.93047e-06	1.53758e-13	0.683299			Hexyl.acetate	0.160798	0.0566698	0.00146464	0.781067	0.0282194	1.00815e-05	0.515494
Hexyl acetate	0.0448332	0.0961826	0.0668385	0.792146	0.0626828	8.73676e-11	0.0160321			Methyl.butanoate	0.374334	0.0529681	0.0634261	0.509272	1.84342e-06	2.9182e-07	0.0907508
Octyl acetate	0.340992	0.0786949	0.0949849	0.485328	2.69423e-21	3.81186e-13	1.03233e-05			Ethyl.butanoate	0.257003	0.00947203	0.17587	0.557655	0.000264394	0.0161015	0.00255743
Methyl butanoate	0.235387	0.011334	0.0539959	0.699283	5.78668e-09	0.0191588	0.98959			Buthyl.butanoate	0.32257	0.00342208	0.160756	0.513252	1.2216e-05	0.0879407	0.00266942
Ethyl butanoate	0.0863306	0.031515	0.0819519	0.800203	0.0204789	0.000291246	0.999644			Methyl.hexanoate	0.49826	0.0563257	0.108295	0.337119	1.98218e-11	6.54204e-10	0.00227679
Isopropyl butanoate	0.149012	0.224074	0.0561396	0.570774	5.42128e-05	1.5792e-23	0.999678			Ethyl.hexanoate	0.251444	0.0379126	0.254418	0.456226	4.98624e-05	2.88511e-06	2.09777e-05
Methyl 3-methyl butanoate	0.389989	0.00139802	0.0628415	0.545771	9.64396e-17	0.726227	0.999892			Z.3.hexenyl.acetate	0.100286	0.304132	0.0971272	0.498455	0.0301734	2.31879e-21	0.0261843
Propyl butanoate	0.151431	0.172165	0.0605091	0.615896	4.70829e-05	3.49246e-18	0.99976			E.2.hexenyl.acetate	0.198389	0.101305	0.290178	0.410128	0.984677	9.23784e-06	0.999976
Butyl butanoate	0.284177	0.161357	0.0385378	0.515928	1.12359e-13	2.98435e-20	0.991727			E.2.hexenal	0.0551528	0.127426	0.0500475	0.767374	0.24855	4.10723e-09	0.794569
Hexyl butanoate	0.20182	0.137287	0.104134	0.556759	1.56621e-10	9.72191e-19	2.92123e-05			Gamma.decalactone	0.415225	0.146397	0.153432	0.284946	2.62535e-11	1.69464e-19	3.05086e-05
Octyl butanoate	0.167772	0.109281	0.103145	0.619803	5.97423e-08	3.39449e-15	0.000180039			Mesifurane	0.334477	0.00746516	0.240744	0.417314	5.84468e-07	0.0139984	1.44418e-05
1-Methyloctyl butanoate	0.00766217	0.011882	0.0711856	0.90927	0.256695	0.0307715	0.997396			Linalool	0.556165	0.00876759	0.040413	0.394655	5.05944e-11	0.00725777	0.130139
Octyl 3-methylbutanoate	0.470106	0.0698614	0.184961	0.275071	1.01287e-43	1.67946e-19	6.61284e-20			Nerolidol	0.197793	0.0687278	0.127377	0.606103	0.0032156	1.09554e-07	0.0196866
Methyl 4-methylpentanoate	0.0859813	0.0711473	0.0837774	0.759094	0.0106638	3.84904e-07	0.999913
Methyl hexanoate	0.260055	0.0367124	0.0661657	0.637067	1.49356e-09	4.87522e-05	0.999819
Ethyl hexanoate	0.231873	0.0480477	0.0387526	0.681327	1.1443e-08	1.25752e-06	0.954713
Isopropyl hexanoate	0.226403	0.114966	0.0633996	0.595231	8.6467e-09	1.27424e-12	0.999847
Isoamyl hexanoate	0.292375	0.234651	0.159235	0.313738	3.02621e-26	4.00058e-42	3.66581e-15
Hexyl hexanoate	0.21984	0.166745	0.00542144	0.607994	2.47921e-10	4.36954e-20	0.406244
Octyl hexanoate	0.309903	0.0835185	0.173506	0.433073	2.9979e-21	7.74129e-16	9.57662e-12
Methyl E-2-hexenoate	0.318133	0.218032	0.0375235	0.426312	1.86334e-20	3.71327e-32	0.0131887
Ethyl 2-hexenoate	0.103329	0.059435	0.0222344	0.815002	0.00190526	3.28454e-07	0.795828
Methyl octanoate	0.351349	0.119329	0.00395417	0.525368	1.5751e-19	2.26896e-16	0.573152
Ethyl octanoate	0.276013	0.0641895	0.0979819	0.561816	1.21681e-14	2.15905e-10	6.41263e-05
Methyl decanoate	0.352401	0.0494654	0.0074313	0.590702	1.11814e-17	1.0744e-07	0.314539
Methyl benzeneacetate	0.327946	0.00164617	0.0612671	0.609141	9.84887e-16	0.0864159	0.0145095
Methyl nicotinate	0.315318	0.0940595	0.0779142	0.512708	1.60653e-18	3.93077e-14	0.000402122
Methyl salicylate	0.306838	0.300264	0.0876898	0.305209	2.62711e-28	2.00243e-50	1.8698e-08
Methyl anthranilate	0.311839	0.0852633	0.191997	0.410901	8.84758e-23	5.11293e-17	1.45166e-14
Z-3-hexenyl acetate	0.0742015	0.000405505	0.150344	0.775049	0.960069	0.344121	1
E-2-hexenyl acetate	0.0387198	0.00152433	0.0939462	0.86581	0.105178	0.493393	0.999779
E-2-hexenyl butanoate	0.0167745	0.0336141	0.118496	0.831116	0.595128	0.000364266	0.999998
Hexanal	0.10915	3.98868e-05	0.0818797	0.80893	0.00970405	0.41257	0.999496
Heptanal	0.178136	0.000725574	0.0671045	0.754034	4.99774e-05	0.541849	0.997953
Nonanal	0.175875	0.303274	0.0324471	0.488404	2.06145e-09	6.78139e-37	0.0372638
Decanal	0.00675676	0.137241	0.0223756	0.833626	0.357057	1.50497e-13	0.21436
E-2-Hexenal	0.0928225	0.136504	0.162588	0.608086	0.999821	1.11044e-10	1
Z-2-Heptenal	0.179897	0.00053163	0.0166178	0.802953	2.00289e-05	0.265076	0.204038
Benzaldehyde	0.168597	0.0776164	0.0145312	0.739255	4.14001e-07	6.81182e-10	0.309441
Dodecane	0.0230107	0.00225632	0.0707675	0.903965	0.139529	0.935561	0.0253418
Octanoic acid	0.304633	0.164057	0.172655	0.358655	1.46584e-24	1.5713e-29	2.98117e-14
Octanol	0.0889663	0.3786	0.0103848	0.522049	0.000478338	2.36075e-40	0.766477
2-heptanone	0.297812	0.0029719	0.058681	0.640535	4.31396e-11	0.162683	0.998225
G-octalactone	0.221265	0.273601	0.0554856	0.449649	1.37611e-13	2.4705e-36	0.00206069
G decalactone	0.229756	0.125126	0.00770676	0.637412	2.24678e-09	2.63789e-15	0.676545
G-dodecalactone	0.0458925	0.409383	0.0427567	0.501968	0.0174543	2.00425e-44	0.0279442
Mesifurane	0.285198	0.125125	0.0234889	0.566189	5.17541e-13	1.32518e-16	0.931796
Furaneol	0.227091	0.19039	0.0135354	0.568983	1.16523e-10	1.12076e-23	0.248796
B-Pinene	0.367295	0.0912845	0.0356363	0.505784	6.03162e-19	2.74626e-13	0.989157
D-Limonene	0.319751	0.0846151	0.0275662	0.568067	3.21074e-15	6.19069e-12	0.953049
A-Terpineol	0.368532	0.0440876	0.0127419	0.574639	6.57941e-19	7.28719e-08	0.252569
Linalool	0.67445	0.0129363	0.0155455	0.297068	8.68192e-54	3.46311e-05	0.109594
Geraniol	0.331443	0.0562967	0.0114476	0.600813	2.65291e-16	5.94732e-09	0.26672
B-Farnesene	0.316815	0.0433992	0.00814921	0.631636	1.66889e-13	3.61014e-07	0.799598
A-Curcumene	0.0617891	0.219417	0.0324966	0.686297	0.0151552	3.39005e-21	0.92403
A-Farnesene	0.378129	0.0012517	0.035144	0.585475	1.75226e-17	0.563279	0.22729
Nerolidol	0.437089	0.0594739	0.0160218	0.487415	4.96938e-25	2.5485e-11	0.193447
