# Supplementary material for: Inheritance of esters and other volatile compounds responsible for the fruity aroma in strawberry
Source: Front Plant Sci. 2022 Aug 12;13:959155. doi: 10.3389/fpls.2022.959155 (PMC9412188; doi:10.3389/fpls.2022.959155)
Supplement: Supplementary file 14 [file Table_9.XLSX]

## Sheet: Hoja1
Supplementary table 7. KVCs summary in '21AF' populations. Relative average and standard deviation (SD) content of 16 KVCs detected in parental lines 'Camarosa', 'Dover' and 'H-21' and relative average, standard deviation their and range for their F2 progenies. KVCs name, its abbreviation and compound family.
KVCs	Abb.	Family	Camarosa	Dover	H-21	21AF
			Mean ± SD	Mean ± SD	Mean ± SD	Mean ± SD	Range
Butyl acetate	BA	Ester	0.470 ± 0.500	0.358 ± 0.356	0.351 ± 0.291	0.401 ± 0.472	0.007 - 3.116
Hexyl acetate	HA	Ester	1.565 ± 1.507	2.553 ± 2.961	3.131 ± 2.733	1.836 ± 1.895	0.037 - 10.619
Methyl butanoate	MB	Ester	1.339 ± 1.424	0.315 ± 0.354	0.841 ± 0.353	0.458 ± 0.575	0.001 - 3.448
Ethyl butanoate	EB	Ester	1.131 ± 1.795	0.067 ± 0.023	1.748 ± 2.353	0.482 ± 0.921	0.003 - 7.934
Butyl butanoate	BB	Ester	2.527 ± 2.440	0.363 ± 0.415	1.855 ± 2.023	0.894 ± 1.566	0.002 - 13.898
Methyl hexanoate	MH	Ester	1.917 ± 2.082	1.093 ± 1.364	1.585 ± 0.916	0.904 ± 0.982	0.005 - 4.941
Ethyl hexanoate	EH	Ester	1.744 ± 2.430	0.045 ± 0.038	2.485 ± 2.772	1.043 ± 2.478	0.004 - 19.191
Methyl anthranilate	MA	Ester	--	--	--	--	--
Z-3-hexenyl acetate	Z3HA	Ester	0.093 ± 0.064	0.073 ± 0.049	0.114 ± 0.124	0.062 ± 0.078	0.009 - 0.516
E-2-hexenyl acetate	E2HA	Ester	0.337 ± 0.135	0.405 ± 0.222	0.477 ± 0.147	0.576 ± 0.452	0.013 - 4.314
E-2-hexenal	E2Hal	Aldehyde	3.137 ± 2.046	2.491 ± 1.387	2.842 ± 0.835	3.460 ± 1.729	0.249 - 11.715
γ-decalactone	GD	Lactone	0.162 ± 0.000	0.105 ± 0.000	2.177 ± 1.913	1.986 ± 2.548	0.011 - 12.709
Mesifurane	M	Furan	3.436 ± 4.141	0.031 ± 0.022	--	0.009 ± 0.051	0.005 - 0.609
Furaneol	F	Furan	--	--	--	--	--
Linalool	L	Terpene	1.282 ± 1.183	0.921 ± 0.762	0.898 ± 0.523	0.901 ± 0.651	0.017 - 4.002
Nerolidol	N	Terpene	0.690 ± 0.827	2.245 ± 3.605	0.466 ± 0.200	0.566 ± 0.829	0.005 - 6.770
